# Supplementary material for: Srebf2 mediates successful optic nerve axon regeneration via the mevalonate synthesis pathway
Source: Mol Neurodegener. 2025 Mar 5;20:28. doi: 10.1186/s13024-025-00807-2 (PMC11883989; doi:10.1186/s13024-025-00807-2)
Supplement: Supplementary file 2 — Supplementary Material 2 [file 13024_2025_807_MOESM2_ESM.xlsx]

## Sheet: Fig.1 pre_alignment_QC
Sample name	Treatment	Total reads	Avg. read length	Avg. read quality	% N	% GC
3dpi 1	3 dpi	36674133	150.53	35.45	0	0.455
3dpi 2	3 dpi	32979607	150.53	35.62	0	0.4657
3dpi 3	3 dpi	38423805	150.53	35.47	0	0.4246
Naive 1	Naive	37200254	150.53	35.61	0	0.4568
Naive 2	Naive	32898356	150.53	35.75	0	0.4616

## Sheet: Fig.1 post_alignment_QC
Sample name	Treatment	Total reads	Total alignments	Aligned	Total unaligned	Unaligned	Total unique singleton	Unique singleton	Total unique paired	Unique paired	Total non-unique paired	Non-unique paired	Total non-unique singleton	Non-unique singleton	Coverage	Avg. coverage depth	Avg. length	Avg. quality	%GC
3dpi 1	3 dpi	36674133	70285856	0.9016	3608062	0.0984	0	0	31808603	0.8673	1257468	0.0343	0	0	0.2191	34.4	150.52	35.76	0.457
3dpi 2	3 dpi	32979607	63645186	0.9156	2783174	0.0844	0	0	29207619	0.8856	988814	0.03	0	0	0.2027	33.74	150.52	35.86	0.4668
3dpi 3	3 dpi	38423805	71280168	0.8464	5903154	0.1536	0	0	30741930	0.8001	1778721	0.0463	0	0	0.2018	37.69	150.52	35.96	0.4325
Naive 1	Naive	37200254	70174804	0.8803	4452514	0.1197	0	0	31432275	0.8449	1315465	0.0354	0	0	0.1515	49.62	150.52	35.96	0.4611
Naive 2	Naive	32898356	61322982	0.8684	4329829	0.1316	0	0	27433351	0.8339	1135176	0.0345	0	0	0.115	57.05	150.52	36.05	0.4652

## Sheet: Fig.6 pre_alignment_QC
Sample name	treatment	Total reads	Read length	Avg. read quality	% N	% GC
3dpi 1	3dpi	67068090	151	35.56	0.0001	0.4527
3dpi 2	3dpi	72578698	151	35.26	0.0001	0.4371
3dpi 3	3dpi	74194788	151	35.65	0.0001	0.4482
3dpi 4	3dpi	75051308	151	35.23	0.0001	0.4399
C-MO 1	C-MO	59374726	151	35.97	0.0001	0.4664
C-MO 2	C-MO	67312172	151	35.61	0.0001	0.4369
C-MO 3	C-MO	57275144	151	35.81	0.0001	0.4451
C-MO 4	C-MO	65913557	151	35.85	0.0001	0.4516
C-MO HS 1	C-MO HS	73781585	151	35.94	0.0001	0.459
C-MO HS 2	C-MO HS	67862194	151	35.81	0.0001	0.4477
C-MO HS 3	C-MO HS	92978278	151	35.21	0.0001	0.4327
C-MO HS 4	C-MO HS	64164442	151	35.66	0.0001	0.4393
MO2 1	MO2	59525045	151	35.71	0.0001	0.4415
MO2 2	MO2	69484530	151	35.82	0.0001	0.4479
MO2 3	MO2	81599738	151	35.69	0.0001	0.4405
MO2 4	MO2	83987565	151	35.9	0.0001	0.4581
MO2 HS 1	MO2 HS	60966458	151	35.91	0.0001	0.448
MO2 HS 2	MO2 HS	56720084	151	35.6	0.0001	0.4455
MO2 HS 3	MO2 HS	74868595	151	35.8	0.0001	0.4441
MO2 HS 4	MO2 HS	56380606	151	35.83	0.0001	0.4467
Naive 1	naive	58266494	151	35.62	0.0001	0.4486
Naive 2	naive	80791701	151	35.3	0.0001	0.4528
Naive 3	naive	65291996	151	35.5	0.0001	0.458
Naive 4	naive	98718467	151	34.82	0.0001	0.4465

## Sheet: Fig.6 post-alignment_QC
Sample name	treatment	Total reads	Total alignments	Aligned	Total unaligned	Unaligned	Total unique singleton	Unique singleton	Total unique paired	Unique paired	Total non-unique paired	Non-unique paired	Total non-unique singleton	Non-unique singleton	Coverage	Avg. coverage depth	Avg. length	Avg. quality	%GC
3dpi 1	3dpi	67068090	93161324	0.6503	23455302	0.3497	0	0	42162835	0.6287	1449953	0.0216	0	0	0.0495	194.24	151	36.4	0.4425
3dpi 2	3dpi	72578698	98210834	0.6253	27194277	0.3747	0	0	43580235	0.6005	1804186	0.0249	0	0	0.1025	98.76	151	36.36	0.4201
3dpi 3	3dpi	74194788	113844854	0.7229	20559132	0.2771	0	0	51838007	0.6987	1797649	0.0242	0	0	0.0996	119.83	151	36.34	0.4384
3dpi 4	3dpi	75051308	102182518	0.6328	27558012	0.3672	0	0	45683674	0.6087	1809622	0.0241	0	0	0.1025	103.12	151	36.36	0.4251
C-MO 1	C-MO	59374726	96859992	0.7758	13310362	0.2242	0	0	44753468	0.7537	1310896	0.0221	0	0	0.0706	144.64	151	36.39	0.4618
C-MO 2	C-MO	67312172	101786308	0.7075	19690976	0.2925	0	0	45967994	0.6829	1653202	0.0246	0	0	0.0699	152.13	151	36.39	0.4276
C-MO 3	C-MO	57275144	86175754	0.7093	16651464	0.2907	0	0	39286143	0.6859	1337537	0.0234	0	0	0.0913	99.01	151	36.41	0.4367
C-MO 4	C-MO	65913557	108267936	0.7765	14730632	0.2235	0	0	49553280	0.7518	1629645	0.0247	0	0	0.0726	157.26	151	36.36	0.4459
C-MO HS 1	C-MO HS	73781585	125765848	0.8104	13987102	0.1896	0	0	58008021	0.7862	1786462	0.0242	0	0	0.0713	186.72	151	36.37	0.4561
C-MO HS 2	C-MO HS	67862194	112665612	0.7872	14439856	0.2128	0	0	51791727	0.7632	1630611	0.024	0	0	0.0747	159.16	151	36.35	0.4426
C-MO HS 3	C-MO HS	92978278	128434044	0.6286	34533277	0.3714	0	0	55841093	0.6006	2603908	0.028	0	0	0.0684	193.12	151	36.3	0.4166
C-MO HS 4	C-MO HS	64164442	102598734	0.7507	15997899	0.2493	0	0	46490966	0.7246	1675577	0.0261	0	0	0.0864	124.66	151	36.34	0.4341
MO2 1	MO2	59525045	90471406	0.7108	17213884	0.2892	0	0	40819034	0.6857	1492127	0.0251	0	0	0.0848	111.25	151	36.39	0.4336
MO2 2	MO2	69484530	117378918	0.7998	13908422	0.2002	0	0	53808663	0.7744	1767445	0.0254	0	0	0.0688	180.54	151	36.35	0.4434
MO2 3	MO2	81599738	127805374	0.7399	21223939	0.2601	0	0	58397846	0.7157	1977953	0.0242	0	0	0.1034	129.83	151	36.37	0.4325
MO2 4	MO2	83987565	136474788	0.7739	18991859	0.2261	0	0	63125415	0.7516	1870291	0.0223	0	0	0.1091	131.75	151	36.4	0.4538
MO2 HS 1	MO2 HS	60966458	104088818	0.8116	11483728	0.1884	0	0	47977819	0.787	1504911	0.0247	0	0	0.0819	134.54	151	36.35	0.4442
MO2 HS 2	MO2 HS	56720084	103640358	0.8721	7254311	0.1279	0	0	47883375	0.8442	1582398	0.0279	0	0	0.0822	135.32	151	36.07	0.4381
MO2 HS 3	MO2 HS	74868595	105644672	0.665	25079611	0.335	0	0	48099074	0.6424	1689910	0.0226	0	0	0.0755	147.32	151	36.37	0.4353
MO2 HS 4	MO2 HS	56380606	97248188	0.8236	9947769	0.1764	0	0	45086684	0.7997	1346153	0.0239	0	0	0.0886	116.72	151	36.32	0.4432
Naive 1	naive	58266494	85049396	0.6949	17777019	0.3051	0	0	39414672	0.6765	1074803	0.0184	0	0	0.0673	131.65	151	36.36	0.4392
Naive 2	naive	80791701	100197352	0.5811	33846562	0.4189	0	0	45515997	0.5634	1429142	0.0177	0	0	0.078	131.55	151	36.35	0.4359
Naive 3	naive	65291996	92604882	0.6744	21259259	0.3256	0	0	42829546	0.656	1203191	0.0184	0	0	0.1297	74.41	151	36.42	0.4488
Naive 4	naive	98718467	114816274	0.5429	45126715	0.4571	0	0	51824097	0.525	1767655	0.0179	0	0	0.0854	137.18	151	36.34	0.4264
