# Supplementary material for: Srebf2 mediates successful optic nerve axon regeneration via the mevalonate synthesis pathway
Source: Mol Neurodegener. 2025 Mar 5;20:28. doi: 10.1186/s13024-025-00807-2 (PMC11883989; doi:10.1186/s13024-025-00807-2)
Supplement: Supplementary file 3 — Supplementary Material 3 [file 13024_2025_807_MOESM3_ESM.xlsx]

## Sheet: 3dpi vs uninj; Fig 1
LCM-seq DE analysis of uninjured control GCL (n=2) vs. 3 dpi (n=3)
GeneId	GeneName	logFC_GCL3d_GCLControl	logCPM_GCL3d_GCLControl	PValue_GCL3d_GCLControl	FDR_GCL3d_GCLControl	Tgw.Disp	GCLControl_rep1_raw	GCLControl_rep2_raw	GCL3d_rep1_raw	GCL3d_rep2_raw	GCL3d_rep3_raw
ENSDARG00000096037	si:ch211-214j24.14	12.4097	3.92614	3.67722e-23	1.00921e-20	0.172301	0	0	819	1017	369
ENSDARG00000079076	hgfb	12.3772	3.89372	1.2412e-22	3.09679e-20	0.176475	0	0	497	1054	545
ENSDARG00000077169	si:ch211-153b23.4	11.772	3.2928	1.14818e-15	1.15287e-13	0.254743	0	0	403	786	231
ENSDARG00000090977	ifit12	11.2039	2.7317	3.15852e-09	1.04862e-07	0.463963	0	0	337	610	47
ENSDARG00000012409	rnf207b	11.0421	2.57047	2.09677e-11	1.06239e-09	0.33679	0	0	414	247	180
ENSDARG00000104388	stag3	10.5137	2.04941	4.89383e-09	1.54975e-07	0.414757	0	0	253	125	185
ENSDARG00000087403	si:ch211-214p13.3	10.359	1.90049	7.68754e-08	1.82407e-06	0.489307	0	0	137	337	66
ENSDARG00000089318	BX088538.1	10.3222	1.86177	1.1665e-08	3.38778e-07	0.421711	0	0	175	159	160
ENSDARG00000053728	ttll3	10.2765	4.21647	7.74391e-19	1.25019e-16	0.222384	0	1	1628	866	263
ENSDARG00000079760	zgc:112998	10.2494	1.79088	2.95053e-08	7.90022e-07	0.443917	0	0	219	117	138
ENSDARG00000090696	si:dkey-15b23.3	10.1929	1.72922	4.64289e-06	6.77187e-05	0.68051	0	0	50	48	302
ENSDARG00000015563	zgc:123305	10.1732	1.71854	1.41773e-07	3.1763e-06	0.493034	0	0	115	283	72
ENSDARG00000035147	lrwd1	10.088	1.63652	3.01142e-07	6.19863e-06	0.515376	0	0	202	207	42
ENSDARG00000002411	pde4cb	10.0312	1.57624	1.15187e-07	2.64915e-06	0.469112	0	0	133	101	160
ENSDARG00000089131	il17rel	9.98068	1.53093	1.89505e-07	4.12775e-06	0.48325	0	0	127	217	66
ENSDARG00000037393	slc43a1a	9.95155	1.49893	1.36017e-07	3.05566e-06	0.466543	0	0	122	108	145
ENSDARG00000074451	mnd1	9.94815	1.49726	9.30277e-08	2.18529e-06	0.451775	0	0	124	153	109
ENSDARG00000071010	tuft1b	9.91172	1.46237	1.62574e-07	3.56948e-06	0.468996	0	0	184	102	94
ENSDARG00000086091	kcnn4	9.87407	1.42216	3.84529e-07	7.7126e-06	0.50068	0	0	92	92	163
ENSDARG00000074776	tmem154	9.84054	3.75173	1.31842e-21	2.80222e-19	0.170787	1	0	566	811	513
ENSDARG00000008880	usp28	9.78926	3.69972	8.57554e-20	1.5518e-17	0.189141	1	0	510	930	411
ENSDARG00000096327	cd164l2	9.75087	1.30181	1.16208e-06	2.02289e-05	0.538396	0	0	55	103	158
ENSDARG00000043403	paox1	9.73446	1.28988	2.55504e-07	5.3807e-06	0.466702	0	0	125	115	93
ENSDARG00000092427	si:dkey-24c2.7	9.67582	5.348	2.12046e-39	4.36471e-36	0.0997885	4	0	2591	1715	1458
ENSDARG00000086825	znf521	9.66692	1.22809	1.32305e-06	2.27655e-05	0.533561	0	0	118	180	37
ENSDARG00000023053	niban1b	9.62533	4.92948	2.44251e-34	3.0939e-31	0.111806	2	1	1495	2002	885
ENSDARG00000002445	prdm1a	9.61708	4.42654	1.08663e-19	1.92403e-17	0.200368	0	2	824	1963	384
ENSDARG00000095532	si:dkey-58f10.13	9.60228	1.15695	2.5896e-06	4.07184e-05	0.561532	0	0	82	49	151
ENSDARG00000098912	CU633999.2	9.5873	1.15086	1.35702e-06	2.32645e-05	0.524474	0	0	108	166	41
ENSDARG00000052157	il12rb2	9.58507	1.14538	5.61815e-07	1.07201e-05	0.482239	0	0	88	127	85
ENSDARG00000097667	BX569785.1	9.53834	1.09923	8.87341e-07	1.60218e-05	0.497434	0	0	68	122	96
ENSDARG00000078163	hpse2	9.5183	1.08521	2.54094e-06	4.01552e-05	0.549049	0	0	143	130	30
ENSDARG00000095407	si:dkey-9i23.8	9.49071	1.0552	1.46827e-06	2.49001e-05	0.51599	0	0	152	63	69
ENSDARG00000059202	tspan2b	9.47199	1.03575	1.13384e-06	1.98205e-05	0.500179	0	0	67	122	86
ENSDARG00000029290	stx11b.1	9.44483	1.00409	5.61776e-06	7.96793e-05	0.585666	0	0	68	42	141
ENSDARG00000060741	syt17	9.41697	0.98547	1.75739e-06	2.9026e-05	0.514774	0	0	143	78	53
ENSDARG00000104217	gpc2	9.35672	5.35775	5.06949e-40	1.39132e-36	0.0941895	3	2	1998	1708	1940
ENSDARG00000056007	cyb5d1	9.35399	0.924947	1.66079e-06	2.76244e-05	0.503953	0	0	116	94	52
ENSDARG00000061439	ugt5c3	9.35095	0.921572	1.67598e-06	2.7834e-05	0.503608	0	0	82	121	57
ENSDARG00000089369	fdxr	9.34068	0.910143	1.42225e-06	2.42099e-05	0.49374	0	0	89	92	72
ENSDARG00000018566	flnca	9.33635	7.53205	1.11383e-59	1.83414e-55	0.0715993	16	8	10069	8645	7299
ENSDARG00000100295	ccl39.3	9.23499	0.806341	3.1252e-06	4.79167e-05	0.520261	0	0	55	84	89
ENSDARG00000030616	nfe2l1a	9.21771	3.16634	4.99996e-15	4.65165e-13	0.24151	0	1	484	524	270
ENSDARG00000038095	socs1a	9.21616	0.794996	4.82964e-06	7.01939e-05	0.542441	0	0	124	87	32
ENSDARG00000099138	btr29	9.14719	3.90584	4.01445e-22	8.93323e-20	0.162944	2	0	587	903	603
ENSDARG00000074628	si:dkey-10o6.2	9.13848	0.718005	2.88796e-06	4.48218e-05	0.502563	0	0	80	90	53
ENSDARG00000078404	cdh26.1	9.13463	3.04634	8.22418e-14	6.32839e-12	0.26281	1	0	350	546	272
ENSDARG00000034677	scel	9.10276	0.68378	3.54699e-06	5.38822e-05	0.508732	0	0	93	71	53
ENSDARG00000041550	pimr138	9.06922	4.35468	6.484e-26	2.6042e-23	0.141192	3	0	1163	736	925
ENSDARG00000075121	hbegfa	9.06461	4.81411	3.28266e-22	7.40488e-20	0.175216	0	4	1053	796	1847
ENSDARG00000070165	tnfrsf1b	9.05213	0.639428	3.96937e-05	0.000434599	0.668767	0	0	163	27	27
ENSDARG00000073933	gareml	9.04022	0.620271	5.51545e-06	7.85312e-05	0.524344	0	0	62	59	78
ENSDARG00000086705	prob1	9.03288	0.614628	8.71302e-06	0.000117604	0.551401	0	0	36	96	69
ENSDARG00000074889	CT025742.1	9.01324	0.589134	2.21002e-05	0.000263142	0.614396	0	0	44	33	108
ENSDARG00000016999	lin28a	9.00595	2.91834	3.43833e-13	2.369e-11	0.271449	1	0	322	426	302
ENSDARG00000093976	CR925803.1	9.00428	0.587982	4.95947e-06	7.16383e-05	0.5125	0	0	71	63	64
ENSDARG00000102375	si:ch211-204c21.1	8.93985	2.85094	4.04447e-12	2.37858e-10	0.299045	1	0	306	273	389
ENSDARG00000069029	acss2l	8.91775	0.502897	1.00101e-05	0.000133362	0.542046	0	0	60	44	77
ENSDARG00000071487	zgc:152948	8.9113	0.505498	1.93115e-05	0.000234342	0.585942	0	0	42	125	29
ENSDARG00000097220	BX005079.1	8.90424	0.492727	6.84269e-06	9.51678e-05	0.517091	0	0	61	61	62
ENSDARG00000073936	BX511021.1	8.86958	5.71603	1.67451e-13	1.18344e-11	0.326797	4	5	4764	250	2278
ENSDARG00000084316	5S_rRNA	8.86096	0.452021	8.31761e-06	0.000112822	0.521248	0	0	50	70	59
ENSDARG00000001414	mctp2a	8.82613	0.414257	1.92347e-05	0.000233755	0.571643	0	0	52	34	81
ENSDARG00000089922	dsn1	8.81998	0.415145	8.76395e-06	0.000118195	0.517749	0	0	54	75	48
ENSDARG00000092499	si:ch211-183d21.1	8.77637	2.68951	1.58117e-11	8.23961e-10	0.308193	1	0	357	273	262
ENSDARG00000079543	dpys	8.73926	0.343088	2.33735e-05	0.00027681	0.570786	0	0	103	43	27
ENSDARG00000101629	CABZ01079192.1	8.71243	4.39573	4.74868e-20	8.78613e-18	0.188434	3	1	911	1830	364
ENSDARG00000030723	cldn11b	8.70668	0.302441	2.135e-05	0.000255687	0.559433	0	0	34	50	71
ENSDARG00000109327	znf1140	8.64663	0.253111	1.35457e-05	0.000172644	0.517057	0	0	58	61	39
ENSDARG00000096716	hmx3b	8.637	0.241897	1.42351e-05	0.000180177	0.520297	0	0	48	58	48
ENSDARG00000101409	CABZ01012957.1	8.61409	0.221542	1.80456e-05	0.000221924	0.531205	0	0	40	70	43
ENSDARG00000009942	cdc6	8.55263	0.162012	1.96769e-05	0.000238425	0.526702	0	0	48	47	49
ENSDARG00000045089	si:ch211-270n8.1	8.5493	2.46441	1.93013e-10	8.21277e-09	0.334133	1	0	243	308	214
ENSDARG00000061196	emilin2a	8.48968	4.75595	7.82105e-19	1.25038e-16	0.200601	3	3	422	2259	1099
ENSDARG00000070214	slc41a1	8.4616	4.16876	1.12907e-22	2.90507e-20	0.150527	2	2	1193	909	486
ENSDARG00000000804	rassf6	8.45157	0.0636999	4.19627e-05	0.000456407	0.56532	0	0	31	40	59
ENSDARG00000052011	rrad	8.43667	4.47418	8.74406e-27	3.89158e-24	0.127831	1	4	1344	1072	739
ENSDARG00000042561	lpar2b	8.41127	2.37708	5.53153e-10	2.1636e-08	0.347571	0	1	219	258	232
ENSDARG00000077155	si:ch211-157p22.10	8.40698	0.0253588	3.37704e-05	0.000379588	0.540357	0	0	35	46	48
ENSDARG00000068593	CU326366.2	8.40618	0.0297049	2.82601e-05	0.000327027	0.527286	0	0	49	53	32
ENSDARG00000056762	zgc:172079	8.40592	0.0202374	5.13737e-05	0.000541248	0.573197	0	0	33	32	60
ENSDARG00000055365	si:dkey-25e12.3	8.37504	6.02023	4.38271e-47	2.40567e-43	0.0758486	8	8	3126	3465	2527
ENSDARG00000070669	cxcr3.3	8.36168	-0.0113292	3.63643e-05	0.000404876	0.537401	0	0	37	62	31
ENSDARG00000109582	CU104741.1	8.34331	-0.0308018	4.06376e-05	0.000443459	0.541438	0	0	31	57	38
ENSDARG00000063357	GPR45	8.3388	-0.0323609	3.40299e-05	0.000381983	0.528082	0	0	52	46	30
ENSDARG00000044437	cdca5	8.28925	-0.0845417	5.12921e-05	0.000540734	0.550478	0	0	29	42	47
ENSDARG00000039652	si:dkey-235d18.5	8.28777	4.29224	3.16549e-23	8.98727e-21	0.146112	3	2	1309	1034	490
ENSDARG00000080484	dre-mir-21-2	8.276	6.60148	1.04691e-25	4.05756e-23	0.152154	15	11	3166	2439	6969
ENSDARG00000086591	si:ch211-113a14.11	8.26397	-0.100619	4.19997e-05	0.000456508	0.530148	0	0	47	48	27
ENSDARG00000061103	slc19a3b	8.22732	-0.141559	5.57165e-05	0.000580901	0.544942	0	0	34	34	45
ENSDARG00000038278	ptgir	8.17069	-0.191685	5.5758e-05	0.000580901	0.534778	0	0	35	36	39
ENSDARG00000091234	si:ch73-335l21.4	8.16401	4.97592	5.95255e-27	2.72279e-24	0.129826	6	3	1217	1140	1848
ENSDARG00000037639	nkx3-2	8.15687	3.45428	2.03397e-06	3.30963e-05	0.666212	2	1	74	49	1163
ENSDARG00000103929	ildr1a	8.1471	2.94214	1.6789e-09	5.94549e-08	0.388971	1	1	810	159	147
ENSDARG00000005627	zmp:0000000527	8.12923	-0.226642	5.99464e-05	0.000618507	0.532581	0	0	46	32	31
ENSDARG00000098379	si:dkey-38l22.2	8.07606	3.35367	7.90931e-14	6.11468e-12	0.250059	3	0	338	421	600
ENSDARG00000056374	noxo1b	7.98813	-0.357698	8.76379e-05	0.000852412	0.534714	0	0	32	31	34
ENSDARG00000037174	nek12	7.98313	1.96104	3.37809e-08	8.91458e-07	0.41097	0	1	162	192	174
ENSDARG00000024775	si:ch211-129c21.1	7.85482	5.05525	5.52131e-23	1.49048e-20	0.15353	9	3	1269	2861	726
ENSDARG00000092847	AL845320.1	7.83292	1.75787	1.56025e-07	3.44406e-06	0.439018	1	0	152	215	105
ENSDARG00000103727	tfr2	7.82347	4.7165	6.2637e-21	1.25786e-18	0.162574	1	8	1175	2024	620
ENSDARG00000038878	il12a	7.77266	1.69307	7.76366e-07	1.42683e-05	0.494471	1	0	133	83	202
ENSDARG00000007715	lgsn	7.76818	1.69372	8.36735e-07	1.52792e-05	0.497341	1	0	132	272	60
ENSDARG00000033380	gyg2	7.73186	2.57572	5.76824e-09	1.78544e-07	0.363677	0	2	193	248	347
ENSDARG00000042231	stx11b.2	7.70465	1.63183	2.47509e-07	5.2253e-06	0.441201	1	0	154	143	125
ENSDARG00000045956	kcnk10b	7.69703	3.77234	7.2656e-17	8.66976e-15	0.19221	0	5	533	716	627
ENSDARG00000011870	sp8a	7.68691	1.67635	3.05363e-07	6.27611e-06	0.454157	0	1	144	214	90
ENSDARG00000062964	si:dkey-246g23.2	7.68402	1.60299	3.79738e-06	5.70023e-05	0.560755	1	0	45	135	207
ENSDARG00000040284	si:dkey-79d12.5	7.66876	4.82102	8.66956e-25	2.9742e-22	0.132128	3	8	1069	1196	1545
ENSDARG00000052958	nppb	7.65409	4.95477	1.05954e-25	4.05756e-23	0.130294	11	2	2210	1161	1029
ENSDARG00000092660	cyp27c1	7.64261	4.87253	2.76516e-30	1.89725e-27	0.105825	7	5	1723	1583	882
ENSDARG00000007823	atf3	7.58969	10.7343	6.38557e-40	1.50216e-36	0.0902054	543	222	85573	66174	82108
ENSDARG00000029230	pnp4b	7.5697	1.50065	8.36936e-07	1.52792e-05	0.473411	1	0	204	108	82
ENSDARG00000037997	tubb5	7.43757	11.9176	2.86392e-50	2.358e-46	0.0694552	973	874	207702	216301	127004
ENSDARG00000059507	si:dkey-163m14.2	7.43576	1.43321	8.45736e-07	1.54057e-05	0.465525	0	1	129	166	80
ENSDARG00000002204	hspb11	7.30206	1.22558	3.85854e-05	0.00042513	0.657076	1	0	65	29	191
ENSDARG00000043431	b3gntl1	7.28146	1.29049	6.68062e-06	9.33869e-05	0.547029	0	1	80	221	46
ENSDARG00000105424	si:rp71-46j2.7	7.28109	1.28693	1.13354e-05	0.000148378	0.579566	0	1	169	33	120
ENSDARG00000093931	rflnb	7.27227	6.5252	7.15748e-35	9.82185e-32	0.0936435	25	24	3374	6935	2858
ENSDARG00000103109	chl1b	7.24365	3.3053	1.01986e-13	7.63364e-12	0.222097	1	4	508	568	320
ENSDARG00000099577	si:dkey-182g1.10	7.19818	2.59392	5.57349e-09	1.73167e-07	0.34507	0	3	347	332	175
ENSDARG00000056453	afap1l1b	7.18409	5.14594	4.36423e-32	3.78241e-29	0.0943233	11	9	2008	1928	1108
ENSDARG00000014248	pdlim3b	7.15129	3.61207	3.68818e-16	3.99561e-14	0.189554	5	2	480	561	616
ENSDARG00000076945	dsg2.1	7.14679	1.95803	7.81015e-08	1.85024e-06	0.398904	1	1	160	193	173
ENSDARG00000086189	mgp	7.14357	5.12293	8.39016e-16	8.63505e-14	0.209724	3	16	1487	783	2290
ENSDARG00000059774	dub	7.12347	3.37808	8.73517e-14	6.65935e-12	0.224618	4	2	392	790	300
ENSDARG00000025386	lsm14b	7.12217	5.97608	3.02145e-22	6.91031e-20	0.147903	37	3	3379	3570	2014
ENSDARG00000030289	jag1a	7.11362	1.12095	3.68919e-06	5.56318e-05	0.491458	0	1	91	88	107
ENSDARG00000092606	CU855900.1	7.11334	1.97767	5.42697e-07	1.03793e-05	0.433762	0	2	276	153	121
ENSDARG00000002509	zgc:153911	7.10622	6.75164	3.71571e-36	5.56241e-33	0.0883216	43	23	3864	5209	5570
ENSDARG00000104801	tubb6	6.98228	2.67244	1.06667e-07	2.47741e-06	0.428088	3	1	343	546	56
ENSDARG00000099744	gap43	6.96141	11.3081	9.63076e-44	3.96474e-40	0.073463	851	823	145943	102069	105041
ENSDARG00000062081	tbc1d1	6.91958	5.06255	1.32734e-21	2.80222e-19	0.142239	22	2	1843	1458	1352
ENSDARG00000015998	wdhd1	6.89488	0.851082	2.38658e-05	0.000281517	0.557293	1	0	129	98	27
ENSDARG00000062929	FAM83G	6.85334	4.54768	1.59421e-22	3.9182e-20	0.131151	13	4	957	1081	1148
ENSDARG00000013422	slc8a1a	6.82859	0.857436	2.13893e-05	0.000255786	0.550049	0	1	88	135	31
ENSDARG00000101848	dydc2	6.78991	0.750075	3.25731e-05	0.000369154	0.561514	1	0	141	58	34
ENSDARG00000076106	ftr43	6.78709	2.77196	4.44633e-08	1.12297e-06	0.393164	4	1	518	419	71
ENSDARG00000114437	zgc:173705	6.6651	0.701646	3.05153e-05	0.000349441	0.547896	0	1	69	123	33
ENSDARG00000091085	lepa	6.66103	4.96344	5.7739e-18	8.12639e-16	0.168046	25	2	1891	1093	1330
ENSDARG00000056133	kitb	6.65877	4.47563	4.30261e-16	4.63079e-14	0.185121	17	2	601	1353	1080
ENSDARG00000040309	pxdc1b	6.65566	5.02203	1.78267e-18	2.71807e-16	0.161763	18	9	1056	962	2204
ENSDARG00000090486	lipcb	6.61802	0.655519	3.0073e-05	0.000345096	0.538635	0	1	114	62	39
ENSDARG00000104605	si:ch73-299h12.4	6.60874	0.573552	3.50242e-05	0.000392076	0.536481	1	0	42	81	70
ENSDARG00000054030	hoxb5b	6.57583	0.547191	3.28244e-05	0.000370981	0.525583	1	0	96	59	42
ENSDARG00000028583	si:ch211-234h8.7	6.57537	0.617356	3.9648e-05	0.000434512	0.550199	0	1	75	108	29
ENSDARG00000093659	entpd5b	6.57239	2.9669	1.94874e-06	3.18984e-05	0.506934	7	0	301	807	57
ENSDARG00000099124	f3a	6.5673	6.89322	1.22822e-22	3.09679e-20	0.132931	90	20	4870	8907	3300
ENSDARG00000035832	pyyb	6.5161	4.72338	1.24135e-16	1.41954e-14	0.173627	2	20	1415	1373	927
ENSDARG00000070961	lepr	6.51354	6.06074	4.72271e-20	8.78613e-18	0.146669	9	47	3289	3125	2830
ENSDARG00000076534	si:ch211-14a17.10	6.5031	0.474297	3.75228e-05	0.000416086	0.522273	1	0	58	55	66
ENSDARG00000006553	rras	6.48712	5.48038	5.78286e-23	1.53591e-20	0.123559	10	29	2277	2877	1243
ENSDARG00000077360	fthl30	6.46904	3.33346	7.00463e-09	2.11643e-07	0.338178	4	5	870	114	406
ENSDARG00000116586	fthl27	6.46901	7.60217	1.16095e-26	5.03091e-24	0.109975	117	68	10478	4947	10669
ENSDARG00000112522	CABZ01087629.1	6.43405	1.26968	3.88146e-06	5.8e-05	0.460749	1	1	113	151	69
ENSDARG00000092378	BX571809.1	6.42832	0.407988	3.9639e-05	0.000434512	0.514365	1	0	69	63	44
ENSDARG00000075891	sall1b	6.39023	6.94374	4.07002e-34	4.78722e-31	0.0825292	81	43	6976	7339	3359
ENSDARG00000058871	si:ch73-142c19.1	6.36755	4.30085	1.12331e-18	1.76166e-16	0.145447	7	12	736	933	997
ENSDARG00000113977	fthl29	6.36228	5.03536	3.45977e-09	1.13264e-07	0.338596	14	18	2726	152	1581
ENSDARG00000104366	AL732629.1	6.33118	0.380916	4.93605e-05	0.000523724	0.523304	0	1	66	49	54
ENSDARG00000054304	homeza	6.32725	5.45493	1.15248e-16	1.32712e-14	0.173349	42	6	2325	3187	883
ENSDARG00000102583	il4r.1	6.32091	3.59855	1.06773e-10	4.75186e-09	0.268478	12	1	408	412	764
ENSDARG00000058538	alcamb	6.31081	8.64465	5.62812e-37	1.02976e-33	0.075939	247	174	16486	27109	13151
ENSDARG00000099348	CU469503.1	6.29645	5.73852	4.31449e-29	2.59435e-26	0.0930272	37	20	3247	3070	1366
ENSDARG00000024540	tspan36	6.27544	7.29456	1.07125e-10	4.75186e-09	0.285201	12	139	7180	4413	9255
ENSDARG00000104760	si:ch211-1i11.3	6.25038	0.235192	9.1884e-05	0.000885344	0.541911	1	0	40	46	62
ENSDARG00000058873	ptpdc1b	6.24594	3.20776	1.55222e-08	4.40697e-07	0.344064	7	3	623	666	81
ENSDARG00000069934	parp4	6.23441	3.96207	6.82612e-12	3.83978e-10	0.236443	17	1	610	541	912
ENSDARG00000076844	plin6	6.23288	2.52658	1.30574e-08	3.74591e-07	0.313583	3	3	263	307	223
ENSDARG00000041257	smtnl1	6.20497	0.268275	7.915e-05	0.000782331	0.535933	0	1	50	80	31
ENSDARG00000051975	cd99	6.18735	7.52224	2.7746e-25	1.01532e-22	0.109696	157	60	5265	12070	8040
ENSDARG00000053959	cdc42ep2	6.17004	0.167682	9.49421e-05	0.000911079	0.529151	1	0	45	69	34
ENSDARG00000062849	kcnk10a	6.13308	4.79987	2.54008e-24	8.20146e-22	0.105427	14	18	1557	1399	959
ENSDARG00000062401	znf319b	6.11618	1.94804	8.02209e-06	0.000109173	0.485682	0	4	176	285	86
ENSDARG00000058206	si:ch211-153b23.5	6.11297	8.62079	1.81458e-11	9.36701e-10	0.256278	465	49	14412	36364	6999
ENSDARG00000040910	ildr1b	6.08978	0.885456	3.22593e-05	0.000366102	0.515663	2	0	118	78	55
ENSDARG00000117448	CABZ01072245.1	6.08025	3.44181	2.36423e-09	8.11077e-08	0.303441	14	0	383	515	561
ENSDARG00000102888	gpr39	6.06455	0.97106	0.000120625	0.00112158	0.569721	0	2	88	45	116
ENSDARG00000071498	fhl1a	6.05404	0.831195	0.000289578	0.0023882	0.683911	2	0	34	33	146
ENSDARG00000098171	zgc:162193	6.0471	4.65952	1.95518e-17	2.53511e-15	0.151112	28	5	1614	1217	756
ENSDARG00000076055	rpgrip1	6.01893	2.77069	5.16e-06	7.41219e-05	0.492679	2	6	137	102	593
ENSDARG00000116052	il4r.1	6.00214	1.96339	3.87914e-06	5.8e-05	0.455187	5	0	198	146	179
ENSDARG00000103762	rln1	5.97256	4.38233	2.49539e-06	3.95111e-05	0.480842	30	0	249	752	1625
ENSDARG00000059370	nr1d4b	5.96762	0.878897	0.000106203	0.00100451	0.600634	0	2	43	60	125
ENSDARG00000098206	ptrh1	5.94693	2.79731	5.06494e-09	1.59473e-07	0.288212	5	4	275	295	358
ENSDARG00000099385	si:ch211-223l2.4	5.9349	5.16057	8.61905e-19	1.36471e-16	0.13763	44	7	2028	1716	1268
ENSDARG00000097928	si:ch73-40a17.4	5.93251	2.37671	9.32102e-07	1.67018e-05	0.409869	6	1	340	334	78
ENSDARG00000057125	pld1b	5.90179	0.763245	7.34947e-05	0.00073795	0.549588	1	1	143	40	47
ENSDARG00000079372	si:ch211-264f5.6	5.88832	2.25205	9.94692e-07	1.76885e-05	0.398118	1	5	178	205	248
ENSDARG00000088911	cbln17	5.8839	-0.0369397	0.000299567	0.00245544	0.58529	0	1	32	27	59
ENSDARG00000099699	BX649620.1	5.8693	-0.111833	0.000194546	0.00169144	0.527642	1	0	42	38	37
ENSDARG00000009653	lhfpl2a	5.86827	5.58911	8.85203e-24	2.69938e-21	0.105704	56	15	2455	2161	2024
ENSDARG00000079373	fosl1b	5.84856	5.12577	5.16916e-20	9.45784e-18	0.124736	17	31	1520	1297	1862
ENSDARG00000056764	hydin	5.83894	4.49312	3.19351e-12	1.91227e-10	0.21345	5	25	787	790	1378
ENSDARG00000053449	pyya	5.83478	3.78206	9.9352e-10	3.71825e-08	0.269113	1	17	485	865	549
ENSDARG00000005481	nfkbiaa	5.82136	3.14349	2.4912e-10	1.03592e-08	0.248262	10	3	547	337	336
ENSDARG00000076843	si:dkey-174i8.1	5.80959	2.17648	2.09621e-06	3.40082e-05	0.415476	1	5	170	173	250
ENSDARG00000077764	faah	5.77568	0.645536	6.09463e-05	0.00062686	0.514545	1	1	80	100	34
ENSDARG00000014427	mxe	5.75327	1.71638	3.26928e-05	0.000370001	0.527958	5	0	78	195	162
ENSDARG00000093354	si:ch211-57i17.2	5.71714	1.52473	5.35772e-05	0.000561589	0.526672	1	3	116	250	44
ENSDARG00000088048	fgf18a	5.71	2.7869	4.06644e-08	1.04465e-06	0.309649	2	8	345	365	245
ENSDARG00000096172	znf1113	5.69853	0.567964	7.51703e-05	0.000751216	0.515769	1	1	84	43	65
ENSDARG00000088078	usp18	5.69679	-0.266382	0.000282167	0.00233607	0.525518	1	0	38	38	29
ENSDARG00000102899	cremb	5.67187	7.94515	5.24528e-30	3.32208e-27	0.0812753	173	216	12343	9586	11620
ENSDARG00000002685	fam113	5.65361	1.37793	1.03303e-05	0.000137185	0.446256	3	1	131	124	96
ENSDARG00000022000	traf3	5.65171	1.3767	1.11498e-05	0.000146415	0.44988	3	1	147	126	82
ENSDARG00000036567	aanat1	5.63819	4.4028	3.51878e-14	2.91174e-12	0.173869	33	4	1022	1039	856
ENSDARG00000057644	adam8b	5.60177	6.40174	1.02807e-19	1.84014e-17	0.123289	42	94	4760	5467	1953
ENSDARG00000025428	socs3a	5.56147	7.92443	9.14187e-34	9.40869e-31	0.0698291	255	173	14303	11930	7970
ENSDARG00000067859	scospondin	5.56059	2.15884	8.26563e-06	0.000112395	0.450374	1	6	291	105	202
ENSDARG00000045070	itgb3b	5.55083	2.79759	7.78706e-07	1.42954e-05	0.375218	1	10	404	437	151
ENSDARG00000044251	rasgef1bb	5.5501	6.09778	4.41135e-29	2.59435e-26	0.0793781	60	59	2676	3788	2942
ENSDARG00000021924	hsp70.3	5.53425	3.85357	3.22415e-09	1.06611e-07	0.272941	12	13	407	1502	207
ENSDARG00000002167	cacnb1	5.53393	5.50222	3.47858e-18	5.11444e-16	0.131193	70	15	2536	1660	2001
ENSDARG00000096031	si:ch73-6k14.2	5.522	0.944534	0.000108364	0.00102389	0.553262	1	2	73	165	31
ENSDARG00000038006	osr2	5.51687	0.398085	0.000158215	0.00142247	0.537613	1	1	80	31	58
ENSDARG00000028306	prph	5.51305	9.44959	7.46457e-33	6.82883e-30	0.0717333	567	667	34753	37614	25293
ENSDARG00000096186	si:dkey-247i3.5	5.5048	0.3883	0.000146508	0.00133198	0.528233	1	1	85	35	50
ENSDARG00000021242	mvp	5.49301	8.65005	1.10326e-25	4.12896e-23	0.0920921	585	187	20337	21398	14400
ENSDARG00000095818	CU855786.1	5.47813	4.03173	4.49642e-07	8.84539e-06	0.367175	1	26	686	367	1061
ENSDARG00000061274	lss	5.47744	3.86713	6.62059e-11	3.05382e-09	0.218862	11	15	1181	715	227
ENSDARG00000003615	slc26a3.2	5.4404	0.382579	0.000323146	0.0026008	0.595785	0	2	38	41	81
ENSDARG00000076974	pdzd7a	5.40867	2.04323	6.80061e-06	9.47425e-05	0.426442	7	1	239	248	94
ENSDARG00000093219	BX936308.2	5.40748	7.7507	4.48668e-27	2.11092e-24	0.0847972	317	118	10961	11676	7499
ENSDARG00000074850	il12rb2l	5.3823	1.80633	6.89773e-05	0.000698554	0.53218	0	6	115	247	117
ENSDARG00000042282	itga6a	5.35482	8.21657	5.24413e-18	7.50914e-16	0.129638	151	409	15675	10487	14144
ENSDARG00000038066	kpna2	5.34049	1.2048	0.000149785	0.00135597	0.541444	0	4	76	140	91
ENSDARG00000114396	znf1017	5.30976	0.208187	0.0002266	0.00193138	0.525882	1	1	74	33	42
ENSDARG00000019815	fn1a	5.30712	6.76381	1.03056e-17	1.37969e-15	0.129598	202	39	4982	5246	4660
ENSDARG00000077473	mych	5.30344	7.07345	4.6977e-18	6.7857e-16	0.126789	91	176	6720	3813	7372
ENSDARG00000096147	BX465862.4	5.30051	4.6016	6.80395e-16	7.04658e-14	0.139594	32	19	1007	808	1386
ENSDARG00000092077	si:dkey-147f3.4	5.29819	1.27416	0.000184878	0.00162541	0.571282	5	0	87	70	149
ENSDARG00000104133	5S_rRNA	5.29654	1.71847	9.90154e-05	0.000944662	0.542112	7	0	168	91	171
ENSDARG00000061723	tmem64	5.27991	1.15222	0.000239131	0.00202456	0.566569	0	4	103	158	47
ENSDARG00000100872	otud1	5.27891	6.99637	5.02204e-22	1.10264e-19	0.101374	90	168	6690	4722	5917
ENSDARG00000055359	sp100.1	5.27559	0.969504	0.00016926	0.00151232	0.545532	4	0	63	101	91
ENSDARG00000006353	itga5	5.27333	5.11443	7.87748e-23	2.05902e-20	0.0936565	39	34	2022	1635	1179
ENSDARG00000109384	atg16l2	5.25704	0.589228	0.000277759	0.00230653	0.560038	3	0	42	80	71
ENSDARG00000044125	txn	5.25289	8.97352	1.45415e-26	6.13988e-24	0.0836705	485	574	22730	19349	25454
ENSDARG00000075111	als2a	5.23768	0.0852229	0.000373585	0.00296188	0.540231	2	0	54	39	42
ENSDARG00000058366	si:dkey-222f8.3	5.22288	4.29511	3.06458e-08	8.16577e-07	0.293055	46	1	1013	1045	675
ENSDARG00000102343	si:dkey-243k1.3	5.22104	1.94002	1.51269e-05	0.000189714	0.429482	4	4	185	96	216
ENSDARG00000063333	nup210	5.22017	3.33654	3.10633e-09	1.03337e-07	0.247952	19	4	430	376	533
ENSDARG00000104367	casp20	5.20237	1.07289	0.000300397	0.00245897	0.570383	0	4	70	81	117
ENSDARG00000017036	svilc	5.14554	0.633646	0.00047315	0.00361716	0.561577	0	3	67	56	75
ENSDARG00000104363	BX470229.2	5.14324	1.89178	2.77173e-05	0.000321649	0.451037	3	5	113	125	234
ENSDARG00000077811	sox11a	5.14108	9.63009	3.13735e-30	2.06651e-27	0.0708371	1135	732	38304	34420	35222
ENSDARG00000012450	vmp1	5.13404	9.99642	1.6595e-20	3.25321e-18	0.106673	1280	1098	37295	33046	62924
ENSDARG00000030630	mfsd2aa	5.13388	4.55675	5.03213e-16	5.38078e-14	0.132643	44	13	1076	1237	924
ENSDARG00000074401	gnpat	5.12903	1.11822	0.000380358	0.00300113	0.599392	5	0	64	188	48
ENSDARG00000029072	klf6a	5.10067	9.12826	5.46021e-28	2.80979e-25	0.0758994	634	681	26777	22701	26242
ENSDARG00000088130	si:dkey-30c15.10	5.08345	0.963299	0.000315551	0.00255341	0.551511	0	4	113	85	63
ENSDARG00000076638	FO082781.1	5.08297	5.75122	5.34837e-24	1.66173e-21	0.0859326	83	49	2376	3466	1712
ENSDARG00000103146	nlrc3	5.07302	2.77939	1.2604e-07	2.85096e-06	0.288496	7	9	266	311	336
ENSDARG00000100899	si:ch211-241b2.5	5.06998	3.82066	2.52008e-08	6.82535e-07	0.27416	35	2	655	926	406
ENSDARG00000004647	spice1	5.05979	3.47942	0.00178522	0.0110516	0.824375	0	24	167	1457	38
ENSDARG00000103947	zgc:113295	5.04712	2.84239	1.07276e-05	0.000141661	0.425962	19	0	331	396	258
ENSDARG00000045863	asb15b	5.03404	1.1788	0.00038496	0.00303308	0.575742	1	4	83	44	153
ENSDARG00000103405	znf1102	5.02834	1.67083	9.22338e-05	0.000888195	0.503677	7	1	204	70	146
ENSDARG00000105479	si:ch211-126c2.4	5.02655	0.370961	0.000608131	0.00446062	0.583734	3	0	57	34	70
ENSDARG00000026577	cdk2	5.01426	1.42302	0.000197225	0.00171202	0.536547	1	5	164	174	40
ENSDARG00000021345	prph2lb	5.00474	0.756437	0.000187343	0.00164007	0.512467	3	1	63	57	93
ENSDARG00000063539	slc25a15a	4.99896	3.66845	2.29035e-06	3.67595e-05	0.366959	1	28	733	813	269
ENSDARG00000054911	tmsb	4.99761	8.21996	1.15413e-17	1.5204e-15	0.119907	299	439	11345	9266	18238
ENSDARG00000052330	slc4a2b	4.99535	1.97677	0.000153952	0.00139064	0.528208	1	8	89	150	258
ENSDARG00000016188	SBNO2	4.97541	4.77413	1.31237e-16	1.4904e-14	0.122838	57	17	1332	1394	1041
ENSDARG00000079637	alpk2	4.95803	3.43709	1.96274e-08	5.45954e-07	0.25729	15	13	959	408	188
ENSDARG00000038894	tmx3a	4.94722	1.80557	6.07674e-05	0.00062541	0.478385	6	3	197	257	45
ENSDARG00000069505	zgc:136892	4.94559	1.74771	6.81791e-05	0.000690896	0.476705	8	1	110	152	175
ENSDARG00000018820	flncb	4.94087	3.36996	2.23763e-07	4.77913e-06	0.296518	3	22	366	659	391
ENSDARG00000116833	CABZ01077220.2	4.93634	0.689116	0.000400343	0.00314375	0.560162	3	1	34	64	101
ENSDARG00000099511	CABZ01034698.2	4.93616	3.51977	2.55245e-09	8.64841e-08	0.228171	27	5	663	425	471
ENSDARG00000097511	BX890629.1	4.93286	7.97394	3.79007e-17	4.80085e-15	0.121416	248	399	9762	7905	15135
ENSDARG00000074425	si:busm1-57f23.1	4.89133	5.43403	4.36669e-17	5.40649e-15	0.117094	41	73	1636	1850	2258
ENSDARG00000062352	sema4ab	4.89103	2.4186	1.47253e-06	2.49436e-05	0.323844	6	8	253	292	186
ENSDARG00000076742	cyth1a	4.88468	8.65641	1.44102e-30	1.03171e-27	0.0649109	601	512	20668	20438	14720
ENSDARG00000097964	arhgef33	4.88156	-0.23635	0.000834937	0.00585216	0.537988	2	0	40	35	31
ENSDARG00000026611	socs3b	4.86335	6.88632	1.48855e-13	1.06112e-11	0.153461	305	52	8005	5048	3548
ENSDARG00000015355	fosl1a	4.85572	5.04092	4.82484e-07	9.38024e-06	0.321615	98	4	1516	848	1932
ENSDARG00000032242	tnnt2c	4.85306	1.62835	0.000284334	0.00235046	0.551265	9	0	117	136	151
ENSDARG00000105351	si:ch211-113d11.6	4.83591	0.55261	0.000694451	0.00501119	0.579803	4	0	47	59	78
ENSDARG00000010729	CABZ01073795.1	4.8317	0.249734	0.000538984	0.00403796	0.541246	2	1	32	91	33
ENSDARG00000044629	guca1d	4.82863	0.638522	0.000228776	0.0019479	0.501778	2	2	53	104	49
ENSDARG00000093440	tnfaip6	4.82313	2.24828	0.000185008	0.00162541	0.521871	0	12	184	300	164
ENSDARG00000096857	CU469362.1	4.80464	2.75711	3.30226e-06	5.03503e-05	0.348485	3	15	285	301	314
ENSDARG00000062023	fndc3bb	4.80087	3.87816	6.42055e-06	9.00572e-05	0.386263	46	1	596	378	919
ENSDARG00000100836	CR790380.1	4.7904	1.71011	0.000321391	0.00258921	0.553116	10	0	157	121	152
ENSDARG00000059252	zpcx	4.78986	4.32591	2.55471e-06	4.0334e-05	0.357481	64	1	914	717	1029
ENSDARG00000074212	SLC5A10	4.7814	2.68279	3.70162e-05	0.000411022	0.441109	18	2	183	164	456
ENSDARG00000104613	znf1179	4.76962	6.98792	2.76901e-06	4.31384e-05	0.362378	128	234	8149	10493	327
ENSDARG00000100427	BX547934.2	4.76413	2.84985	0.000589917	0.00435028	0.625827	0	19	226	113	550
ENSDARG00000010255	bin2b	4.74495	3.38364	3.07157e-05	0.000351246	0.433554	0	28	486	611	344
ENSDARG00000096866	CR931780.1	4.72453	4.79924	1.19377e-11	6.46638e-10	0.170446	71	19	1052	869	1686
ENSDARG00000029482	ush2a	4.71155	2.60991	1.70714e-06	2.82812e-05	0.319147	13	6	337	193	281
ENSDARG00000097821	CR933839.1	4.70779	1.09242	0.000191464	0.00166729	0.47263	2	4	85	97	95
ENSDARG00000093781	lrriq1	4.69552	1.67654	5.88962e-05	0.000609965	0.436711	8	2	154	178	102
ENSDARG00000076969	ftr22	4.69274	1.51979	0.000483182	0.0036853	0.548723	1	7	83	98	179
ENSDARG00000079122	tmx2a	4.69053	4.65746	1.12392e-06	1.96679e-05	0.32329	3	68	1046	1394	1002
ENSDARG00000097098	znf1004	4.68753	2.16527	0.000166127	0.00148755	0.514221	15	0	211	240	158
ENSDARG00000060169	mns1	4.68378	1.35769	0.000774586	0.00550263	0.581061	0	7	155	88	97
ENSDARG00000104392	eri2	4.67869	0.539785	0.000741083	0.00530122	0.532687	1	3	89	40	58
ENSDARG00000075480	si:dkey-63d15.12	4.674	1.11007	0.00241112	0.0141749	0.724146	7	0	55	34	169
ENSDARG00000010144	plppr3a	4.65623	7.47249	1.25666e-19	2.20142e-17	0.0962536	455	147	7745	8433	7836
ENSDARG00000090337	pprc1	4.6341	4.58203	9.04278e-14	6.83062e-12	0.136256	59	22	1030	948	1201
ENSDARG00000077116	ccnjl	4.63345	3.32674	5.50815e-05	0.000574795	0.447618	0	29	430	553	382
ENSDARG00000017489	ifi45	4.60973	5.28303	6.33774e-05	0.000648624	0.463908	41	82	263	416	3857
ENSDARG00000079105	mhc2dab	4.59835	1.5198	0.000188348	0.00164731	0.478167	4	5	150	63	154
ENSDARG00000096489	BX248324.1	4.59815	9.77576	2.16929e-26	8.93043e-24	0.069353	1428	1474	42888	47702	30563
ENSDARG00000090793	si:ch211-207j7.2	4.56947	2.18303	2.6192e-05	0.000305456	0.391482	8	7	225	332	83
ENSDARG00000033832	ampd1	4.56595	2.41386	7.76792e-06	0.000106065	0.348564	11	7	402	175	156
ENSDARG00000089862	si:dkey-16j16.4	4.56202	1.59465	0.000720607	0.00517724	0.57484	0	9	151	153	102
ENSDARG00000062821	slc6a15	4.55056	5.71285	1.09838e-07	2.53674e-06	0.264086	16	148	1623	3948	1707
ENSDARG00000102087	pop1	4.54868	0.372384	0.000769092	0.00547305	0.546778	2	2	42	36	79
ENSDARG00000106989	ZNF821	4.5319	4.3317	1.7051e-12	1.07168e-10	0.146147	32	37	738	786	1108
ENSDARG00000059387	fgf7	4.51968	1.45208	0.00128825	0.00834852	0.626363	10	0	228	82	65
ENSDARG00000036237	slc27a2a	4.51899	5.58478	3.69164e-14	3.03951e-12	0.129845	141	38	2574	3049	1161
ENSDARG00000107086	PIEZO2 (1 of many)	4.50463	0.255341	0.00121669	0.00795996	0.562505	4	0	58	66	32
ENSDARG00000022020	focad	4.49962	2.2134	1.03879e-05	0.000137838	0.350048	8	8	185	265	174
ENSDARG00000075682	orc6	4.4956	2.50641	1.14763e-05	0.00014982	0.358231	17	4	282	183	280
ENSDARG00000087461	si:dkey-21c1.4	4.49406	1.67381	0.00011825	0.00110137	0.439483	6	5	100	133	175
ENSDARG00000052170	uap1	4.47965	8.32203	1.07487e-21	2.32894e-19	0.0820265	520	618	14246	21251	9268
ENSDARG00000094316	si:rp71-80o10.4	4.47146	2.00607	0.000311537	0.00252713	0.498066	1	12	234	215	104
ENSDARG00000045687	pdzrn4	4.46838	3.63214	1.12183e-06	1.96679e-05	0.293855	4	37	542	679	465
ENSDARG00000079784	si:ch211-235o23.1	4.46754	3.15436	1.34056e-05	0.000171064	0.36752	33	2	527	541	188
ENSDARG00000086815	MYADM	4.46439	3.43738	5.51774e-06	7.85312e-05	0.342193	41	2	443	405	570
ENSDARG00000096887	CR381618.1	4.46387	6.26547	2.91015e-22	6.74951e-20	0.077957	179	108	4660	3420	2550
ENSDARG00000092166	si:dkey-147f3.8	4.46259	5.68964	2.11214e-19	3.54904e-17	0.0895445	92	95	2145	2133	2566
ENSDARG00000000551	slc1a4	4.45064	6.40043	4.79059e-15	4.4822e-13	0.119521	261	70	2939	4414	3945
ENSDARG00000074984	LO017656.1	4.4498	3.324	2.89202e-07	5.99785e-06	0.26084	11	24	349	349	590
ENSDARG00000087193	prrg2	4.445	1.23664	0.00141119	0.009028	0.614701	9	0	106	62	130
ENSDARG00000095743	sox11b	4.44273	10.0612	9.1504e-25	3.07509e-22	0.070461	1946	1984	52081	60119	35549
ENSDARG00000055786	prss23	4.43255	4.23019	1.77568e-06	2.92693e-05	0.309403	74	3	1222	721	635
ENSDARG00000042124	si:dkey-4e7.3	4.43125	0.657411	0.00161299	0.0101301	0.59454	0	5	75	57	69
ENSDARG00000003216	anxa2a	4.40813	7.39442	0.000434063	0.00336838	0.556873	454	209	9571	15451	83
ENSDARG00000004114	tti1	4.4007	1.81939	6.29161e-05	0.000644303	0.400275	7	6	155	151	157
ENSDARG00000068729	eif2ak2	4.3993	3.30042	3.93422e-08	1.01703e-06	0.225014	30	9	460	443	417
ENSDARG00000061169	larp1b	4.39579	2.97223	4.73848e-05	0.000506351	0.404655	2	25	270	343	410
ENSDARG00000089094	si:dkey-160o24.3	4.39562	3.17528	0.00030793	0.002509	0.519135	38	0	202	591	409
ENSDARG00000093864	wee1	4.39464	6.33368	3.93786e-21	8.2082e-19	0.0807478	220	100	4402	3919	2776
ENSDARG00000097512	BX649529.1	4.38657	3.85694	2.90038e-09	9.76698e-08	0.195793	49	10	832	726	444
ENSDARG00000031246	hbegfb	4.38056	5.05324	5.23547e-16	5.52644e-14	0.106433	52	73	1539	1955	1086
ENSDARG00000088805	nes	4.37644	4.69935	1.08383e-06	1.90881e-05	0.292976	106	5	1794	1050	763
ENSDARG00000116302	CABZ01039096.1	4.37469	1.71646	0.000159023	0.00142861	0.447722	11	2	164	152	122
ENSDARG00000087804	tnfrsf11a	4.37167	0.836969	0.00208134	0.0125157	0.630215	7	0	104	38	85
ENSDARG00000075643	ifi35	4.35505	0.388125	0.00213267	0.0127751	0.606474	5	0	39	51	71
ENSDARG00000032238	dnm3a	4.35039	5.28627	1.54627e-18	2.37966e-16	0.0900296	99	58	2112	2098	1197
ENSDARG00000036074	cebpa	4.34464	6.64021	4.26585e-20	8.07423e-18	0.0839162	156	228	5569	5026	3194
ENSDARG00000010555	pdha1b	4.30646	1.63307	0.00045146	0.00347548	0.501019	6	6	152	248	37
ENSDARG00000082187	dre-mir-21-1	4.30407	1.80002	0.000477667	0.00364831	0.505347	9	5	94	76	254
ENSDARG00000060597	zgc:158659	4.30257	5.69112	4.85004e-08	1.21208e-06	0.230237	24	168	1705	2300	2758
ENSDARG00000098800	znf1156	4.29291	3.5393	1.51265e-07	3.35246e-06	0.239149	24	23	652	843	168
ENSDARG00000058365	hspb8	4.29282	5.55069	8.06443e-12	4.47128e-10	0.146523	53	129	1355	2374	2430
ENSDARG00000095863	afp4	4.29065	1.49777	0.00167898	0.0104835	0.614998	11	1	85	51	206
ENSDARG00000114226	CABZ01102109.1	4.28728	7.36383	0.000322802	0.0025993	0.513423	571	152	11342	180	9704
ENSDARG00000102415	scinla	4.28464	5.97682	4.24509e-08	1.08043e-06	0.227668	136	123	2795	5951	473
ENSDARG00000035018	thy1	4.27642	7.7845	1.49262e-15	1.48066e-13	0.109511	356	531	15967	10266	4914
ENSDARG00000014910	panx1b	4.2696	4.27632	0.000257587	0.00216413	0.489456	90	0	699	878	972
ENSDARG00000063233	baz1a	4.26755	4.13201	1.7765e-11	9.19924e-10	0.146641	51	24	748	739	833
ENSDARG00000002002	lmcd1	4.26652	6.41674	5.1982e-15	4.80892e-13	0.112484	304	76	4343	3915	3331
ENSDARG00000097490	AL928908.2	4.26465	1.31418	0.00206015	0.0124084	0.61758	0	9	103	93	122
ENSDARG00000087084	hcar1-4	4.25872	3.57326	1.77845e-08	4.99756e-07	0.206215	40	12	686	649	318
ENSDARG00000078011	NAV1 (1 of many)	4.25787	4.98837	1.20689e-12	7.76319e-11	0.133592	112	29	1423	1886	1053
ENSDARG00000096000	si:dkey-29j8.2	4.25246	0.666238	0.0014727	0.00936333	0.548153	2	4	45	50	98
ENSDARG00000094998	FP015823.3	4.24488	2.63533	7.7633e-05	0.000770476	0.402423	4	20	442	306	122
ENSDARG00000023026	pkp2	4.24342	2.69684	3.75616e-05	0.000416236	0.372484	20	8	459	387	79
ENSDARG00000007990	wt1b	4.23769	1.63586	0.00167719	0.0104774	0.624017	14	0	143	87	166
ENSDARG00000104041	CR388132.2	4.23363	1.18203	0.00256349	0.0149213	0.639165	10	0	60	178	66
ENSDARG00000076757	ephb1	4.23252	5.48245	7.93006e-10	3.01581e-08	0.177345	30	146	2045	2567	1518
ENSDARG00000057887	nts	4.22906	3.57995	4.4074e-07	8.70224e-06	0.252531	18	31	665	870	173
ENSDARG00000101946	si:dkey-92j16.2	4.21734	0.758466	0.00115262	0.00760726	0.544911	5	2	49	47	109
ENSDARG00000099114	FP017279.1	4.21554	4.5177	2.15578e-11	1.0856e-09	0.146384	34	61	794	1071	1146
ENSDARG00000101118	CABZ01066813.1	4.2042	1.09856	0.000526596	0.00395957	0.490223	6	3	51	127	97
ENSDARG00000068096	atf5a	4.20043	6.23452	1.35426e-11	7.24045e-10	0.146467	289	63	3898	5020	1697
ENSDARG00000075229	slc46a2	4.19677	0.6774	0.00479882	0.0244575	0.698255	7	0	29	145	39
ENSDARG00000098324	si:cabz01054394.6	4.1955	1.75624	0.000127479	0.00117734	0.411288	6	8	139	170	136
ENSDARG00000058094	ciarta	4.18432	5.3945	1.66045e-17	2.17005e-15	0.0906104	82	100	2309	1759	1623
ENSDARG00000069961	il21r.1	4.18021	2.8251	5.39891e-05	0.000565033	0.381942	28	5	146	575	241
ENSDARG00000079946	sqlea	4.16637	4.18671	1.72773e-06	2.85934e-05	0.281227	84	5	1019	954	539
ENSDARG00000038668	gbp1	4.16596	3.97094	4.50139e-07	8.84539e-06	0.252049	70	6	743	751	617
ENSDARG00000076117	stard5	4.15833	0.0272389	0.00127874	0.00829018	0.505328	2	2	56	46	28
ENSDARG00000059231	hephl1a	4.15638	4.84269	1.3354e-13	9.73012e-12	0.117888	81	50	1978	1258	756
ENSDARG00000041171	crygs2	4.15256	1.4631	0.000492958	0.0037532	0.473346	7	5	58	175	124
ENSDARG00000093686	si:rp71-36a1.2	4.14208	2.67131	0.000999481	0.00680664	0.552303	3	23	678	152	75
ENSDARG00000095312	sc:d0202	4.14	2.92524	5.49203e-05	0.000573477	0.380443	34	3	252	575	217
ENSDARG00000077842	ajuba	4.13311	5.58713	2.15444e-07	4.61942e-06	0.240123	227	15	2185	2701	1676
ENSDARG00000005058	ncapd2	4.13201	1.60567	0.000296627	0.00243839	0.449003	11	3	135	194	83
ENSDARG00000101630	si:dkey-8l13.5	4.12744	0.340974	0.00255209	0.0148709	0.562123	1	4	85	31	45
ENSDARG00000071558	fblim1	4.1012	6.88829	6.37352e-15	5.7985e-13	0.106878	422	157	7472	6424	2735
ENSDARG00000100660	si:ch73-252i11.1	4.09705	1.77963	0.00259263	0.0150468	0.626862	0	14	135	157	154
ENSDARG00000075265	plaua	4.09489	2.81373	0.00120579	0.00790122	0.565404	0	29	447	218	273
ENSDARG00000077810	otud4	4.09076	2.67121	0.000115234	0.00107714	0.399507	3	24	341	293	223
ENSDARG00000016089	bicral	4.0852	3.66466	7.82029e-08	1.85024e-06	0.214569	46	16	574	930	273
ENSDARG00000061249	myom1a	4.08111	0.901278	0.00273868	0.0156808	0.603647	9	0	74	106	64
ENSDARG00000079756	peak1	4.07453	2.54664	1.15717e-05	0.000150688	0.309431	19	9	283	320	188
ENSDARG00000038025	cbx7a	4.07116	10.0776	6.20138e-19	1.01107e-16	0.0821871	2776	2376	66958	58113	26191
ENSDARG00000019307	dusp5	4.06157	7.7076	4.27394e-21	8.68877e-19	0.0727112	480	510	10407	11831	6526
ENSDARG00000020278	si:dkeyp-120h9.1	4.05602	3.19052	5.53452e-06	7.87021e-05	0.29348	37	9	337	277	545
ENSDARG00000095922	CR855300.1	4.05568	2.47027	2.01252e-05	0.000242785	0.323215	19	8	310	273	169
ENSDARG00000055889	zgc:153215	4.05101	1.81999	0.000274455	0.00228025	0.427036	6	10	156	118	178
ENSDARG00000099002	creb5a	4.04834	4.86583	4.49676e-12	2.60733e-10	0.129649	42	92	1307	1405	1193
ENSDARG00000104472	si:ch211-39i2.2	4.01846	5.39258	2.80654e-10	1.15538e-08	0.1559	161	56	1214	1445	2656
ENSDARG00000103478	nsun6	4.01845	1.54729	0.00194977	0.0118826	0.574422	14	1	61	223	103
ENSDARG00000077943	ints5	4.00223	1.92412	0.000318974	0.00257604	0.430302	8	10	222	241	64
ENSDARG00000117211	CR936462.1	3.99673	1.68545	0.00544792	0.0272346	0.70247	0	14	117	77	203
ENSDARG00000077112	si:ch211-180f4.1	3.98987	6.79769	3.49534e-14	2.90696e-12	0.108293	352	218	3376	8823	3186
ENSDARG00000116493	GAA	3.96516	2.60796	0.0014761	0.00937407	0.564919	34	0	388	284	162
ENSDARG00000009901	slc38a5a	3.95976	0.340604	0.00148613	0.00941596	0.501963	4	2	62	73	30
ENSDARG00000062902	si:dkey-220f10.4	3.95415	0.718638	0.00110155	0.00733787	0.494592	5	3	45	91	72
ENSDARG00000026759	ldlrb	3.94957	4.67167	6.04287e-11	2.80304e-09	0.139768	90	45	1768	1256	543
ENSDARG00000042221	mthfd1l	3.94395	4.61174	1.50702e-07	3.34448e-06	0.214878	27	91	692	2004	678
ENSDARG00000105631	CABP4	3.94306	2.14524	0.00051898	0.00390901	0.460175	21	3	137	354	113
ENSDARG00000003061	cd276	3.93519	5.86626	1.17835e-08	3.41617e-07	0.185282	289	41	1902	2531	3122
ENSDARG00000069681	pcgf6	3.93111	1.43562	0.000695745	0.00501833	0.456427	4	9	115	114	119
ENSDARG00000018643	igf2a	3.9273	0.405141	0.00352973	0.019145	0.573938	1	5	35	55	71
ENSDARG00000028800	CYTH2	3.92372	1.57208	0.000512882	0.00387414	0.44616	8	7	220	102	78
ENSDARG00000044615	zak	3.92265	2.98771	2.99569e-05	0.000344244	0.32641	11	28	344	614	150
ENSDARG00000096286	BX005368.1	3.92264	-0.272868	0.0049041	0.0249016	0.5799	4	0	30	32	37
ENSDARG00000025076	marveld2a	3.91299	1.23254	0.00322217	0.0178106	0.621549	13	0	88	105	107
ENSDARG00000013750	eno1b	3.91076	4.65374	2.05001e-09	7.10683e-08	0.163981	102	37	1273	1803	469
ENSDARG00000074829	rasip1	3.89963	1.80474	0.00385425	0.0205066	0.645707	20	0	138	113	190
ENSDARG00000103576	LO016987.1	3.89448	1.04404	0.00194372	0.0118589	0.541243	9	2	41	144	81
ENSDARG00000098377	tnfrsf11b	3.8905	4.49617	2.80842e-07	5.83917e-06	0.2206	111	19	1717	1026	426
ENSDARG00000077028	si:ch211-81n22.1	3.88781	0.126671	0.00362704	0.0195889	0.538937	1	4	45	64	30
ENSDARG00000101634	si:ch211-209j12.1	3.88415	0.119865	0.00337175	0.018489	0.530141	1	4	46	48	41
ENSDARG00000058794	si:dkey-19a16.2	3.86505	1.64558	0.000736442	0.00527392	0.457875	6	10	93	125	174
ENSDARG00000109929	CABZ01058721.1	3.86473	3.23259	3.30924e-05	0.000373241	0.325842	49	6	264	678	324
ENSDARG00000009387	robo4	3.86142	4.33297	9.84107e-08	2.30189e-06	0.2025	105	14	1021	1028	680
ENSDARG00000027381	ccdc171	3.85971	1.14637	0.00139605	0.00894505	0.486718	3	8	86	94	101
ENSDARG00000099412	bcan	3.85311	4.8248	6.02058e-05	0.000620406	0.353333	124	40	292	544	2493
ENSDARG00000117001	CABZ01086812.1	3.85042	0.536212	0.00531853	0.0266932	0.622871	8	0	93	54	41
ENSDARG00000060280	pde9a	3.84917	5.12891	7.23915e-14	5.7588e-12	0.103174	110	84	1245	1581	1734
ENSDARG00000038667	fggy	3.84286	1.97625	0.00458087	0.0236024	0.64676	0	19	192	248	95
ENSDARG00000014058	rab36	3.82866	3.36085	1.19405e-07	2.71581e-06	0.197207	31	26	448	438	460
ENSDARG00000061419	zmat4b	3.82677	0.357217	0.00706825	0.0334	0.657655	0	6	83	31	47
ENSDARG00000063519	PLEKHB1	3.82524	1.49817	0.000605506	0.00444533	0.442149	7	8	173	146	63
ENSDARG00000095184	si:ch73-52p7.1	3.82387	3.43666	0.000889574	0.00616524	0.490263	2	52	627	778	131
ENSDARG00000101975	si:dkey-225f5.4	3.81925	0.738299	0.0102775	0.0446071	0.717507	0	8	54	37	108
ENSDARG00000087176	rskra	3.81777	5.84403	5.56815e-13	3.75782e-11	0.110981	245	93	1841	2741	2890
ENSDARG00000103983	slc30a10	3.81707	5.4598	1.70884e-10	7.34712e-09	0.140263	105	137	1599	1220	2727
ENSDARG00000070494	pdgfra	3.80949	5.65618	2.7313e-16	3.01855e-14	0.0854825	201	94	2503	2339	1918
ENSDARG00000104484	itgb1b	3.80865	4.53136	5.81013e-07	1.10225e-05	0.224981	87	47	576	2313	378
ENSDARG00000027222	adgrg1	3.8063	5.93523	4.56788e-15	4.29824e-13	0.0934664	264	99	3141	3286	1916
ENSDARG00000098108	dusp2	3.80626	6.53631	8.77111e-13	5.80056e-11	0.112902	432	126	5315	5103	2408
ENSDARG00000087401	slc25a34	3.805	1.07493	0.00246274	0.0144423	0.547591	10	2	42	154	77
ENSDARG00000069966	alox5b.3	3.80419	1.31768	0.00312782	0.0174124	0.568585	4	9	115	34	155
ENSDARG00000100270	FP085414.1	3.79843	5.56811	3.08349e-16	3.38506e-14	0.0852786	163	111	2211	1891	2141
ENSDARG00000070787	jupa	3.79143	7.76576	2.97033e-18	4.40652e-16	0.0763607	673	576	9173	14091	6532
ENSDARG00000091756	insm1a	3.78586	6.12192	3.8336e-17	4.81893e-15	0.0802557	168	223	3537	3310	2525
ENSDARG00000075819	arhgef2	3.78169	4.03793	1.0824e-08	3.18285e-07	0.169802	75	24	733	613	791
ENSDARG00000052734	hmgcra	3.77682	5.99543	1.19073e-13	8.75349e-12	0.103236	295	94	3510	3254	1943
ENSDARG00000011537	ugt2a5	3.77438	1.83887	0.00853241	0.0385257	0.718678	0	18	178	268	50
ENSDARG00000008377	epn2	3.75328	6.13157	1.078e-17	1.43157e-15	0.0766037	270	152	3338	3073	2896
ENSDARG00000051785	dhx33	3.7342	4.01092	7.31871e-05	0.00073531	0.33948	5	81	879	717	566
ENSDARG00000062341	wfs1a	3.73377	1.57536	0.00151615	0.00958774	0.484693	3	13	118	166	106
ENSDARG00000062374	leng9	3.73039	4.40887	1.25783e-11	6.76883e-10	0.117868	61	64	973	981	861
ENSDARG00000091993	dicp1.1	3.72114	4.30771	0.000157187	0.0014152	0.373167	42	72	241	305	1759
ENSDARG00000073756	slc12a7a	3.71836	2.54988	0.000154472	0.0013938	0.361058	10	23	302	159	289
ENSDARG00000035942	hrh3	3.70015	5.56698	3.13754e-15	2.98647e-13	0.0877472	163	127	2251	1757	2190
ENSDARG00000090714	gaa	3.69969	1.76385	0.00884825	0.0396474	0.701681	0	18	147	90	187
ENSDARG00000044280	opn1mw2	3.68933	4.70206	0.000723119	0.00519076	0.457716	66	89	209	3369	174
ENSDARG00000102474	dusp16	3.68724	4.79518	1.72732e-10	7.40724e-09	0.131985	96	75	1580	1765	531
ENSDARG00000105630	alpk3b	3.68398	-0.307693	0.00945442	0.0417612	0.591509	0	4	30	37	30
ENSDARG00000004618	stx2a	3.68219	4.05216	6.41939e-10	2.46981e-08	0.138264	51	50	738	940	554
ENSDARG00000076532	si:ch211-222l21.1	3.68063	8.54651	1.52487e-15	1.5036e-13	0.0869072	1028	1235	17382	12694	18450
ENSDARG00000022853	eogt	3.67796	2.08138	0.000268097	0.00223758	0.377972	11	14	174	275	119
ENSDARG00000102128	eps8a	3.67543	3.60964	2.02888e-07	4.37872e-06	0.192579	30	43	656	718	300
ENSDARG00000089904	adgre5b.3	3.67271	1.92856	0.00288881	0.0163696	0.548852	7	15	74	80	295
ENSDARG00000043899	psma6l	3.66829	3.80754	4.36178e-09	1.39738e-07	0.151325	49	38	729	678	472
ENSDARG00000054858	tp53bp2b	3.66826	5.73628	4.59475e-05	0.000493231	0.319115	357	12	2672	2869	1685
ENSDARG00000073935	wnt6b	3.66753	2.12667	0.000947749	0.00650691	0.44888	6	19	165	119	258
ENSDARG00000017579	si:ch211-195b15.7	3.66308	3.22231	0.000634825	0.00463714	0.43954	48	13	752	545	41
ENSDARG00000059412	zgc:111976	3.64966	1.69997	0.0152057	0.0604227	0.785843	1	17	54	45	275
ENSDARG00000019233	nln	3.6447	1.69781	0.0010594	0.00712046	0.441466	6	13	137	126	150
ENSDARG00000096312	BX957317.2	3.64214	2.84235	0.00417759	0.0218947	0.601041	50	0	216	294	396
ENSDARG00000001452	adam8a	3.63897	3.70029	1.04586e-05	0.000138588	0.266494	80	9	473	774	482
ENSDARG00000087070	znf977	3.63589	3.51059	0.0168635	0.0657724	0.842912	63	14	45	19	1194
ENSDARG00000017905	casp3a	3.63184	5.31294	2.5075e-09	8.51361e-08	0.14901	200	66	1612	1110	2304
ENSDARG00000100482	pmt	3.63058	5.89863	1.59436e-14	1.38181e-12	0.0903522	277	118	2641	3532	1901
ENSDARG00000067958	sh3gl1a	3.62605	1.13276	0.014932	0.0596376	0.752052	0	12	45	193	53
ENSDARG00000021309	rhoca	3.61977	7.14675	2.76496e-18	4.13914e-16	0.0707403	579	350	7440	6261	5232
ENSDARG00000109215	FQ377603.1	3.61772	6.20888	1.41931e-12	9.05885e-11	0.105645	157	298	2883	4569	2507
ENSDARG00000010183	si:ch73-265h17.1	3.61766	3.1112	0.00089724	0.00621314	0.455034	55	5	506	648	72
ENSDARG00000004633	epn3b	3.6138	0.152487	0.00858689	0.038708	0.616786	7	0	41	66	33
ENSDARG00000010454	guca1a	3.60834	1.00663	0.00342258	0.0186926	0.537788	5	7	86	159	27
ENSDARG00000115906	FP016005.2	3.58279	2.43381	0.00092995	0.00639928	0.443486	35	3	337	283	117
ENSDARG00000075700	zswim2	3.57947	1.21188	0.0032797	0.0180564	0.522511	10	5	88	45	146
ENSDARG00000000747	lcmt2	3.57598	2.6305	0.000145582	0.00132447	0.338308	15	24	153	382	268
ENSDARG00000002196	bach1b	3.56732	4.6763	1.94585e-09	6.78862e-08	0.141101	49	112	1075	1272	1026
ENSDARG00000019752	rom1a	3.56552	3.87472	0.000243915	0.00206083	0.368168	67	33	750	1299	59
ENSDARG00000069044	agpat4	3.56086	5.21816	3.8543e-14	3.15216e-12	0.089168	118	127	1761	1664	1490
ENSDARG00000104693	il6st	3.56078	6.28338	3.22531e-15	3.05237e-13	0.0832999	261	255	4712	2721	2923
ENSDARG00000026500	xkr9	3.55707	1.68096	0.0109536	0.0468621	0.709756	23	0	244	140	53
ENSDARG00000037109	pwp2h	3.55274	5.09167	1.40372e-11	7.4325e-10	0.111328	101	123	1122	1975	1396
ENSDARG00000070843	arid3a	3.54098	1.83819	0.00070651	0.00508524	0.407079	10	13	130	222	118
ENSDARG00000117193	FO704607.1	3.54043	4.13927	8.36672e-05	0.000821555	0.319476	95	30	1900	323	244
ENSDARG00000068242	cngb1a	3.53901	1.44885	0.00314586	0.017501	0.52149	11	7	155	194	27
ENSDARG00000087536	znf407	3.53796	1.2114	0.00188874	0.0115577	0.466985	8	7	82	78	125
ENSDARG00000095536	trim62.2	3.533	1.92091	0.00173326	0.0107774	0.470614	8	16	89	319	99
ENSDARG00000060023	ncapg2	3.52926	0.398294	0.00947274	0.0418198	0.622896	9	0	59	63	44
ENSDARG00000071685	slco5a1a	3.52547	5.81242	6.97964e-09	2.11275e-07	0.151306	352	62	2250	2566	2514
ENSDARG00000076752	tmem67	3.5192	3.26113	2.03786e-05	0.000245482	0.26591	14	47	452	531	300
ENSDARG00000117294	CABZ01085626.1	3.51837	4.02407	2.13189e-08	5.86073e-07	0.156871	44	64	942	831	436
ENSDARG00000102279	zmiz1b	3.50485	1.50831	0.0124686	0.0518093	0.717183	21	0	188	160	40
ENSDARG00000079994	akap13	3.50287	5.47792	1.06644e-13	7.91042e-12	0.0905882	222	98	2071	2137	1696
ENSDARG00000091317	hunk	3.50283	3.07856	0.00143741	0.00915658	0.464215	2	50	469	447	225
ENSDARG00000089368	hopx	3.50224	8.22933	1.41738e-13	1.02819e-11	0.0932398	1576	604	12556	11933	14343
ENSDARG00000110637	si:ch211-212k5.1	3.50208	0.822075	0.00459206	0.0236378	0.546843	9	3	145	40	45
ENSDARG00000040251	ctsk	3.50173	0.332671	0.00620996	0.0301733	0.540362	4	4	40	33	75
ENSDARG00000041572	zfpm1	3.50147	2.24749	0.000236445	0.00200285	0.341081	16	16	245	239	146
ENSDARG00000059906	sdc4	3.49985	6.15102	6.71183e-13	4.4566e-11	0.0974746	287	211	2138	5027	2374
ENSDARG00000042563	mis18bp1	3.49506	0.883811	0.0193032	0.0727548	0.782647	0	11	55	34	127
ENSDARG00000040190	qdpra	3.48955	3.62091	7.07154e-05	0.000714837	0.302874	19	61	201	684	670
ENSDARG00000024030	angptl2a	3.48869	5.05357	0.000146749	0.00133289	0.337907	249	9	1806	2002	756
ENSDARG00000105144	znf1130	3.48275	1.25449	0.00395635	0.0209207	0.532648	14	3	174	49	84
ENSDARG00000059177	tax1bp3	3.48076	6.38502	6.49158e-14	5.21448e-12	0.0888099	240	332	3958	3116	3788
ENSDARG00000036179	myo1ea	3.4697	5.04396	1.93661e-09	6.77073e-08	0.136251	178	66	1029	2318	1078
ENSDARG00000099173	BX530097.1	3.46801	1.61887	0.00108068	0.00723104	0.411802	11	10	165	136	100
ENSDARG00000074314	ttc37	3.46573	3.44239	1.13703e-05	0.000148717	0.244292	18	54	498	662	305
ENSDARG00000029848	zgc:161973	3.45182	2.1146	0.0229652	0.082975	0.82987	0	27	71	457	67
ENSDARG00000061641	ankrd34bb	3.45003	5.28258	5.6163e-11	2.63409e-09	0.113568	214	78	1733	2436	1103
ENSDARG00000113703	5S_rRNA	3.44942	0.175292	0.0118156	0.0497613	0.627909	8	0	64	38	38
ENSDARG00000016311	dock9b	3.44848	6.40892	9.59605e-17	1.13682e-14	0.0713254	331	280	4284	3599	3323
ENSDARG00000098853	ehd1a	3.4477	5.02451	0.0011063	0.00735759	0.441249	5	203	858	2082	1331
ENSDARG00000056105	syt11b	3.44459	8.9348	9.60975e-10	3.61287e-08	0.132021	1880	1644	25382	36520	6854
ENSDARG00000055342	slc16a13	3.44451	0.719441	0.00720607	0.0338262	0.576603	11	1	48	66	86
ENSDARG00000100613	CABZ01089777.1	3.44175	1.44343	0.00365057	0.0196883	0.51867	11	8	162	184	27
ENSDARG00000103380	si:ch73-21k16.1	3.43989	2.24288	0.00337144	0.018489	0.528915	36	1	240	210	169
ENSDARG00000076623	col14a1b	3.43617	1.94977	0.00712321	0.0335712	0.609421	29	1	247	229	54
ENSDARG00000044861	opn1lw2	3.42502	5.90679	0.00248893	0.0145648	0.504897	215	218	454	7978	212
ENSDARG00000062465	pgap1	3.42018	1.49259	0.0104546	0.0450905	0.658098	22	0	138	124	101
ENSDARG00000042874	phlda2	3.41965	2.32028	0.000305095	0.00249314	0.347049	20	16	202	171	255
ENSDARG00000010710	msi1	3.41933	5.69913	9.91794e-15	8.87602e-13	0.0804534	243	145	2541	2826	1614
ENSDARG00000086481	mogat3a	3.41779	2.6334	0.00708215	0.0334256	0.610286	50	0	348	229	233
ENSDARG00000074645	CABZ01032476.1	3.41547	3.72265	2.92191e-07	6.04049e-06	0.176378	35	58	564	616	541
ENSDARG00000043643	ehbp1	3.41537	6.90173	1.49038e-16	1.68097e-14	0.0717579	558	338	5597	6478	3932
ENSDARG00000059247	tmem54a	3.41137	4.58145	2.36358e-09	8.11077e-08	0.13336	136	48	1285	926	934
ENSDARG00000003142	dachc	3.41091	4.65212	1.08592e-08	3.18748e-07	0.145375	131	60	664	1627	1008
ENSDARG00000088040	si:dkeyp-27c8.2	3.41088	7.35015	6.38502e-16	6.69695e-14	0.0747747	533	645	7884	7021	6536
ENSDARG00000032849	ndrg1a	3.41055	4.63649	1.12371e-06	1.96679e-05	0.199828	144	48	1357	1806	323
ENSDARG00000105924	CABZ01075572.1	3.41006	1.12694	0.0170062	0.0661096	0.746688	17	0	126	33	110
ENSDARG00000060184	pkn1a	3.40324	4.65358	3.0713e-06	4.71344e-05	0.216816	179	23	1079	876	1259
ENSDARG00000079286	bcr	3.39945	6.21112	2.18538e-14	1.88411e-12	0.0824165	390	179	3122	3659	2953
ENSDARG00000007370	dysf	3.39846	5.65817	4.91317e-09	1.55288e-07	0.139536	276	114	1690	1505	3078
ENSDARG00000056059	rangap1b	3.39802	5.00134	2.18872e-10	9.17089e-09	0.117544	116	119	1750	1946	698
ENSDARG00000057683	mcm6	3.39693	0.663303	0.00423148	0.0221276	0.491	6	5	95	77	34
ENSDARG00000071360	morn2	3.39564	0.772695	0.0086136	0.038786	0.587833	1	10	101	60	56
ENSDARG00000076328	osbpl11	3.39475	0.842566	0.00435984	0.0226764	0.519537	9	4	75	41	100
ENSDARG00000027199	smad1	3.38675	6.4121	1.46084e-13	1.05046e-11	0.0875195	338	298	5458	4150	2026
ENSDARG00000004094	acsbg2	3.37763	8.15759	1.97616e-13	1.37888e-11	0.089005	1678	583	13853	12925	10887
ENSDARG00000096701	si:dkey-21e13.3	3.37468	1.34608	0.0121124	0.0507519	0.6577	18	2	74	35	187
ENSDARG00000079850	dchs1b	3.37243	3.13923	1.19776e-05	0.000155303	0.234124	26	38	472	405	289
ENSDARG00000097343	AL772300.1	3.36554	0.491848	0.0183675	0.0700159	0.693553	0	9	60	38	71
ENSDARG00000092407	zmp:0000001316	3.35739	0.846012	0.00770505	0.0355802	0.566349	13	1	90	59	75
ENSDARG00000078650	kcna4	3.35345	2.01587	0.00398752	0.021039	0.517916	31	2	165	271	103
ENSDARG00000103006	si:ch1073-303d10.1	3.346	1.98624	0.0183412	0.0699454	0.757545	28	4	91	454	12
ENSDARG00000100227	SLC7A1 (1 of many)	3.34455	4.17552	1.98994e-06	3.25382e-05	0.201442	58	77	445	607	1161
ENSDARG00000093886	tmsb5	3.34355	4.08781	1.47582e-06	2.49511e-05	0.196468	74	57	593	408	1083
ENSDARG00000088171	ciartb	3.34333	3.33494	5.38023e-06	7.69065e-05	0.216809	57	23	371	475	451
ENSDARG00000026616	zgc:113425	3.33633	1.17268	0.0219097	0.0800859	0.763159	0	15	82	48	139
ENSDARG00000104538	tmem184a	3.33582	0.25519	0.00834125	0.0378285	0.551541	8	1	36	63	47
ENSDARG00000021239	apaf1	3.33234	4.56845	1.06191e-09	3.94728e-08	0.122103	72	106	1136	1055	917
ENSDARG00000027744	gadd45ba	3.33129	9.36661	1.73811e-15	1.69358e-13	0.0744103	2388	2657	31477	26335	28094
ENSDARG00000069342	zgc:153115	3.33052	7.42808	6.64833e-16	6.92899e-14	0.0720884	900	475	8664	8031	6117
ENSDARG00000079742	mcf2l2	3.3284	8.50183	1.5284e-13	1.08483e-11	0.0861137	1420	1378	14508	12703	18818
ENSDARG00000086374	isg15	3.32031	2.51	0.0267308	0.0932773	0.833881	0	39	131	76	454
ENSDARG00000100947	mafk	3.31994	1.1608	0.00553909	0.0275649	0.525292	5	11	106	46	120
ENSDARG00000031240	kidins220a	3.31708	5.20439	1.30825e-10	5.7295e-09	0.110418	125	157	1564	1283	1845
ENSDARG00000077009	wdfy4	3.31342	-0.205031	0.010348	0.0447765	0.516102	3	3	32	28	41
ENSDARG00000038176	cyb561	3.30859	3.71241	1.47834e-06	2.49681e-05	0.192337	83	25	602	777	376
ENSDARG00000075349	si:ch73-138n13.1	3.30799	7.78329	6.22615e-17	7.48366e-15	0.0665916	936	800	10701	11175	7417
ENSDARG00000100164	si:dkey-16p6.1	3.30659	0.0512195	0.0156943	0.0619459	0.628903	8	0	40	57	31
ENSDARG00000079500	kif3cb	3.30336	7.8774	3.02559e-14	2.54196e-12	0.0803455	886	948	12255	13727	5944
ENSDARG00000078859	g0s2	3.29466	3.78948	0.000353143	0.002812	0.341705	29	74	186	1401	299
ENSDARG00000002165	psme1	3.29238	5.88398	3.99267e-08	1.03052e-06	0.150141	98	339	2791	2309	2548
ENSDARG00000096717	AL732488.1	3.28934	4.66402	1.15002e-10	5.07705e-09	0.107354	126	79	1138	1352	865
ENSDARG00000094627	DYNLT1 (1 of many)	3.28632	0.744256	0.00581727	0.0286377	0.525838	9	4	61	41	97
ENSDARG00000092408	CU467861.5	3.28594	2.22992	0.000554394	0.00413086	0.354106	16	20	197	184	213
ENSDARG00000090981	si:ch211-191o15.6	3.28382	1.95587	0.0270394	0.0941671	0.806961	0	27	260	46	181
ENSDARG00000093389	si:dkeyp-20g2.3	3.28294	0.211607	0.00864592	0.0389102	0.540541	8	1	54	55	35
ENSDARG00000036793	ttll5	3.27406	2.16202	0.00582131	0.028649	0.548513	38	1	203	204	170
ENSDARG00000100887	si:dkey-11f4.20	3.27389	2.16635	0.0114188	0.0483998	0.636385	37	2	190	49	298
ENSDARG00000023683	cacna1fb	3.2715	5.19991	9.9421e-05	0.000946886	0.290719	312	16	1270	1865	1612
ENSDARG00000010186	myo3a	3.26533	2.07958	0.00263442	0.0152161	0.453624	26	9	257	67	205
ENSDARG00000008247	vezf1a	3.2589	4.25476	4.89803e-07	9.5113e-06	0.173176	130	34	1073	641	766
ENSDARG00000043932	stmn4l	3.24901	11.2146	1.22564e-14	1.07354e-12	0.0760611	8848	10263	135161	110122	72373
ENSDARG00000014340	rab11al	3.24549	1.24985	0.0106114	0.0456117	0.598952	1	16	116	100	86
ENSDARG00000093044	si:ch211-161h7.5	3.24468	2.25838	0.00248214	0.0145302	0.449262	13	24	224	72	286
ENSDARG00000013794	klf11b	3.23959	3.53235	0.00117862	0.00775401	0.400371	102	3	643	520	367
ENSDARG00000104278	slc2a8	3.23396	2.68382	0.000552626	0.00412142	0.347892	42	13	325	434	115
ENSDARG00000113657	LO018363.2	3.23374	3.03239	0.0006446	0.00469259	0.357108	12	50	507	474	137
ENSDARG00000051857	tes	3.23264	5.99728	7.87182e-14	6.1144e-12	0.0790838	236	282	2855	3091	2419
ENSDARG00000059337	tgif1	3.23006	7.53285	3.61881e-13	2.48296e-11	0.0844989	871	673	8290	6058	9184
ENSDARG00000088356	tmem117	3.22819	1.83165	0.00157211	0.00988845	0.399213	17	12	124	210	125
ENSDARG00000030633	plekhm3	3.22555	5.33117	3.39675e-08	8.94949e-07	0.143694	291	66	2045	2343	1041
ENSDARG00000033466	tagln2	3.22487	7.79756	1.55872e-12	9.8721e-11	0.0890674	695	1091	11112	12576	6209
ENSDARG00000102755	EML6	3.217	2.99726	3.41243e-05	0.000382522	0.241473	41	26	399	398	254
ENSDARG00000054423	slc7a6	3.21645	3.90663	9.81134e-07	1.74852e-05	0.177963	94	36	538	586	765
ENSDARG00000045639	elavl4	3.21476	10.7761	1.48623e-13	1.06112e-11	0.0813912	7775	6879	67728	67950	87096
ENSDARG00000035571	abhd17b	3.20994	5.59578	7.18757e-11	3.29687e-09	0.10255	318	108	2409	2475	1538
ENSDARG00000073952	slc4a7	3.19978	2.91597	0.00103513	0.00698015	0.381841	64	5	415	317	255
ENSDARG00000007443	fbxl18	3.19905	2.44963	0.00130741	0.0084462	0.394467	43	6	219	325	172
ENSDARG00000078754	gra	3.19607	1.36666	0.0101081	0.0440226	0.588442	22	1	122	154	62
ENSDARG00000091835	si:ch73-264p11.1	3.19542	1.48733	0.00976795	0.0427789	0.587298	23	2	59	115	164
ENSDARG00000110377	5S_rRNA	3.18953	2.52756	0.000290509	0.00239191	0.306474	30	19	266	314	177
ENSDARG00000012610	saga	3.18828	2.76827	0.00350727	0.0190608	0.472531	50	11	418	494	40
ENSDARG00000034396	mars	3.18767	5.13159	2.31246e-08	6.30452e-07	0.137187	253	64	1392	2101	1146
ENSDARG00000099705	foxred1	3.17907	1.50273	0.0196951	0.0739444	0.697603	26	0	126	177	69
ENSDARG00000062390	cdc42ep5	3.17633	4.50577	4.26271e-08	1.08213e-06	0.140744	158	47	1032	1139	807
ENSDARG00000103770	ARMC6	3.17337	3.27303	0.000162781	0.00145998	0.287843	23	55	768	288	237
ENSDARG00000117460	CR759797.1	3.17262	0.449828	0.0194398	0.0731525	0.686266	12	0	37	58	68
ENSDARG00000116871	BX284638.1	3.17034	9.03563	2.55395e-15	2.44511e-13	0.0694358	2400	2114	27927	26639	15483
ENSDARG00000069143	map3k7cl	3.16754	6.56223	1.35476e-14	1.18036e-12	0.0723849	415	395	4170	4163	3898
ENSDARG00000116943	BX324134.2	3.16531	2.29036	0.00137263	0.00881556	0.388973	25	17	148	139	303
ENSDARG00000089814	znf1042	3.16492	1.24668	0.00439287	0.0227691	0.465754	7	12	149	82	73
ENSDARG00000007344	tcap	3.16481	5.25959	0.00158841	0.00998717	0.411128	360	9	3075	905	1118
ENSDARG00000070565	adap2	3.16199	2.55695	0.0164775	0.0645574	0.675978	56	0	391	304	102
ENSDARG00000091947	znf106b	3.16142	5.86364	1.67562e-12	1.05718e-10	0.0852353	214	278	2460	2581	2467
ENSDARG00000093048	si:ch211-158d24.4	3.16137	3.95434	0.000482786	0.00368399	0.337407	142	6	716	757	553
ENSDARG00000015557	zgc:100829	3.16117	5.67701	5.65809e-13	3.80293e-11	0.0816102	230	211	2786	2588	1458
ENSDARG00000086786	mfsd10	3.15303	1.1864	0.004971	0.0252102	0.479136	16	4	102	130	62
ENSDARG00000103934	megf8	3.15115	1.55765	0.0031151	0.0173592	0.430884	9	15	156	130	93
ENSDARG00000071029	si:dkey-147f3.8	3.14918	2.26623	0.0133203	0.0546042	0.627661	6	32	68	81	398
ENSDARG00000105285	FAT4	3.14909	3.93649	9.8287e-05	0.000939346	0.268628	28	96	354	560	951
ENSDARG00000103814	CR450808.3	3.14887	2.57716	0.00438115	0.0227282	0.482397	21	29	43	289	385
ENSDARG00000061174	znf740b	3.14614	4.09326	5.86343e-05	0.0006084	0.252536	19	117	901	833	523
ENSDARG00000077523	tdrd7b	3.14472	4.65411	5.31964e-08	1.32163e-06	0.139948	95	120	1584	1321	515
ENSDARG00000063649	tead3b	3.14053	3.47278	0.00142616	0.00910252	0.391413	5	82	465	486	470
ENSDARG00000102377	slc6a16b	3.13851	5.28064	4.52254e-11	2.1649e-09	0.0960362	149	185	1496	1867	1642
ENSDARG00000101180	mcm7	3.13643	5.29012	1.50949e-06	2.54006e-05	0.179134	57	260	1785	1755	1535
ENSDARG00000074143	myo10l3	3.13005	6.37069	1.01758e-14	9.05757e-13	0.0702138	403	330	4151	4110	2674
ENSDARG00000035909	mfsd2ab	3.12964	5.93346	9.78452e-11	4.39024e-09	0.100047	426	142	2931	3264	1904
ENSDARG00000015676	nmd3	3.12698	4.77031	7.61385e-09	2.28791e-07	0.123877	179	72	943	1386	1174
ENSDARG00000027777	tnfaip3	3.12671	3.96747	1.70017e-05	0.000210502	0.218773	36	94	913	943	277
ENSDARG00000062573	znrf3	3.12651	1.16651	0.032393	0.1075	0.768081	0	17	153	113	32
ENSDARG00000098907	abraxas2	3.12292	2.719	0.000846051	0.00591087	0.355135	53	9	238	284	307
ENSDARG00000015025	l1camb	3.12268	4.80703	9.25466e-07	1.6619e-05	0.171294	226	41	1397	1579	763
ENSDARG00000008278	rcor2	3.1199	4.19828	0.000196866	0.00170981	0.292088	167	12	850	1153	459
ENSDARG00000041750	ccdc92	3.11819	8.80894	6.00181e-15	5.52133e-13	0.0694015	2213	1796	24697	22066	13006
ENSDARG00000053864	elmsan1b	3.11616	5.49801	5.17961e-11	2.458e-09	0.0960822	302	118	2302	2023	1593
ENSDARG00000070430	chtopb	3.11406	3.09361	0.00320152	0.0177387	0.451155	78	5	726	301	135
ENSDARG00000043035	capn3b	3.11267	2.77831	0.000517103	0.003901	0.323799	35	26	228	185	418
ENSDARG00000045675	mdm1	3.11235	1.20987	0.0176207	0.0678204	0.629019	1	17	113	68	104
ENSDARG00000100071	dre-mir-137-2	3.10817	3.1691	2.98401e-05	0.000343141	0.227793	44	36	449	521	228
ENSDARG00000098529	ccne2	3.10808	2.49024	0.0018831	0.0115308	0.399041	9	37	251	359	136
ENSDARG00000058414	bglap	3.10688	1.36826	0.0371412	0.119059	0.823043	0	20	88	43	171
ENSDARG00000013393	guca1b	3.10635	3.25218	0.000495494	0.00376699	0.326357	77	14	464	700	140
ENSDARG00000045932	cpeb1a	3.10452	6.42828	2.4835e-11	1.23629e-09	0.0931982	586	223	4097	4942	2444
ENSDARG00000057782	baz2ba	3.09789	8.02052	5.51151e-13	3.7349e-11	0.0802129	1640	784	12114	9926	11268
ENSDARG00000075211	chd7	3.09488	7.25051	5.49906e-14	4.46074e-12	0.0736054	847	552	8789	6224	5034
ENSDARG00000093108	CT573344.1	3.08614	3.27583	0.0044371	0.0229622	0.471954	26	57	130	119	843
ENSDARG00000074289	tuba4l	3.08527	3.27125	6.64095e-05	0.000675457	0.246241	62	28	673	438	191
ENSDARG00000100240	CT737123.1	3.08101	2.84908	0.010638	0.04569	0.578819	40	26	20	253	560
ENSDARG00000045277	rdh12l	3.07486	2.85358	0.035481	0.115271	0.819071	72	1	586	19	310
ENSDARG00000098989	CU459012.1	3.07217	0.36628	0.025471	0.0899487	0.70812	12	0	30	91	39
ENSDARG00000011459	gsna	3.06812	7.05033	7.60997e-14	5.93902e-12	0.0733456	794	454	7205	5894	4341
ENSDARG00000031776	fthl27	3.06723	9.12533	5.10315e-09	1.60369e-07	0.119577	2336	2713	19465	15548	33429
ENSDARG00000027397	vangl2	3.06701	4.91489	6.48275e-08	1.57451e-06	0.137084	232	62	1226	1386	1260
ENSDARG00000010767	epha4l	3.0655	1.98982	0.00214416	0.0128206	0.395952	26	11	251	157	110
ENSDARG00000088377	rp1l1b	3.06227	2.70769	0.0023045	0.0136259	0.409473	45	17	360	485	56
ENSDARG00000057927	rps6ka3b	3.06213	5.04416	1.17884e-06	2.04767e-05	0.168985	212	102	882	963	2136
ENSDARG00000035633	tctn2	3.05449	2.78884	0.000405818	0.00317765	0.306082	53	14	279	374	241
ENSDARG00000019417	gadd45ga	3.0504	6.6829	5.24362e-11	2.48123e-09	0.0938909	460	484	4364	3258	5249
ENSDARG00000101089	gart	3.05022	1.4678	0.00541808	0.0271102	0.460192	14	11	96	80	156
ENSDARG00000059035	porb	3.04727	3.19974	0.000949835	0.00651706	0.350556	86	7	401	368	397
ENSDARG00000008803	marcksb	3.04625	8.43701	8.71975e-15	7.84635e-13	0.0675477	1644	1569	16443	14793	13584
ENSDARG00000105562	si:dkey-23i12.7	3.04427	0.103969	0.011157	0.0475516	0.499369	4	5	47	38	43
ENSDARG00000060688	trim69	3.04174	0.151569	0.0138951	0.0563432	0.547906	2	7	36	45	50
ENSDARG00000036252	rras2	3.03999	5.90793	2.42915e-11	1.21583e-09	0.0893146	212	331	2945	2877	2037
ENSDARG00000099345	si:rp71-1d10.8	3.03524	2.49907	0.0011149	0.00740585	0.350036	37	17	146	253	297
ENSDARG00000004049	marcksa	3.0305	5.24596	3.19205e-10	1.29467e-08	0.0993264	139	207	1677	1703	1507
ENSDARG00000097726	si:ch211-149e23.4	3.02441	1.59689	0.00686028	0.0326687	0.482938	6	20	100	190	97
ENSDARG00000045561	dram1	3.0218	0.662049	0.00826331	0.0375682	0.486444	7	7	49	71	71
ENSDARG00000057426	oard1	3.01461	1.5676	0.00351036	0.0190709	0.418727	13	14	132	116	122
ENSDARG00000034427	jpt2	3.01434	6.57338	1.87868e-13	1.32206e-11	0.0734263	601	329	4713	4393	3319
ENSDARG00000099336	mvda	3.00722	6.10387	4.00057e-11	1.93757e-09	0.0899837	429	244	4487	2798	1857
ENSDARG00000054307	zgc:77151	3.00615	2.2762	0.00402781	0.0212311	0.434827	7	35	165	282	173
ENSDARG00000109768	BX322614.1	3.00559	7.21757	8.27538e-06	0.000112435	0.196109	857	587	6013	1815	9970
ENSDARG00000040186	fam210ab	3.00217	2.92573	0.00166477	0.0104116	0.36888	9	57	320	434	236
ENSDARG00000028159	tead1a	3.00162	2.01599	0.017942	0.0687574	0.633987	41	1	122	326	87
ENSDARG00000117637	CABZ01005379.1	3.00019	0.699988	0.0104044	0.0449331	0.5036	4	10	83	62	56
ENSDARG00000036043	znf408	2.99847	1.23082	0.0317735	0.105961	0.736922	24	0	101	165	42
ENSDARG00000074378	junba	2.9946	6.93455	6.35639e-08	1.54838e-06	0.133629	1058	211	5608	6605	3869
ENSDARG00000081931	CR385068.4	2.99113	0.304668	0.0357998	0.115909	0.720622	0	10	37	39	67
ENSDARG00000008026	niban2b	2.98499	5.60327	1.26609e-10	5.57452e-09	0.0933928	331	156	1780	2789	1745
ENSDARG00000100755	CU074330.1	2.98347	1.67565	0.0314703	0.10518	0.738072	1	26	136	263	32
ENSDARG00000059064	rassf3	2.98129	1.01683	0.0101758	0.044271	0.513507	17	3	76	119	61
ENSDARG00000019810	nfe2l3	2.96967	4.79056	6.99092e-07	1.30226e-05	0.154233	231	57	1192	994	1297
ENSDARG00000078155	inavaa	2.9689	1.7329	0.00488883	0.0248547	0.438487	24	9	181	93	140
ENSDARG00000004074	bach2b	2.96532	3.01827	0.000104752	0.000992495	0.242737	54	27	369	372	298
ENSDARG00000060124	timm17b	2.96111	2.51591	0.0025228	0.0147315	0.39181	38	19	316	398	64
ENSDARG00000016200	trib3	2.95528	7.00266	5.02054e-13	3.41625e-11	0.0737408	774	513	6130	7183	3645
ENSDARG00000090421	SH2B2	2.95496	0.476005	0.00997036	0.0435496	0.476627	8	5	57	64	49
ENSDARG00000095590	spp2	2.94953	3.80707	0.000808806	0.00570635	0.32412	98	45	334	190	1087
ENSDARG00000086103	slc37a1	2.94513	4.30828	4.47224e-07	8.80914e-06	0.145512	109	88	717	683	1047
ENSDARG00000017901	tln2a	2.94205	4.70205	6.05475e-08	1.47928e-06	0.126805	165	99	1468	735	1103
ENSDARG00000013250	tars	2.9414	6.05381	2.00809e-11	1.02693e-09	0.0840993	375	291	2310	4152	2208
ENSDARG00000042409	RALGDS	2.93641	2.55905	0.0014226	0.00909202	0.347223	46	15	176	246	302
ENSDARG00000006782	rb1	2.93597	4.48492	0.00020863	0.00179588	0.26529	23	180	919	1339	677
ENSDARG00000097027	CR352292.1	2.93553	0.135704	0.0258171	0.090829	0.658498	11	0	57	41	35
ENSDARG00000113761	DYNC2H1	2.93501	3.57607	6.35096e-06	8.92331e-05	0.178099	71	49	600	647	323
ENSDARG00000014329	npm1a	2.93137	7.00792	1.1993e-12	7.74466e-11	0.0751729	701	592	4618	6291	5479
ENSDARG00000094206	si:ch73-191k20.3	2.92921	1.85949	0.00643952	0.0310485	0.460859	11	23	102	123	209
ENSDARG00000104809	top1mt	2.92792	4.6947	4.66792e-08	1.17175e-06	0.124037	190	80	1013	1081	1171
ENSDARG00000039974	rai14	2.9274	4.46156	1.15607e-06	2.01877e-05	0.155684	173	59	895	1491	543
ENSDARG00000096514	si:ch211-286b5.2	2.92675	2.34406	0.0053697	0.0269254	0.444492	6	40	204	225	209
ENSDARG00000089079	si:ch211-214b16.3	2.92578	2.3129	0.00209418	0.0125582	0.370726	41	11	172	237	213
ENSDARG00000092228	si:dkey-27p18.3	2.92402	2.17516	0.0541782	0.156738	0.877662	11	31	257	2	277
ENSDARG00000002215	rtca	2.92196	7.83154	2.54033e-11	1.2562e-09	0.0848637	939	1298	8019	12392	8867
ENSDARG00000028173	slc4a2a	2.92075	1.42262	0.0161523	0.0634492	0.57155	24	4	213	110	33
ENSDARG00000093062	FP016056.1	2.92058	0.145966	0.0210979	0.0777744	0.576446	10	1	34	47	49
ENSDARG00000075821	plxnb1a	2.9203	6.95728	6.83219e-12	3.83978e-10	0.0800822	799	483	6839	4216	4879
ENSDARG00000063438	srebf2	2.91716	7.23207	1.44424e-11	7.59815e-10	0.0825104	759	751	9638	5999	4205
ENSDARG00000093026	si:ch211-222n4.2	2.91595	4.2483	1.23664e-07	2.80107e-06	0.130318	114	80	803	777	823
ENSDARG00000042021	mapk12a	2.91489	3.95259	5.68619e-07	1.08123e-05	0.144727	93	65	565	843	579
ENSDARG00000097510	si:dkey-245f22.3	2.91264	1.67156	0.0307604	0.103351	0.712565	35	0	172	138	97
ENSDARG00000096497	si:dkey-22h13.3	2.90956	-0.149068	0.0176524	0.0678686	0.512287	3	5	45	29	32
ENSDARG00000113992	apobec2b	2.90341	0.804793	0.0141877	0.0572107	0.532982	4	12	60	58	89
ENSDARG00000112541	znf1093	2.8987	0.887416	0.0381928	0.121413	0.743405	20	0	78	44	97
ENSDARG00000043734	trmu	2.89421	2.17567	0.00890336	0.0398726	0.498031	47	3	168	200	195
ENSDARG00000104584	si:dkeyp-4f2.3	2.8924	1.21036	0.0161773	0.0635324	0.569207	18	6	34	81	152
ENSDARG00000058323	tmbim1a	2.89237	2.99094	0.0200598	0.0749809	0.618091	1	71	615	295	150
ENSDARG00000067741	itpkcb	2.89142	1.62202	0.0218191	0.0798433	0.619512	33	1	98	136	143
ENSDARG00000037064	galca	2.89115	1.2173	0.0185675	0.0705795	0.574101	2	19	98	114	79
ENSDARG00000075733	zyx	2.88661	3.48778	1.69644e-05	0.000210484	0.190568	47	65	461	603	382
ENSDARG00000102482	zgc:165573	2.87947	6.59496	2.14587e-11	1.08393e-09	0.0819264	437	544	4585	3640	4053
ENSDARG00000037142	zgc:153146	2.87593	1.58327	0.0693416	0.186607	0.929634	0	27	102	26	214
ENSDARG00000060438	tbl1x	2.87222	2.01705	0.00338049	0.0185246	0.389128	16	24	194	231	101
ENSDARG00000097298	CR792422.2	2.86549	2.62332	0.0540368	0.156466	0.857357	70	1	499	15	257
ENSDARG00000062017	fsd1	2.86492	5.93046	1.45836e-10	6.31968e-09	0.0879836	386	261	3501	3176	1435
ENSDARG00000110728	AL935195.1	2.86335	3.4606	5.07549e-05	0.000536101	0.21242	89	31	423	438	511
ENSDARG00000017634	pdcb	2.85805	2.52151	0.00437794	0.0227226	0.415594	50	13	222	470	80
ENSDARG00000030106	stmn4	2.85546	11.6683	1.18532e-11	6.44179e-10	0.0792231	17695	16446	180734	172205	79408
ENSDARG00000076496	frmd4bb	2.84976	4.61675	1.08366e-07	2.5098e-06	0.124759	146	114	1078	1590	585
ENSDARG00000099534	CABZ01066926.1	2.84444	3.98183	4.39634e-06	6.45803e-05	0.165153	96	72	704	1069	332
ENSDARG00000089086	mustn1b	2.8418	2.17616	0.00558935	0.0277483	0.430825	40	10	101	202	243
ENSDARG00000111129	acy1	2.8382	1.45223	0.0154424	0.0611715	0.541071	25	5	182	146	34
ENSDARG00000060322	zgc:153654	2.83812	0.535587	0.0424647	0.131367	0.707272	0	13	67	66	45
ENSDARG00000019976	idi1	2.82951	5.55471	1.46723e-07	3.2694e-06	0.12728	186	299	2322	1232	2284
ENSDARG00000095908	sat1a.2	2.82587	8.11389	2.85853e-10	1.17093e-08	0.0897042	1088	1777	13556	10324	11306
ENSDARG00000020326	tyk2	2.82402	4.08457	1.6551e-06	2.75856e-05	0.149993	130	58	799	617	720
ENSDARG00000051861	pkp3a	2.81976	1.32437	0.00878486	0.0394492	0.45373	14	12	142	66	100
ENSDARG00000007241	mycb	2.81779	6.61661	1.26248e-11	6.77176e-10	0.0772253	487	554	4199	4131	4094
ENSDARG00000104664	dclk1b	2.81303	7.16363	6.65098e-09	2.02443e-07	0.104837	461	1011	6870	6155	5339
ENSDARG00000013050	abcc12	2.80898	2.05023	0.0601449	0.168925	0.860785	0	39	171	353	35
ENSDARG00000054583	mfsd6b	2.80721	5.96518	2.26403e-10	9.46237e-09	0.0867074	269	389	3071	3037	1996
ENSDARG00000099802	pnp5b	2.80601	4.80757	4.34628e-08	1.09939e-06	0.114764	175	131	1096	1845	740
ENSDARG00000017004	myo10	2.80558	0.699661	0.0120624	0.0505808	0.472395	11	6	66	86	49
ENSDARG00000078233	ctnnd1	2.80271	6.79034	8.4033e-11	3.83316e-09	0.0833239	789	446	3819	4953	5080
ENSDARG00000044199	gnat1	2.79933	7.84317	9.07787e-05	0.000877261	0.224563	1625	941	14186	16245	1379
ENSDARG00000112990	BX897729.1	2.7984	3.32932	0.000343536	0.00274346	0.260449	94	22	641	446	235
ENSDARG00000105648	si:cabz01102082.1	2.79518	7.26967	2.57518e-12	1.56478e-10	0.0715469	919	772	5855	8092	5792
ENSDARG00000006603	csrp1a	2.79439	4.17208	4.4731e-05	0.000482058	0.202018	50	135	825	1191	379
ENSDARG00000004325	casp9	2.79136	6.09567	1.598e-09	5.6864e-08	0.0950289	333	402	3283	4213	1575
ENSDARG00000074301	cth	2.78961	7.605	2.021e-11	1.03034e-09	0.0776975	946	1149	7357	10622	7017
ENSDARG00000024818	rilpl2	2.78935	2.32636	0.0530413	0.154235	0.81086	0	48	323	305	48
ENSDARG00000056791	pde6ga	2.78907	4.55769	1.73114e-06	2.86212e-05	0.148864	217	57	1201	1028	800
ENSDARG00000002696	gnb3b	2.78636	5.82549	0.000197765	0.00171581	0.24439	310	308	1665	5689	459
ENSDARG00000017860	rgs5b	2.78508	4.88674	1.49225e-05	0.000187436	0.180766	213	120	929	633	1934
ENSDARG00000042900	gtpbp1l	2.78386	1.06701	0.0184542	0.0702464	0.555912	22	2	86	83	86
ENSDARG00000016088	rtn2a	2.78122	5.21684	2.09676e-07	4.50322e-06	0.126341	149	246	1423	2538	938
ENSDARG00000037554	arhgef3l	2.78043	1.92913	0.0373869	0.119599	0.705008	26	16	43	27	342
ENSDARG00000056163	slc25a51a	2.78039	3.75562	0.000170309	0.00152005	0.235851	132	27	533	416	702
ENSDARG00000090340	si:dkey-27o4.1	2.77988	1.59184	0.05055	0.148857	0.791776	36	0	67	248	73
ENSDARG00000043531	jun	2.77851	10.6601	3.07337e-11	1.50175e-09	0.078807	7188	10193	77275	76653	54820
ENSDARG00000007356	fgf20a	2.77778	3.11209	0.00621166	0.0301733	0.431192	101	4	334	505	273
ENSDARG00000043238	atg16l2	2.77364	2.1934	0.00393563	0.0208453	0.382367	28	22	102	259	203
ENSDARG00000097688	si:ch73-265h17.5	2.77093	2.66926	0.00653029	0.0314152	0.432434	59	15	438	370	54
ENSDARG00000100816	CT990625.1	2.769	2.4407	0.0015471	0.0097572	0.316297	35	25	208	312	173
ENSDARG00000099960	elovl1a	2.76804	5.10443	2.45273e-08	6.65388e-07	0.108594	185	193	2204	1375	923
ENSDARG00000010316	qars	2.7667	5.77985	1.99159e-10	8.43071e-09	0.0840361	355	262	1870	3115	2034
ENSDARG00000059936	herc4	2.76662	1.20718	0.00933744	0.0413555	0.452532	15	10	88	146	59
ENSDARG00000003421	igf2bp2a	2.76513	4.12042	9.99901e-05	0.000951756	0.219379	176	32	728	537	872
ENSDARG00000039843	znf800b	2.76414	1.74233	0.00613938	0.0299104	0.411011	23	14	110	170	134
ENSDARG00000096290	AL929243.1	2.76207	4.24985	4.45887e-06	6.53221e-05	0.158189	169	54	802	737	838
ENSDARG00000091956	tmem184bb	2.76168	4.68786	6.37145e-05	0.000651264	0.208299	163	126	2419	612	423
ENSDARG00000076386	epdl1	2.75994	1.2066	0.0216238	0.0792569	0.575332	25	2	146	98	51
ENSDARG00000056186	eif5a2	2.75968	7.72683	6.03066e-12	3.42438e-10	0.0725537	1514	908	9796	8336	8654
ENSDARG00000004078	acsl4a	2.75378	7.31713	6.07062e-12	3.43522e-10	0.0722112	815	945	7299	7156	5905
ENSDARG00000055825	celsr3	2.74907	3.57544	2.80025e-05	0.000324348	0.185032	55	75	593	453	459
ENSDARG00000061013	ankfy1	2.74483	3.35042	0.000220851	0.00188726	0.236991	65	50	321	313	588
ENSDARG00000111716	si:ch211-162i8.5	2.74474	2.86587	0.00256436	0.0149213	0.348385	57	27	628	233	110
ENSDARG00000070012	sesn2	2.73847	4.79845	1.60104e-05	0.000199881	0.17678	108	194	2102	1178	450
ENSDARG00000098063	alp3	2.73803	2.68065	0.0464117	0.140335	0.749619	26	43	73	800	11
ENSDARG00000011581	si:dkey-23k10.5	2.73624	1.68202	0.0100032	0.043635	0.455564	27	10	127	88	168
ENSDARG00000113380	BX510922.3	2.73579	0.0167872	0.0243162	0.0868203	0.540267	3	7	29	63	29
ENSDARG00000056511	arr3a	2.73399	5.03213	9.80713e-05	0.000937828	0.216078	298	94	1162	2863	412
ENSDARG00000005057	dimt1l	2.73385	2.76901	0.00301172	0.0169205	0.356403	68	14	218	234	369
ENSDARG00000009567	spegb	2.73174	4.25377	0.000104837	0.000992723	0.215607	124	94	509	424	1294
ENSDARG00000057884	zgc:114174	2.73099	4.37012	7.28575e-07	1.34954e-05	0.132734	93	135	843	1161	659
ENSDARG00000097904	BX927184.1	2.73092	7.41171	3.16236e-12	1.90053e-10	0.0693796	1149	814	8054	6838	6684
ENSDARG00000015968	rabgef1l	2.72991	1.64319	0.0135365	0.0552428	0.492304	31	6	81	203	107
ENSDARG00000074653	si:ch211-233m11.1	2.7238	4.46282	0.0482466	0.14411	0.766289	218	51	2128	936	3
ENSDARG00000104938	ftsj3	2.72264	3.46957	3.96201e-05	0.000434512	0.188823	83	46	507	618	310
ENSDARG00000101564	si:dkey-226n24.1	2.72235	4.63942	0.00213634	0.0127878	0.33906	245	59	1839	1483	113
ENSDARG00000026926	rom1b	2.72057	5.6327	0.00225093	0.013359	0.343455	525	90	3620	3017	216
ENSDARG00000036700	si:ch211-114n24.6	2.71582	8.77463	1.72961e-09	6.11189e-08	0.0919796	2511	2487	22001	27417	8859
ENSDARG00000103949	zbtb12.1	2.71578	0.710449	0.0235206	0.0846033	0.55561	16	3	43	60	87
ENSDARG00000117291	CU633745.1	2.71456	7.02008	1.95732e-09	6.81419e-08	0.0923107	995	540	6527	7865	2808
ENSDARG00000100280	znfx1	2.71426	1.88248	0.00710541	0.0335065	0.410445	15	25	122	204	134
ENSDARG00000096389	sox4a	2.71323	4.85464	1.21699e-07	2.76034e-06	0.116509	239	106	1370	1645	764
ENSDARG00000101441	lima1a	2.71296	5.42214	2.4731e-09	8.41417e-08	0.0922938	345	165	2337	1817	1369
ENSDARG00000070822	cnp	2.71279	7.95895	7.66553e-11	3.50634e-09	0.078675	1168	1621	12823	10169	8816
ENSDARG00000062178	ripor1	2.71118	5.27585	6.93347e-07	1.29448e-05	0.132312	162	268	1435	2753	914
ENSDARG00000090986	si:dkeyp-115e12.6	2.71087	4.8925	8.87039e-09	2.63662e-07	0.0982218	179	162	1408	1546	889
ENSDARG00000101618	ube2c	2.70967	1.93447	0.00901857	0.0403009	0.441424	38	8	226	174	92
ENSDARG00000032083	dpysl2b	2.70509	7.7311	8.15956e-09	2.43665e-07	0.0994326	1190	1243	10777	13517	4039
ENSDARG00000086245	si:dkeyp-121d2.7	2.703	0.827954	0.0152001	0.0604151	0.480337	13	7	50	89	74
ENSDARG00000087927	nudt9	2.69863	7.25609	2.34564e-11	1.17761e-09	0.0738606	815	933	7202	7797	4750
ENSDARG00000017696	utp25	2.69312	4.201	0.000784684	0.00556392	0.279778	217	18	810	1118	472
ENSDARG00000086126	trim33l	2.6882	1.42062	0.0579111	0.164531	0.769633	0	27	88	168	80
ENSDARG00000040777	inhbb	2.68318	5.24258	0.000737718	0.00527945	0.276993	457	33	1918	2406	711
ENSDARG00000023062	ccn1	2.67755	5.61008	1.09847e-09	4.07397e-08	0.0863052	271	296	2332	1808	1992
ENSDARG00000052109	zgc:114041	2.67729	1.80577	0.0127218	0.0526752	0.470822	36	7	195	95	140
ENSDARG00000078014	pacsin2	2.67634	5.49729	1.24939e-09	4.57195e-08	0.0868758	334	208	2549	2037	1274
ENSDARG00000113780	zgc:173615	2.67442	0.689845	0.0178924	0.0686314	0.496166	10	8	107	61	34
ENSDARG00000003487	nup93	2.67312	8.18975	9.0026e-12	4.94153e-10	0.0699226	2045	1447	15820	13581	8459
ENSDARG00000111998	znf1099	2.67225	0.253884	0.0201768	0.0753062	0.49252	7	6	70	45	30
ENSDARG00000010070	adam9	2.67193	5.53447	1.10057e-08	3.22476e-07	0.0978065	201	327	1961	2154	1750
ENSDARG00000116848	izumo1	2.66903	1.92129	0.0251058	0.0890602	0.575426	44	4	113	84	241
ENSDARG00000112749	FP015810.1	2.6673	4.77104	7.67616e-07	1.41245e-05	0.129396	227	107	1194	833	1324
ENSDARG00000044550	hif1al2	2.66432	0.978513	0.0191849	0.072375	0.507588	10	12	41	89	101
ENSDARG00000031496	ap1ar	2.66402	5.92021	1.41588e-06	2.4136e-05	0.136933	604	161	4077	1907	1825
ENSDARG00000005332	lipib	2.66049	1.8534	0.0160847	0.0632591	0.497217	33	11	81	317	71
ENSDARG00000069037	akip1	2.65897	2.33037	0.00446964	0.0231233	0.366536	17	39	203	196	218
ENSDARG00000037397	ssrp1a	2.65131	5.21931	4.30572e-09	1.38211e-07	0.0912669	295	162	1528	1968	1260
ENSDARG00000073721	smarcad1b	2.65084	5.03281	4.08805e-06	6.05922e-05	0.147035	98	270	1724	1391	1071
ENSDARG00000105581	si:ch211-69e13.6	2.65021	2.27376	0.0223037	0.0811082	0.558315	56	6	277	335	37
ENSDARG00000043510	vamp4	2.6492	8.31081	3.77329e-12	2.23507e-10	0.066449	1910	1871	14806	14768	10952
ENSDARG00000087779	pum3	2.64797	4.70606	2.08077e-06	3.37909e-05	0.137991	98	200	984	1165	1104
ENSDARG00000020242	fermt2	2.64716	4.28818	6.77725e-06	9.4497e-05	0.152751	161	80	777	1330	452
ENSDARG00000036291	nucb2b	2.64672	1.53483	0.0671275	0.182167	0.815256	0	30	131	202	44
ENSDARG00000098834	sox4b	2.6461	5.74705	6.50868e-07	1.2221e-05	0.12692	295	339	1877	4137	1092
ENSDARG00000097719	CU469514.1	2.64252	0.193295	0.0490152	0.145587	0.696545	14	0	37	44	51
ENSDARG00000099522	si:ch73-252p3.1	2.64043	0.745914	0.0346953	0.113291	0.594382	4	14	84	27	84
ENSDARG00000004377	ppp1r13ba	2.63855	6.34891	0.000105765	0.00100094	0.207033	990	92	3973	3578	2829
ENSDARG00000005561	gfm2	2.63815	4.08787	0.00563596	0.0279204	0.391375	222	6	657	779	689
ENSDARG00000103663	NINJ1	2.63723	3.703	0.000672883	0.00487278	0.260553	24	120	574	651	431
ENSDARG00000021351	nefma	2.63575	9.34601	1.04409e-10	4.65934e-09	0.0761051	4466	3460	35908	33196	16024
ENSDARG00000007377	odc1	2.63412	6.67825	4.02794e-09	1.30055e-07	0.0910637	511	696	3565	6272	3299
ENSDARG00000025108	magixa	2.62988	4.06672	0.000376858	0.00298066	0.240336	198	23	744	740	626
ENSDARG00000091652	xrn1	2.62705	3.26683	0.000171364	0.00152615	0.212147	82	38	462	390	356
ENSDARG00000100513	rps27l	2.62704	5.07838	0.000427472	0.00332507	0.245576	196	209	798	500	2538
ENSDARG00000059658	mrm1	2.62673	2.55352	0.0281484	0.097098	0.584087	2	61	257	176	279
ENSDARG00000044279	opn1mw3	2.6265	3.31331	0.00677823	0.0323903	0.401797	99	28	350	935	65
ENSDARG00000025757	tspan35	2.62407	1.73516	0.0339789	0.111505	0.607203	4	32	66	262	93
ENSDARG00000099387	jpt1a	2.62091	6.5126	4.26577e-06	6.28867e-05	0.146595	230	806	4759	4355	2666
ENSDARG00000070651	prkcdb	2.62085	2.82355	0.000852001	0.00594991	0.265412	44	41	370	290	234
ENSDARG00000094428	si:dkey-31f5.8	2.62024	2.71857	0.00156735	0.00986983	0.292557	31	46	277	345	211
ENSDARG00000071097	si:ch73-367f21.4	2.61946	2.53823	0.00227507	0.0134842	0.311846	28	40	271	282	182
ENSDARG00000002193	rho	2.61788	10.498	0.00117265	0.00772399	0.288106	13635	4949	103414	89409	6012
ENSDARG00000079873	si:ch211-160d14.6	2.61737	4.26954	2.51421e-05	0.000295093	0.170997	160	82	918	1312	329
ENSDARG00000112088	AL935174.2	2.61493	3.66125	0.000539878	0.00404282	0.250178	141	25	606	763	283
ENSDARG00000002642	sh3gl1b	2.61449	1.46809	0.015668	0.0618867	0.475936	24	10	190	121	46
ENSDARG00000094738	loxhd1a	2.61373	1.93034	0.0100142	0.0436602	0.425005	16	28	168	104	185
ENSDARG00000075333	tbc1d25	2.61006	4.24949	2.1811e-06	3.52811e-05	0.134645	116	115	713	795	841
ENSDARG00000056892	mpp6a	2.60955	4.102	0.000329388	0.00264587	0.233072	189	37	593	488	969
ENSDARG00000042690	s1pr1	2.60881	6.66623	9.35983e-07	1.67349e-05	0.128375	1033	293	3445	6955	2774
ENSDARG00000021859	erap1b	2.60795	3.24353	0.000447018	0.00344941	0.240507	94	28	370	541	295
ENSDARG00000076554	cdkn1a	2.60763	2.02171	0.0444171	0.135649	0.670903	2	42	63	195	222
ENSDARG00000021408	poglut3	2.60649	1.41009	0.0375735	0.120024	0.625147	34	1	108	117	100
ENSDARG00000044136	rab3gap2	2.60642	4.88376	2.61805e-07	5.4919e-06	0.114742	273	106	1178	1468	1081
ENSDARG00000056519	si:dkey-280e21.3	2.60614	8.55489	4.76895e-09	1.51896e-07	0.0906139	2622	2042	18321	10114	17772
ENSDARG00000087993	bada	2.60276	6.43101	3.11486e-08	8.28632e-07	0.100547	359	661	4613	4252	2319
ENSDARG00000017794	sdr16c5b	2.60264	7.37141	3.85736e-10	1.54173e-08	0.0790848	1183	880	6391	10411	4630
ENSDARG00000079055	si:dkey-85a20.4	2.60184	3.73273	7.55456e-05	0.000754402	0.189319	57	100	490	522	616
ENSDARG00000061956	sytl2a	2.59985	1.56609	0.101985	0.245776	0.973433	1	31	38	19	259
ENSDARG00000098868	XPO5	2.59798	2.11766	0.0120526	0.0505529	0.447799	50	7	139	258	146
ENSDARG00000097617	si:ch211-178n15.1	2.59386	3.88199	7.63052e-05	0.000760341	0.189245	73	104	488	476	802
ENSDARG00000094133	wu:fc21g02	2.5908	5.13684	4.0377e-08	1.03889e-06	0.100045	235	202	2127	1530	905
ENSDARG00000113837	LO018029.2	2.58844	2.71451	0.0147605	0.0590816	0.470222	6	67	422	217	194
ENSDARG00000103166	FP245458.1	2.5865	4.80912	3.00126e-06	4.6275e-05	0.137342	193	157	1001	2086	593
ENSDARG00000025504	gucy2f	2.58548	3.09042	0.0103308	0.0447447	0.430618	7	88	258	468	333
ENSDARG00000103956	si:dkey-17o15.2	2.58531	3.41098	8.1922e-05	0.000806342	0.188239	77	56	499	552	309
ENSDARG00000101894	stk10	2.58396	3.26794	0.0010081	0.00685469	0.267086	53	64	411	717	147
ENSDARG00000101616	arfgap1	2.57172	5.18455	3.20378e-05	0.00036409	0.171559	312	159	968	904	2363
ENSDARG00000103211	si:dkey-19b23.8	2.56611	6.06657	3.02896e-10	1.2346e-08	0.0758681	420	419	3356	3284	1967
ENSDARG00000004588	sox4a	2.56512	6.70868	9.88345e-11	4.42258e-09	0.0721498	857	496	4872	4576	3759
ENSDARG00000092667	si:ch211-271e10.2	2.56072	0.958668	0.0689198	0.185929	0.77271	0	21	65	121	54
ENSDARG00000018971	b3gnt5a	2.55881	2.26832	0.0224215	0.0813787	0.516947	12	44	141	77	329
ENSDARG00000013335	anxa6	2.5559	6.88571	9.47975e-10	3.58035e-08	0.0801476	1028	522	4378	5469	4872
ENSDARG00000071413	mier2	2.55263	2.54388	0.0051613	0.026031	0.356401	53	23	153	205	329
ENSDARG00000101090	pappaa	2.55044	2.69531	0.0158552	0.062476	0.472812	85	5	164	403	239
ENSDARG00000052527	mul1b	2.549	1.32268	0.0480471	0.143731	0.660169	33	1	135	142	43
ENSDARG00000109234	BX294375.1	2.5472	7.887	5.64177e-11	2.63409e-09	0.0696631	1439	1548	11713	10255	8044
ENSDARG00000100954	wars	2.54683	5.27011	9.87081e-08	2.30557e-06	0.103353	300	200	1603	2486	927
ENSDARG00000094280	usp21	2.546	2.365	0.0203693	0.0757501	0.505047	51	17	317	347	27
ENSDARG00000008107	src	2.54339	4.1727	1.16457e-05	0.000151262	0.150082	167	72	594	903	739
ENSDARG00000038788	dnai1.2	2.54119	2.092	0.0153897	0.0610425	0.461729	51	7	238	225	86
ENSDARG00000071414	cybc1	2.54072	4.99003	8.56098e-07	1.55257e-05	0.120043	156	238	1432	1078	1400
ENSDARG00000104640	BX511034.7	2.54026	2.22274	0.111179	0.260938	0.987766	37	23	0	276	270
ENSDARG00000062562	egln2	2.53791	5.48758	2.34423e-06	3.75145e-05	0.130998	485	128	2337	2384	1099
ENSDARG00000016474	galcb	2.53527	2.94002	0.00420651	0.022011	0.340027	88	17	181	460	307
ENSDARG00000002659	mapre1b	2.53492	7.74376	3.46888e-10	1.39695e-08	0.0752587	1842	996	10391	11238	5969
ENSDARG00000080019	UBA6	2.53245	3.84103	0.000229419	0.00195237	0.20985	153	42	816	786	274
ENSDARG00000079123	ikbkb	2.53164	1.27778	0.0382191	0.121473	0.603012	31	2	137	129	43
ENSDARG00000114893	znf1038	2.53081	-0.0456086	0.0296285	0.100687	0.5062	4	7	46	37	30
ENSDARG00000109663	LO016987.2	2.52891	1.52952	0.0364305	0.117428	0.590718	8	26	44	88	193
ENSDARG00000104450	CR855996.2	2.52815	0.789085	0.086096	0.217579	0.822528	0	19	100	28	75
ENSDARG00000090642	si:dkey-54n8.4	2.52648	4.1294	9.24056e-05	0.000888323	0.186299	186	53	956	975	355
ENSDARG00000102924	zgc:112334	2.52536	1.58289	0.0121914	0.0510181	0.422643	27	12	122	121	120
ENSDARG00000017038	zgc:152670	2.5223	1.44861	0.0305585	0.103032	0.5489	32	5	138	51	133
ENSDARG00000035978	ube3c	2.5221	5.41017	8.16804e-09	2.43665e-07	0.0867983	251	291	1853	2082	1440
ENSDARG00000074696	zgc:194621	2.52123	1.36127	0.0654991	0.179027	0.753504	36	0	91	96	118
ENSDARG00000075972	csrnp2	2.52091	5.16219	2.08731e-07	4.49304e-06	0.106586	180	270	1815	1301	1357
ENSDARG00000097086	si:dkey-172k15.4	2.51724	1.98035	0.0148798	0.0594577	0.444433	41	12	287	144	76
ENSDARG00000100093	ppp2r2ca	2.51713	5.58751	4.51836e-09	1.44193e-07	0.083972	410	231	2260	2501	1395
ENSDARG00000016084	spsb4a	2.5166	5.41198	6.52714e-09	1.99781e-07	0.0854705	341	222	2079	2152	1222
ENSDARG00000074979	larp4ab	2.51548	3.64459	0.00112671	0.00746018	0.263061	111	56	348	261	829
ENSDARG00000017835	brf1a	2.51484	4.68445	1.27182e-06	2.19299e-05	0.121376	129	195	1327	972	925
ENSDARG00000086283	cnsta	2.51413	5.38118	2.13217e-05	0.000255535	0.158569	453	124	2187	2609	706
ENSDARG00000059654	eif3ba	2.51339	7.28481	4.20596e-11	2.02513e-09	0.0671043	1146	901	7123	7285	5308
ENSDARG00000078258	CABZ01049847.1	2.51104	0.702412	0.0482413	0.14411	0.644282	21	1	59	109	34
ENSDARG00000031971	poglut2	2.50792	5.07453	3.37037e-07	6.86031e-06	0.109629	311	145	1353	1985	973
ENSDARG00000110545	CABZ01113373.1	2.50503	5.61261	1.29821e-08	3.73082e-07	0.0885533	357	287	2947	2080	1275
ENSDARG00000021059	alas1	2.50456	9.36008	1.34095e-06	2.30496e-05	0.123496	4770	3889	46913	30615	9717
ENSDARG00000026400	rad51d	2.50335	1.5314	0.0722512	0.192269	0.780996	40	1	114	28	185
ENSDARG00000103978	sh3bp5b	2.50041	7.64165	2.0679e-08	5.70388e-07	0.091872	1822	894	8957	12450	4576
ENSDARG00000031782	crybg1a	2.49947	4.38266	1.27237e-05	0.000163561	0.147145	100	164	1300	774	589
ENSDARG00000069615	ckmt2a	2.49942	3.70591	0.00476125	0.0243263	0.34168	98	74	403	1271	86
ENSDARG00000034060	elac2	2.49745	4.79444	1.31162e-06	2.25926e-05	0.120623	259	119	951	1681	886
ENSDARG00000025824	dmtf1	2.49565	4.16715	2.46084e-05	0.000289447	0.156456	136	102	764	502	897
ENSDARG00000043821	klf7b	2.4944	8.53898	5.64664e-11	2.63409e-09	0.0672698	2789	2158	19106	17440	10982
ENSDARG00000015064	esrrd	2.4942	1.64512	0.093265	0.230427	0.864101	41	3	218	195	4
ENSDARG00000035697	spinb	2.49114	1.49968	0.0703473	0.188579	0.751876	3	30	153	18	156
ENSDARG00000094210	fthl31	2.49026	6.77126	1.43271e-06	2.4322e-05	0.122585	653	767	7721	2418	3647
ENSDARG00000056907	si:rp71-45g20.10	2.48781	0.842197	0.0395022	0.124566	0.580073	4	17	124	71	30
ENSDARG00000100096	CU855936.1	2.48579	1.39265	0.0214458	0.0787048	0.478641	30	6	111	129	83
ENSDARG00000044565	ola1	2.48439	7.32617	2.13123e-10	8.95468e-09	0.0709023	1103	1021	6633	6723	6529
ENSDARG00000069282	bbc3	2.48314	2.75171	0.00312782	0.0174124	0.304545	55	35	291	181	333
ENSDARG00000096902	si:ch211-180n24.3	2.48253	2.20181	0.0055294	0.027525	0.34213	37	24	220	202	150
ENSDARG00000042094	eef2a.1	2.48201	2.89362	0.00495159	0.0251195	0.336519	24	68	225	259	396
ENSDARG00000063718	vps72a	2.48137	3.29016	0.000517992	0.00390379	0.223545	44	80	443	494	298
ENSDARG00000098296	gnsb	2.47875	1.8271	0.0146795	0.0588287	0.425863	14	30	189	161	95
ENSDARG00000058876	mmp16b	2.47847	2.24272	0.0234997	0.0845466	0.503903	63	5	136	334	128
ENSDARG00000098390	si:ch211-76m11.8	2.4784	0.649518	0.0264302	0.092503	0.493926	12	8	92	41	54
ENSDARG00000077609	elfn2a	2.47699	3.97804	0.000818739	0.00576129	0.244574	183	41	544	1241	280
ENSDARG00000057100	zwilch	2.47655	0.886047	0.0783079	0.2035	0.774035	0	21	110	65	51
ENSDARG00000010658	insig1	2.46951	8.05932	9.30021e-10	3.52061e-08	0.0756311	2338	1330	15031	11742	7395
ENSDARG00000102229	mapk8ip1a	2.4689	6.74829	6.0246e-10	2.33979e-08	0.0736954	796	651	5107	5749	2931
ENSDARG00000058803	grk1a	2.46563	2.39728	0.0223437	0.0812036	0.494249	59	15	321	347	33
ENSDARG00000103609	mib2	2.46399	0.849768	0.0329774	0.108957	0.523863	7	15	109	87	30
ENSDARG00000073905	zgc:92481	2.46242	4.12998	1.06836e-05	0.000141193	0.1407	161	81	713	732	712
ENSDARG00000079104	mfhas1	2.46168	5.52713	1.49673e-08	4.26747e-07	0.0865873	411	226	1741	2393	1643
ENSDARG00000036147	ano5b	2.46135	4.89982	2.00811e-06	3.27078e-05	0.122071	314	108	1388	1166	1151
ENSDARG00000078310	cecr2	2.45934	2.0711	0.0115057	0.0487056	0.397339	17	36	138	206	167
ENSDARG00000061732	raph1b	2.45926	5.55823	1.85254e-05	0.000227146	0.150359	373	269	1561	1020	2906
ENSDARG00000105287	mpp1	2.45506	5.51876	8.71223e-08	2.05242e-06	0.0964254	425	214	1501	2216	1926
ENSDARG00000053260	zgc:113090	2.45447	2.05617	0.0132374	0.0543727	0.414488	49	10	178	209	130
ENSDARG00000071458	si:dkey-121a11.3	2.45398	3.69708	0.000173457	0.00153566	0.190024	91	83	651	797	241
ENSDARG00000105411	si:ch211-113d11.5	2.45167	0.905861	0.0805652	0.20753	0.767106	27	0	48	82	88
ENSDARG00000076292	tns2a	2.45002	3.26654	0.000383114	0.00302142	0.20964	62	66	382	536	294
ENSDARG00000044601	rtn4a	2.44917	9.48367	1.65355e-09	5.86832e-08	0.0769247	5912	3965	27050	43468	20821
ENSDARG00000024325	cert1a	2.44885	1.54707	0.0148227	0.0592871	0.421969	18	20	140	101	112
ENSDARG00000102967	CT573282.1	2.44847	2.29782	0.0275479	0.095461	0.520265	52	17	74	500	68
ENSDARG00000100397	pde6c	2.44795	3.28329	0.00443361	0.0229514	0.324615	60	69	269	900	118
ENSDARG00000068432	si:dkey-56m19.5	2.44604	7.9027	4.79206e-08	1.20108e-06	0.0932684	2467	944	12759	12166	5918
ENSDARG00000079271	dcxr	2.44492	0.643779	0.0329091	0.108774	0.527696	16	5	103	60	30
ENSDARG00000079065	zgc:172215	2.44458	1.86173	0.0828365	0.211689	0.805586	54	0	160	258	52
ENSDARG00000075173	si:ch1073-322p19.1	2.44452	5.39897	2.4456e-06	3.88723e-05	0.123091	332	247	2424	2434	689
ENSDARG00000017274	opn1sw2	2.44428	5.17076	0.00408548	0.0214869	0.322426	377	137	588	3929	319
ENSDARG00000024575	kif26bb	2.4437	6.00748	1.78203e-06	2.93448e-05	0.120425	233	593	3056	2909	2134
ENSDARG00000092584	si:ch1073-385f13.3	2.44239	0.950563	0.0772069	0.201673	0.748958	28	0	106	63	64
ENSDARG00000016399	riok1	2.4398	6.44279	3.86784e-09	1.25625e-07	0.0795688	609	573	3021	5074	2871
ENSDARG00000096894	CU628002.1	2.43823	4.74135	7.77865e-05	0.000770973	0.172685	235	138	1485	1736	327
ENSDARG00000097243	CR457447.1	2.43561	1.96032	0.0522787	0.15261	0.654291	57	1	252	146	93
ENSDARG00000030722	xirp1	2.43537	3.08341	0.0031606	0.0175711	0.298564	91	30	413	182	417
ENSDARG00000086985	klc4	2.43507	6.17696	2.25447e-07	4.80263e-06	0.102326	632	380	2982	4913	1514
ENSDARG00000114022	WDR1	2.4314	6.94056	2.43861e-10	1.01662e-08	0.0686648	897	788	5304	6020	4123
ENSDARG00000068863	si:dkey-98f17.5	2.43016	1.31423	0.0360406	0.11646	0.553572	33	3	93	95	107
ENSDARG00000016470	anxa5b	2.42947	5.72964	5.40815e-07	1.0362e-05	0.108039	349	371	1738	3748	1335
ENSDARG00000089831	si:dkey-207m2.4	2.42893	0.392952	0.0305956	0.103136	0.491354	10	7	77	44	36
ENSDARG00000110056	CU929160.1	2.42765	2.10519	0.0104385	0.045033	0.382657	46	15	224	152	152
ENSDARG00000004537	kmt2a	2.42748	7.27122	1.2822e-08	3.69127e-07	0.0847739	1585	636	7818	6337	5241
ENSDARG00000093480	pamr1	2.42738	0.93035	0.0471373	0.141846	0.591669	3	20	118	56	57
ENSDARG00000020814	faimb	2.4271	2.35222	0.0297598	0.101031	0.524302	71	5	254	341	70
ENSDARG00000029795	prxl2b	2.42648	5.14854	7.477e-05	0.00074984	0.170803	249	236	2479	533	1371
ENSDARG00000053010	lpcat2	2.42572	0.458266	0.0290887	0.0992961	0.481347	11	7	47	59	54
ENSDARG00000011886	pdca	2.4257	4.44441	0.00137476	0.0088258	0.257345	194	112	1371	1412	141
ENSDARG00000078244	si:ch211-197l9.2	2.42388	3.17514	0.000620444	0.00454082	0.221764	59	63	377	480	277
ENSDARG00000032575	ywhaz	2.42168	8.23941	1.55118e-09	5.5529e-08	0.0750864	1813	2272	14443	11816	11320
ENSDARG00000042988	slc24a2	2.42158	1.95817	0.0313494	0.104946	0.529317	36	18	66	381	56
ENSDARG00000037967	si:dkey-16l2.16	2.41805	5.47293	9.19137e-08	2.16221e-06	0.0940463	276	327	1985	2533	1164
ENSDARG00000025024	pnoca	2.41804	1.47131	0.0557247	0.159711	0.644827	39	2	49	182	104
ENSDARG00000098813	stx12	2.41675	7.663	2.13168e-10	8.95468e-09	0.0676407	1418	1372	9588	9071	6799
ENSDARG00000006260	tuba8l4	2.41394	10.4443	4.82617e-09	1.53422e-07	0.0795562	10311	9025	66239	80465	33012
ENSDARG00000101859	mnta	2.41368	3.39794	0.0008234	0.005787	0.230358	67	76	412	273	560
ENSDARG00000070666	rhol	2.4134	2.05311	0.0524515	0.152927	0.642144	58	4	271	249	27
ENSDARG00000036505	syt4	2.41242	8.86633	3.39345e-10	1.37297e-08	0.0691008	4103	2517	18877	21024	17956
ENSDARG00000079979	fam89a	2.41173	2.65812	0.0244394	0.0871846	0.487266	15	65	589	136	94
ENSDARG00000044143	nol8	2.41021	2.97461	0.0168383	0.0656899	0.44131	115	5	333	344	291
ENSDARG00000090600	si:ch211-213a13.1	2.40931	5.49303	3.69135e-07	7.42191e-06	0.103482	445	204	1774	2804	1182
ENSDARG00000096959	si:dkey-29h14.10	2.40864	1.71993	0.0631044	0.17444	0.681439	1	39	144	136	120
ENSDARG00000092816	si:dkey-93n13.2	2.40666	4.07356	1.91709e-05	0.000233152	0.143143	122	111	747	575	727
ENSDARG00000007807	cyth3a	2.406	6.75034	1.27351e-08	3.67266e-07	0.0833366	1110	456	4993	5097	3467
ENSDARG00000056720	utp3	2.40393	3.7126	0.000272287	0.00226567	0.195141	83	96	408	441	700
ENSDARG00000079827	srbd1	2.40344	1.91604	0.0145069	0.058279	0.410323	40	14	138	144	168
ENSDARG00000087793	si:dkey-54n8.2	2.4033	2.0692	0.0680202	0.184074	0.713331	63	1	358	85	89
ENSDARG00000077396	tlcd2	2.40298	1.03958	0.0359582	0.116285	0.521975	7	19	132	54	63
ENSDARG00000087954	rac1b	2.40204	4.13721	2.89811e-05	0.000333963	0.149317	185	71	713	911	579
ENSDARG00000044626	ccdc90b	2.40182	4.07094	5.87539e-05	0.000609257	0.161581	150	89	440	826	767
ENSDARG00000098631	CABZ01044277.1	2.40071	6.28111	5.13874e-06	7.39036e-05	0.128279	627	470	4829	4360	1073
ENSDARG00000045298	wipf2a	2.39918	1.46323	0.0195837	0.0736267	0.439399	23	15	77	126	123
ENSDARG00000100302	si:dkey-237g15.2	2.39783	1.48292	0.0461831	0.139797	0.601079	31	9	263	72	26
ENSDARG00000032816	tm7sf2	2.39756	5.07236	2.59142e-06	4.07184e-05	0.118936	167	286	1865	1436	963
ENSDARG00000100555	aqp11	2.39596	4.20911	0.000127625	0.00117737	0.177364	223	53	1021	719	582
ENSDARG00000102885	rsu1	2.39434	2.66974	0.0043457	0.0226172	0.308781	61	30	284	191	288
ENSDARG00000070453	gch1	2.39269	1.45197	0.0497733	0.147201	0.605492	39	2	108	171	63
ENSDARG00000031015	dtna	2.39249	2.54592	0.00930086	0.0412129	0.364113	19	57	223	223	256
ENSDARG00000053498	ednrbb	2.3924	0.905452	0.0922186	0.228596	0.787769	28	0	38	104	78
ENSDARG00000052223	rcvrna	2.39232	3.73127	0.011158	0.0475516	0.390842	154	43	800	934	52
ENSDARG00000110024	FQ377903.3	2.39128	2.41384	0.0122917	0.0513072	0.391754	16	53	329	178	157
ENSDARG00000100047	ergic1	2.38818	4.29389	0.000219081	0.00187574	0.18958	246	50	747	739	887
ENSDARG00000069471	mhc1zca	2.38809	0.592324	0.0306076	0.103155	0.494907	16	5	59	62	56
ENSDARG00000101927	FQ377605.1	2.38753	0.696796	0.0845002	0.214647	0.752784	24	0	55	101	41
ENSDARG00000055284	afap1	2.38708	3.97491	6.28111e-05	0.000643628	0.16079	134	90	458	677	752
ENSDARG00000089858	cobll1a	2.38643	2.02653	0.0224111	0.0813589	0.463259	39	19	160	324	46
ENSDARG00000088571	si:ch211-151o1.4	2.38591	6.03184	3.61542e-08	9.45002e-07	0.0873188	660	298	3117	2407	2547
ENSDARG00000011671	pde6b	2.38527	4.04246	0.00706863	0.0334	0.346888	188	57	1145	993	75
ENSDARG00000092716	VASH1	2.38382	4.37981	0.00165504	0.0103586	0.258837	237	73	1643	939	185
ENSDARG00000103984	cyth4b	2.38338	1.5142	0.131762	0.292771	0.975998	0	35	78	27	207
ENSDARG00000031044	lipg	2.38071	1.17616	0.0310759	0.104158	0.499213	28	5	103	91	78
ENSDARG00000091359	CAMSAP3	2.38037	5.95131	0.000101715	0.000966494	0.172659	592	310	1647	5505	973
ENSDARG00000092856	si:ch211-210c8.7	2.37951	3.18903	0.00270171	0.0155285	0.278467	68	60	156	517	422
ENSDARG00000020623	baxa	2.37911	5.45298	1.10389e-07	2.5459e-06	0.0928169	403	232	1701	1675	1943
ENSDARG00000087646	runx1	2.37868	3.25744	0.0029112	0.0164568	0.282533	55	76	186	367	557
ENSDARG00000040799	sst1.1	2.37599	2.28248	0.130497	0.29098	0.967967	28	38	425	226	0
ENSDARG00000045481	gsap	2.3742	2.78231	0.00531048	0.0266609	0.315374	39	55	429	339	119
ENSDARG00000117824	CABZ01064670.1	2.37375	6.20762	1.69439e-05	0.000210418	0.140875	385	628	3653	4927	1122
ENSDARG00000033029	pkd1b	2.37216	1.37947	0.0919799	0.228142	0.797502	40	0	58	176	83
ENSDARG00000079926	syt15	2.37105	1.79366	0.0707616	0.189407	0.700026	29	20	29	37	299
ENSDARG00000015576	itprip	2.36966	4.3063	6.71928e-05	0.00068132	0.161159	237	62	905	999	588
ENSDARG00000041493	ipo4	2.36462	4.16415	1.99204e-05	0.000240552	0.139753	169	93	778	655	750
ENSDARG00000102470	mpp7a	2.36428	2.93026	0.00428323	0.0223485	0.302317	83	30	229	547	190
ENSDARG00000001754	noc2l	2.36329	4.50927	4.32457e-06	6.36396e-05	0.120782	208	124	823	971	975
ENSDARG00000096843	zgc:193593	2.36112	3.72225	0.000768442	0.00547079	0.221494	86	99	443	1041	229
ENSDARG00000097434	BX649398.2	2.36012	1.55399	0.0427696	0.132168	0.556141	28	14	180	183	19
ENSDARG00000034375	chst11	2.36007	6.70077	1.8887e-08	5.27139e-07	0.0824499	818	678	5958	4976	2420
ENSDARG00000097889	si:ch73-265h17.2	2.35889	1.41635	0.0501718	0.148061	0.604421	35	5	122	197	25
ENSDARG00000038141	atf4b	2.35762	10.0054	3.83527e-09	1.24813e-07	0.0753763	6943	7623	39317	57286	32602
ENSDARG00000016484	dkc1	2.35676	5.97297	3.24724e-09	1.07159e-07	0.0739876	463	435	2771	2861	2185
ENSDARG00000098696	rela	2.3567	3.24723	0.0679897	0.184021	0.695247	0	120	405	518	270
ENSDARG00000104687	slc16a9b	2.35642	5.0955	3.53632e-07	7.16268e-06	0.0986853	327	177	1427	1820	1051
ENSDARG00000075456	pik3ca	2.35591	5.44141	1.86058e-05	0.000227454	0.139361	182	410	1298	2744	1403
ENSDARG00000019208	camsap1a	2.35569	4.70609	3.05536e-06	4.69772e-05	0.116696	184	187	943	999	1202
ENSDARG00000004695	six4a	2.35522	1.68304	0.0971106	0.237188	0.80984	0	40	98	201	96
ENSDARG00000033662	scd	2.355	3.93312	5.40159e-05	0.000565033	0.154113	143	81	602	913	417
ENSDARG00000061656	ptpdc1a	2.35411	3.74289	0.000942473	0.00647464	0.22788	177	30	602	654	418
ENSDARG00000006074	uck2a	2.35145	6.62826	3.08398e-09	1.02801e-07	0.0737714	881	570	3980	4140	4004
ENSDARG00000053087	mthfr	2.34882	3.97505	4.4058e-05	0.000476991	0.149849	116	109	550	646	701
ENSDARG00000110940	ptprsa	2.34733	5.67378	7.47677e-08	1.77919e-06	0.0883803	508	253	2737	2332	1401
ENSDARG00000078917	zgc:195245	2.34616	1.47004	0.0259586	0.0912014	0.469294	27	13	91	202	55
ENSDARG00000087657	ccdc57	2.34567	7.87027	4.1069e-08	1.05037e-06	0.0858632	2198	1271	10417	7165	10676
ENSDARG00000102850	CU469577.1	2.34361	2.69372	0.0283964	0.0975596	0.491295	90	11	191	100	435
ENSDARG00000016375	asns	2.34282	3.54031	0.0517286	0.151488	0.616894	187	1	246	862	350
ENSDARG00000097000	BX890558.1	2.34245	0.734642	0.0372521	0.119275	0.495268	13	10	105	40	53
ENSDARG00000103144	ppp1r21	2.3399	5.32185	1.9256e-05	0.000233841	0.138285	320	262	2700	1948	585
ENSDARG00000074287	sptlc2b	2.33958	5.59384	3.50862e-07	7.11532e-06	0.0980117	491	234	1747	1886	2195
ENSDARG00000077768	malt1	2.3386	2.2136	0.0198631	0.0744561	0.430413	25	39	142	381	73
ENSDARG00000117244	FO704797.1	2.3369	2.89346	0.00316278	0.0175773	0.275377	38	65	306	298	297
ENSDARG00000102225	si:ch211-205a14.7	2.33389	-0.0301251	0.0401306	0.126113	0.488106	7	6	39	45	29
ENSDARG00000060153	h6pd	2.33307	1.30435	0.0999904	0.242174	0.784002	0	31	110	98	88
ENSDARG00000104014	mark1	2.33218	2.76384	0.00986947	0.0432006	0.360313	92	14	223	368	242
ENSDARG00000026473	six1b	2.332	1.11175	0.126601	0.284922	0.924503	34	0	52	25	156
ENSDARG00000069135	ppp1r15a	2.33119	6.01155	2.69035e-08	7.23888e-07	0.0822174	512	431	3721	2226	2105
ENSDARG00000105068	SMIM22	2.33067	1.80349	0.150664	0.32021	1.03427	56	0	57	25	288
ENSDARG00000100262	BX936382.1	2.32875	2.12675	0.0236968	0.0850696	0.453393	40	24	61	173	263
ENSDARG00000003189	psmd1	2.32823	7.36321	8.41252e-07	1.5341e-05	0.10474	1470	977	6473	11658	3193
ENSDARG00000023185	si:rp71-1g18.13	2.32787	5.0554	0.00348018	0.0189574	0.286699	36	402	1448	1563	1123
ENSDARG00000054942	lgals2a	2.32687	6.24335	6.03391e-09	1.86068e-07	0.0750166	515	577	3388	3563	2500
ENSDARG00000068830	zgc:172139	2.32541	4.6367	0.000978087	0.00668583	0.225721	69	268	1769	629	725
ENSDARG00000104906	mtr	2.32296	2.31325	0.0173452	0.0670791	0.408586	55	20	180	382	77
ENSDARG00000007175	recql	2.32285	3.83698	0.000261384	0.00219044	0.183607	172	49	557	652	542
ENSDARG00000070119	ctc1	2.32111	4.80084	1.82729e-06	3.00599e-05	0.108771	197	207	1531	962	960
ENSDARG00000109770	CABZ01117348.1	2.32013	4.94458	3.63479e-06	5.4912e-05	0.115949	296	167	1691	1598	662
ENSDARG00000098639	pycr1b	2.31998	3.04366	0.00489714	0.0248739	0.299635	30	83	283	324	377
ENSDARG00000004459	unc119.2	2.31876	3.64213	0.016921	0.0659341	0.415016	172	26	653	947	64
ENSDARG00000091931	gpatch4	2.31657	5.26899	2.22456e-06	3.59245e-05	0.111259	413	177	1584	1292	1761
ENSDARG00000103032	rap2b	2.31609	6.02651	3.12194e-07	6.3862e-06	0.0958656	443	502	2290	4249	1731
ENSDARG00000077988	abcc10	2.31492	2.66543	0.00644086	0.0310485	0.316033	33	56	284	204	272
ENSDARG00000052565	cenpi	2.31448	0.43913	0.073009	0.193597	0.654956	1	16	74	46	40
ENSDARG00000017014	ywhae2	2.31324	6.80565	1.1585e-05	0.000150688	0.129978	818	819	4199	2408	6417
ENSDARG00000002750	phf20a	2.31301	6.04812	6.07067e-08	1.48097e-06	0.0853942	417	537	2591	2730	2737
ENSDARG00000079463	man2b2	2.31095	3.30838	0.0261296	0.0917042	0.467845	5	125	346	483	379
ENSDARG00000075571	bicd2	2.30882	4.41428	0.000199685	0.0017261	0.176609	281	57	1112	976	596
ENSDARG00000041991	rrp9	2.30851	4.55246	4.85255e-06	7.04647e-05	0.117523	237	120	920	1176	809
ENSDARG00000069014	nphp4	2.30497	3.55752	0.000437669	0.00339157	0.193608	66	102	409	582	447
ENSDARG00000095400	si:ch73-52f15.5	2.30387	0.405343	0.0481636	0.143948	0.526465	13	6	52	30	66
ENSDARG00000111106	arl3l1	2.30384	3.31744	0.0162597	0.0638104	0.404089	147	14	372	804	125
ENSDARG00000061226	timp2a	2.30024	7.2495	9.62561e-09	2.85081e-07	0.0758677	1493	831	7017	7989	4216
ENSDARG00000044807	dck	2.29991	1.94745	0.0465578	0.140548	0.560972	25	30	90	381	31
ENSDARG00000054032	rab24	2.29906	4.14331	8.87784e-05	0.000861737	0.156823	87	164	879	788	538
ENSDARG00000033666	pi4k2a	2.29836	4.3624	0.000771123	0.00548288	0.213462	291	41	1165	835	583
ENSDARG00000077295	akap6	2.29427	8.0021	1.20562e-09	4.42158e-08	0.0674175	2024	1800	11216	10524	9742
ENSDARG00000099911	lrrc8c	2.29389	2.68408	0.117945	0.271656	0.875183	105	1	216	622	17
ENSDARG00000000567	znf281a	2.29261	3.45389	0.000956233	0.00654803	0.217128	123	47	452	340	512
ENSDARG00000086678	ascc3	2.2918	3.63759	0.000454402	0.00348874	0.193257	109	78	504	830	257
ENSDARG00000031983	six4b	2.28959	2.6781	0.0906063	0.225686	0.751717	0	84	319	196	256
ENSDARG00000000142	tmem267	2.28733	1.64435	0.069512	0.186943	0.651325	2	39	122	196	71
ENSDARG00000063627	bop1	2.28657	4.10091	3.04442e-05	0.000348869	0.137165	121	132	657	853	603
ENSDARG00000045666	ANKRD50	2.28575	4.79697	0.000830891	0.00582969	0.214541	402	52	1316	1620	615
ENSDARG00000044862	opn1lw1	2.2836	2.77141	0.0109168	0.0467289	0.351904	43	56	452	354	80
ENSDARG00000088590	pxna	2.2801	1.26048	0.0320412	0.106633	0.474893	30	7	97	113	78
ENSDARG00000090190	bcam	2.27758	3.2438	0.00207722	0.012502	0.244868	87	57	391	230	488
ENSDARG00000005675	sec61a1l	2.27755	5.60403	2.09751e-07	4.50322e-06	0.090018	526	235	2197	2430	1460
ENSDARG00000028533	macf1a	2.27654	7.20604	4.85069e-08	1.21208e-06	0.0822589	1386	884	8459	4629	5151
ENSDARG00000087544	BX510934.1	2.27572	0.88778	0.0889699	0.222655	0.701352	1	23	121	57	46
ENSDARG00000060639	apba2b	2.27254	8.28705	1.82663e-09	6.44092e-08	0.0678122	3007	1823	14584	14758	9679
ENSDARG00000071036	si:dkey-286j15.3	2.27207	2.72586	0.0175711	0.0677301	0.399243	83	22	531	241	83
ENSDARG00000056978	letm1	2.27188	6.64498	2.88276e-07	5.98617e-06	0.0924637	1109	469	4655	5603	2456
ENSDARG00000099745	baz1a	2.2714	4.553	6.41467e-06	9.00515e-05	0.117059	241	124	924	1063	884
ENSDARG00000078388	glis2a	2.26947	4.18037	7.97517e-05	0.000787805	0.151835	201	84	666	699	808
ENSDARG00000098454	BX957236.1	2.26825	3.11355	0.0288834	0.0988205	0.469827	132	11	421	643	72
ENSDARG00000012044	polr3gla	2.26529	1.79446	0.0291529	0.0994533	0.460249	35	18	105	84	203
ENSDARG00000098695	vclb	2.26526	2.075	0.0153136	0.0608075	0.377849	25	36	212	212	101
ENSDARG00000074758	csde1	2.26503	7.71669	7.11912e-08	1.70068e-06	0.0836927	2352	983	10082	10520	5873
ENSDARG00000079352	sap130b	2.265	3.77887	0.00102837	0.00694594	0.215108	46	148	627	635	437
ENSDARG00000020235	sept9a	2.2645	3.05125	0.00958291	0.0421704	0.337753	58	65	101	551	345
ENSDARG00000018105	casq1b	2.26399	0.185489	0.0596205	0.167824	0.568032	3	12	51	30	47
ENSDARG00000075599	cdc25d	2.26241	1.61053	0.0288233	0.0986762	0.458134	33	14	90	96	163
ENSDARG00000069909	si:dkey-33c12.12	2.26202	3.16794	0.00141242	0.00903233	0.22578	94	46	374	456	281
ENSDARG00000027649	cpsf3	2.26195	6.22784	4.0783e-06	6.05022e-05	0.113169	380	712	2437	4634	2292
ENSDARG00000101858	DST	2.26046	7.38728	3.36044e-07	6.84856e-06	0.0928355	1918	752	9613	7187	4356
ENSDARG00000020976	ubald1b	2.25447	1.08457	0.057886	0.164531	0.586084	31	3	63	70	108
ENSDARG00000011777	cttn	2.25277	7.33974	1.81568e-07	3.97063e-06	0.0882668	1482	1032	8509	9003	3270
ENSDARG00000116625	znf1141	2.25134	3.05985	0.00999859	0.043635	0.34026	70	57	729	136	186
ENSDARG00000091859	si:ch73-233m11.2	2.25128	0.764183	0.0418609	0.129987	0.506293	20	6	93	46	60
ENSDARG00000012468	aacs	2.251	5.56749	1.43111e-05	0.000181	0.125927	601	170	2707	1568	1586
ENSDARG00000075014	sqstm1	2.25094	6.73838	5.4245e-09	1.69177e-07	0.0705173	858	775	4526	5415	3352
ENSDARG00000076483	dhrs13b.2	2.25043	2.85978	0.0472897	0.142154	0.557029	121	2	434	251	213
ENSDARG00000055966	cflara	2.24981	2.68988	0.00690028	0.0328306	0.30544	34	60	321	250	217
ENSDARG00000075754	mri1	2.24921	7.08191	3.20164e-06	4.90431e-05	0.109993	778	1230	7268	7520	2622
ENSDARG00000088214	si:dkey-23a23.3	2.24807	2.60893	0.0238856	0.0856542	0.430454	77	21	352	391	52
ENSDARG00000070318	arl8bb	2.24654	4.92715	1.53866e-05	0.000192678	0.125667	323	159	1699	809	1189
ENSDARG00000113009	FO704721.1	2.24645	2.01506	0.116157	0.268835	0.830722	0	54	186	266	62
ENSDARG00000079024	rps6kl1	2.24608	3.5837	0.00601811	0.0294415	0.300495	136	55	441	1011	118
ENSDARG00000062222	mxra8a	2.24548	1.46668	0.0257762	0.090814	0.429853	26	16	116	91	117
ENSDARG00000058992	cers2b	2.24419	3.94599	0.00185251	0.0113825	0.236166	73	152	478	354	928
ENSDARG00000062812	glsa	2.24363	4.52955	1.07715e-05	0.000142014	0.120427	240	125	858	1250	750
ENSDARG00000077822	si:dkey-6i22.5	2.2428	3.41098	0.0008771	0.00610448	0.205897	74	86	317	502	455
ENSDARG00000042689	zbtb37	2.24121	2.00845	0.104961	0.2506	0.782194	0	54	183	180	127
ENSDARG00000079625	atr	2.24105	2.14487	0.0378545	0.120687	0.494812	7	54	189	237	120
ENSDARG00000028676	nuak1b	2.24049	5.42083	2.26737e-06	3.64618e-05	0.105131	372	292	2035	1153	1933
ENSDARG00000097992	BX005450.1	2.24012	4.7137	1.22931e-05	0.000158521	0.121546	178	218	992	1610	697
ENSDARG00000115392	BX890572.2	2.23911	0.258702	0.0982611	0.239023	0.724704	19	0	37	57	43
ENSDARG00000054259	nat10	2.23828	4.87631	7.50249e-05	0.000751216	0.148495	377	104	1218	1792	708
ENSDARG00000078560	slc9a5	2.23821	5.64125	2.97205e-08	7.94492e-07	0.076464	420	352	2253	2298	1628
ENSDARG00000079323	rgmb	2.23724	6.76274	5.07377e-07	9.81783e-06	0.0938929	1324	445	4623	4831	3887
ENSDARG00000091768	dclre1a	2.23649	2.29035	0.0102202	0.0444285	0.330306	38	36	207	221	166
ENSDARG00000104090	june	2.2349	4.97191	0.000191244	0.00166625	0.166784	417	101	1077	2141	756
ENSDARG00000028661	cntfr	2.23427	7.68672	1.72308e-07	3.77314e-06	0.0867511	2253	1055	7778	12395	5713
ENSDARG00000099779	si:ch211-11n16.2	2.23386	5.9033	5.90382e-08	1.44886e-06	0.0801998	603	346	2330	2553	2383
ENSDARG00000028971	cpsf2	2.23065	5.86535	7.03992e-07	1.3099e-05	0.0954138	592	335	2905	3300	1234
ENSDARG00000055412	mylk4b	2.23062	1.49279	0.0951171	0.23388	0.73203	46	1	159	169	30
ENSDARG00000069431	slc26a4	2.22903	0.724674	0.0417199	0.129794	0.490003	11	13	59	50	78
ENSDARG00000097398	si:ch73-288o11.4	2.22825	1.44767	0.0745796	0.19658	0.643936	2	35	139	135	62
ENSDARG00000060457	pmp22b	2.22695	0.809215	0.0431253	0.132953	0.493055	14	12	47	61	89
ENSDARG00000006396	nrcama	2.22615	4.92439	3.29582e-06	5.02987e-05	0.106958	331	157	1562	1371	861
ENSDARG00000098903	tfe3a	2.22583	5.33746	3.32529e-07	6.78531e-06	0.0891995	420	226	1941	1597	1424
ENSDARG00000076533	nfe2l1b	2.22501	7.31424	3.89052e-09	1.26113e-07	0.0679601	1538	986	6971	7131	5498
ENSDARG00000013843	sept5a	2.22462	7.56068	9.81782e-09	2.90252e-07	0.0716434	1378	1522	8919	8927	5685
ENSDARG00000003994	syt9a	2.22408	4.94868	3.06758e-06	4.71211e-05	0.105699	222	251	1627	1466	792
ENSDARG00000060875	pde1a	2.22329	1.16431	0.066566	0.181209	0.603122	35	2	88	80	93
ENSDARG00000075116	sall2	2.2195	4.58759	2.04831e-05	0.000246561	0.126046	284	108	1101	1103	768
ENSDARG00000008322	ambra1a	2.2181	3.4773	0.00196077	0.0119188	0.232993	151	34	591	482	312
ENSDARG00000102261	RSPH1	2.21808	1.45878	0.135936	0.298659	0.870433	0	37	131	184	33
ENSDARG00000086655	mkrn2os.1	2.21569	3.57512	0.000581063	0.00429471	0.189655	136	57	450	653	369
ENSDARG00000040890	fdps	2.21528	6.96839	1.38589e-08	3.96894e-07	0.0724866	1154	830	6569	4615	4242
ENSDARG00000022129	rbm4.3	2.21445	5.84558	0.000811342	0.00571934	0.203369	432	458	1704	803	3913
ENSDARG00000102490	asb2b	2.20778	4.11612	3.94587e-05	0.000433466	0.133021	166	110	730	853	555
ENSDARG00000070981	ash1l	2.20672	7.46136	1.82644e-07	3.98885e-06	0.0851997	2030	862	9473	6445	5826
ENSDARG00000070256	suz12a	2.2059	4.94579	1.01798e-05	0.000135513	0.116569	247	235	881	1369	1415
ENSDARG00000055477	pelo	2.20448	6.19701	3.25948e-08	8.61538e-07	0.0754543	541	599	3121	3436	2475
ENSDARG00000027813	nus1	2.20447	4.30262	2.20776e-05	0.000263062	0.124946	185	129	730	861	790
ENSDARG00000100001	znf1096	2.20372	0.783878	0.047875	0.14345	0.498916	15	11	49	120	39
ENSDARG00000042840	eml1	2.20329	7.41124	0.000110442	0.00104101	0.152985	2464	442	6520	10373	4503
ENSDARG00000059163	rbp3	2.20301	5.2368	0.0223356	0.081192	0.41716	585	66	1749	3140	133
ENSDARG00000110143	BX324164.5	2.20293	3.03009	0.00859828	0.038745	0.3157	109	27	494	408	139
ENSDARG00000101652	haus6	2.20082	2.45291	0.0924607	0.228955	0.709841	1	75	160	148	314
ENSDARG00000075053	sccpdha.2	2.20064	0.736525	0.188636	0.370676	1.05667	28	0	89	4	91
ENSDARG00000007955	iars	2.20054	5.68411	5.9987e-08	1.46777e-06	0.0777207	406	400	2138	2339	1819
ENSDARG00000042368	kif26aa	2.20019	3.60122	0.00281463	0.0160043	0.246796	176	30	505	474	482
ENSDARG00000010641	slc20a1b	2.1992	6.01547	4.49218e-08	1.13281e-06	0.0766407	558	467	2837	2416	2573
ENSDARG00000061981	lap3	2.19737	4.15445	0.00214209	0.0128128	0.234407	46	213	696	1029	494
ENSDARG00000056618	xk	2.19731	4.03816	0.00578452	0.0285323	0.287148	34	203	806	997	296
ENSDARG00000074321	tead3a	2.19608	1.94758	0.018429	0.0701971	0.376431	38	23	177	159	129
ENSDARG00000097517	BX323016.1	2.1917	0.349079	0.134262	0.2961	0.796107	0	17	41	34	65
ENSDARG00000020131	fnbp1l	2.19023	5.54114	2.48317e-05	0.000291657	0.126917	591	190	2291	2661	971
ENSDARG00000117425	FO704721.3	2.18931	3.17966	0.00437838	0.0227226	0.266125	38	97	487	340	284
ENSDARG00000102987	capn7	2.18374	3.82843	0.000199038	0.00172361	0.158065	103	119	726	654	387
ENSDARG00000020077	nol10	2.18351	3.61781	0.0090818	0.0404846	0.317254	196	18	342	684	460
ENSDARG00000032318	mfsd6a	2.18203	0.919141	0.0982869	0.239033	0.699101	1	25	54	107	62
ENSDARG00000098936	kif5aa	2.18081	9.70355	8.1206e-09	2.43131e-07	0.0685973	7531	5898	42855	32722	27210
ENSDARG00000079160	srxn1	2.1785	1.89664	0.149364	0.318393	0.910147	34	25	173	1	237
ENSDARG00000006219	gnl3	2.17849	6.19881	6.11844e-07	1.15674e-05	0.0905564	430	704	3054	3316	2607
ENSDARG00000099742	heatr1	2.17799	5.08662	3.94052e-06	5.87226e-05	0.104471	322	228	1199	1305	1534
ENSDARG00000105669	NFX1	2.17789	5.82829	3.49817e-07	7.10288e-06	0.0867454	616	321	2013	3153	1839
ENSDARG00000079811	micall1a	2.17749	3.59103	0.00101148	0.00687133	0.19993	74	112	383	731	370
ENSDARG00000103026	p3h2	2.17714	3.28088	0.00183361	0.0112997	0.222395	119	43	369	444	361
ENSDARG00000009484	arf1	2.17487	5.46912	1.38916e-07	3.11652e-06	0.0804325	393	320	1992	1800	1604
ENSDARG00000030914	tmem120a	2.1747	5.31806	4.72503e-06	6.88558e-05	0.106134	282	345	1510	2482	1014
ENSDARG00000008912	slc8a2a	2.17367	5.61583	3.72697e-06	5.60987e-05	0.104215	473	325	2909	2402	941
ENSDARG00000104787	si:dkey-28k24.2	2.17308	0.598675	0.0614618	0.171367	0.558718	18	6	116	36	30
ENSDARG00000074201	flna	2.16965	6.54862	2.79926e-08	7.51964e-07	0.0728183	862	657	3899	3636	3753
ENSDARG00000078502	si:ch211-150o23.3	2.16829	4.76524	1.68443e-05	0.00020934	0.118746	199	231	1008	1668	721
ENSDARG00000005927	tbc1d17	2.1652	6.77981	1.15922e-07	2.66233e-06	0.0796324	736	993	5252	5038	3319
ENSDARG00000055938	tspan14	2.16178	3.11365	0.00259158	0.0150468	0.234336	95	48	361	470	239
ENSDARG00000102035	slc52a2	2.16086	3.31098	0.00114749	0.00758257	0.200698	98	64	391	514	311
ENSDARG00000069271	kbtbd4	2.15744	2.67255	0.0219097	0.0800859	0.392679	98	13	273	380	143
ENSDARG00000006200	eif4g1a	2.15452	6.72354	1.27151e-07	2.87215e-06	0.0794862	1106	651	4194	3930	4510
ENSDARG00000017246	prx	2.15364	1.08275	0.0954764	0.234343	0.670966	2	28	79	51	108
ENSDARG00000060434	map1b	2.15274	10.5748	4.10786e-08	1.05037e-06	0.0739951	13936	11034	86528	57467	45066
ENSDARG00000068705	tmem168a	2.15131	2.32696	0.0151198	0.0602268	0.345972	56	27	146	260	192
ENSDARG00000079241	wdr90	2.1499	2.16567	0.031397	0.105063	0.439464	69	9	199	186	154
ENSDARG00000100082	ap3b1a	2.14831	3.28836	0.00737324	0.0344147	0.291298	147	24	590	377	247
ENSDARG00000008948	pla2g3	2.14477	3.68201	0.00240332	0.0141341	0.227865	75	126	540	278	666
ENSDARG00000074071	mrnip	2.14298	6.33355	3.11058e-07	6.37089e-06	0.08371	666	645	3599	4622	1920
ENSDARG00000005821	ncf2	2.14206	2.54525	0.0114613	0.0485301	0.319146	54	41	196	203	279
ENSDARG00000088798	plcxd1	2.14178	3.53335	0.000812556	0.00572545	0.188383	138	58	485	579	356
ENSDARG00000073732	myh14	2.14152	6.51085	2.9874e-07	6.15688e-06	0.0834979	1085	469	3857	3676	3489
ENSDARG00000075952	mbd2	2.13901	5.51132	2.84981e-06	4.43133e-05	0.0989439	555	225	2402	1707	1483
ENSDARG00000101624	lmnb2	2.13613	4.63629	5.74266e-05	0.000596997	0.131697	177	222	760	1024	1148
ENSDARG00000025269	pdcd6ip	2.13337	6.64366	2.03667e-07	4.38976e-06	0.0807168	1184	526	4755	4478	3089
ENSDARG00000021899	b4galt7	2.13098	4.32666	3.15391e-05	0.000359415	0.122228	154	171	848	952	653
ENSDARG00000006900	impdh2	2.13092	6.39049	2.00083e-07	4.32385e-06	0.0803355	822	578	2932	4937	2503
ENSDARG00000097812	si:ch73-144d13.5	2.13044	0.552895	0.0822176	0.210524	0.586647	3	18	63	77	34
ENSDARG00000074858	stard7	2.12868	4.98386	6.16489e-06	8.67806e-05	0.104184	215	293	1429	1308	1109
ENSDARG00000079645	sc:d217	2.12407	3.83105	0.00311498	0.0173592	0.237039	148	91	903	794	144
ENSDARG00000111043	FO681288.3	2.1216	2.28669	0.0872034	0.219636	0.651082	84	4	340	257	32
ENSDARG00000013777	ppp1r13l	2.12062	2.99734	0.011788	0.049658	0.317217	26	96	299	398	269
ENSDARG00000043410	xkr6b	2.11982	1.75425	0.091503	0.227336	0.653949	2	47	124	184	99
ENSDARG00000019726	celsr2	2.11953	2.45622	0.0145836	0.0585155	0.334887	64	29	157	254	234
ENSDARG00000101010	hpdl	2.11862	5.17112	3.46112e-06	5.26262e-05	0.0983403	308	287	1960	1693	858
ENSDARG00000062987	tyw1	2.11796	4.10515	0.000164719	0.00147655	0.146837	115	162	796	862	471
ENSDARG00000110804	PARD3 (1 of many)	2.11532	1.85439	0.0536495	0.15567	0.514767	57	7	182	85	154
ENSDARG00000098475	arr3b	2.11505	2.56315	0.0233201	0.0840474	0.384193	62	37	202	475	76
ENSDARG00000109022	WDR70	2.11462	2.48439	0.0450616	0.137083	0.487276	94	7	308	305	92
ENSDARG00000017199	elp2	2.11394	4.18246	0.000191852	0.00166978	0.149321	112	179	643	892	658
ENSDARG00000096711	si:ch211-194k22.8	2.11357	4.26386	0.00207924	0.0125096	0.218664	305	42	962	833	568
ENSDARG00000004754	hspa4a	2.1118	5.9887	2.2447e-07	4.78802e-06	0.0795683	674	407	2560	3416	1865
ENSDARG00000102266	isg20l2	2.11176	3.46823	0.0015432	0.00973636	0.204584	121	67	344	416	530
ENSDARG00000117297	CABZ01026153.1	2.10816	4.2658	0.000349543	0.00278737	0.162673	266	74	807	1002	560
ENSDARG00000045316	map7d2b	2.10648	8.28573	8.66292e-07	1.56761e-05	0.0881655	2679	2519	17007	8225	12242
ENSDARG00000001969	txlng	2.10547	2.2113	0.017628	0.0678204	0.34511	40	36	172	190	184
ENSDARG00000073686	heatr6	2.10083	3.48915	0.0294605	0.10032	0.417565	199	9	299	400	591
ENSDARG00000078069	rrm2	2.09775	1.85721	0.206101	0.392623	1.09184	63	3	1	315	118
ENSDARG00000100261	si:ch1073-266p11.2	2.0976	1.9754	0.024672	0.0878619	0.383742	46	21	183	189	106
ENSDARG00000051920	nsmaf	2.09681	3.91766	0.0055056	0.0274314	0.26218	35	197	579	622	601
ENSDARG00000042646	zgc:77784	2.0964	7.7506	1.67677e-06	2.7834e-05	0.0921641	2836	981	9149	8479	8280
ENSDARG00000015065	c4	2.09468	5.78777	0.000907652	0.00627732	0.1879	399	510	1449	1012	3661
ENSDARG00000105782	CABZ01081777.1	2.09395	2.58366	0.0483524	0.144243	0.48965	12	79	333	362	69
ENSDARG00000044809	fpgs	2.09284	3.83307	0.000441558	0.00341261	0.164558	108	127	445	691	564
ENSDARG00000051875	islr2	2.09242	9.50853	4.01743e-08	1.03529e-06	0.0702324	5907	6244	29110	35855	24014
ENSDARG00000098312	scarb2a	2.08865	7.02424	7.5306e-06	0.000103253	0.104385	1778	551	5622	4655	5274
ENSDARG00000039455	tspan15	2.08863	3.71933	0.00118015	0.00775678	0.191884	97	120	419	436	666
ENSDARG00000045677	opn1sw1	2.08498	5.12393	0.0148569	0.0593952	0.33615	453	166	1621	2853	120
ENSDARG00000067795	ifngr2	2.08391	5.39416	1.52909e-06	2.56934e-05	0.0893889	490	245	1730	1808	1535
ENSDARG00000105286	ddx54	2.08342	4.32904	6.5478e-05	0.000668046	0.127976	241	111	858	966	630
ENSDARG00000091727	CABZ01061592.1	2.08332	2.18535	0.0787348	0.204306	0.600999	76	7	74	424	73
ENSDARG00000105195	dnajc21	2.08147	4.5336	7.71293e-05	0.000766036	0.130655	286	122	821	954	972
ENSDARG00000091025	znf1124	2.08031	0.2274	0.0629713	0.174245	0.48848	13	6	50	54	31
ENSDARG00000070124	ptpn23a	2.07851	5.57592	1.3577e-06	2.32645e-05	0.0881486	345	447	1933	2412	1491
ENSDARG00000023999	heatr5a	2.07835	4.16181	8.11454e-05	0.000800132	0.129946	185	123	843	777	562
ENSDARG00000030758	guca1c	2.07682	4.3525	0.000784903	0.00556392	0.178852	211	141	647	1595	350
ENSDARG00000061424	znf646	2.07543	4.4637	3.03289e-05	0.00034779	0.116531	230	151	1156	875	668
ENSDARG00000000229	usp49	2.07456	3.57367	0.00161692	0.0101432	0.199927	85	112	380	442	563
ENSDARG00000012347	nacad	2.07393	7.91838	1.97203e-08	5.47613e-07	0.0660289	2419	1754	11032	10160	8209
ENSDARG00000037358	polr3e	2.07258	5.62116	5.29083e-07	1.01769e-05	0.0814062	385	441	2188	2116	1669
ENSDARG00000057395	si:ch211-130m23.3	2.07247	4.82998	8.4008e-05	0.000823919	0.13134	314	182	1036	1926	608
ENSDARG00000075337	lars2	2.0715	2.49536	0.0234415	0.084374	0.369756	22	67	290	259	142
ENSDARG00000056691	cpeb4a	2.07138	5.54049	5.40431e-05	0.000565033	0.125332	651	191	1672	1733	2077
ENSDARG00000078822	ccdc18	2.06905	0.251191	0.13257	0.293812	0.755742	21	0	63	29	42
ENSDARG00000101670	kntc1	2.06601	1.2729	0.0944219	0.232448	0.632712	41	3	84	49	134
ENSDARG00000097019	dhrs13b.1	2.06578	3.63336	0.00171482	0.0106719	0.201212	174	50	618	549	353
ENSDARG00000011897	tsg101b	2.0656	2.0753	0.0440951	0.134865	0.457984	68	9	151	159	180
ENSDARG00000074663	zgc:162183	2.0653	3.40914	0.0274522	0.0952498	0.393418	12	151	511	549	255
ENSDARG00000102252	USP34	2.06516	3.45189	0.00202099	0.0122217	0.206808	137	57	642	416	288
ENSDARG00000089593	pcdh2ab11	2.06408	1.97996	0.0782015	0.203467	0.585309	59	12	80	379	41
ENSDARG00000104105	ttf2	2.06246	3.5011	0.00123417	0.00804558	0.188074	88	102	476	410	455
ENSDARG00000077038	pbrm1l	2.06204	5.30513	1.15633e-05	0.000150688	0.10536	495	211	1592	1406	1680
ENSDARG00000052536	tia1	2.0601	4.52251	4.9793e-05	0.000527633	0.121449	191	199	928	813	974
ENSDARG00000097892	BX470264.1	2.05801	3.88339	0.00474416	0.024254	0.245206	174	87	556	221	878
ENSDARG00000036616	gpr182	2.0553	0.22544	0.0811798	0.208677	0.554179	17	3	62	31	39
ENSDARG00000039490	pitpnaa	2.05504	3.56233	0.00104696	0.00705124	0.181733	106	96	569	609	284
ENSDARG00000068993	zgc:153631	2.05398	1.64536	0.123947	0.280744	0.744958	30	23	205	5	146
ENSDARG00000009549	ubr4	2.05272	6.60218	4.30572e-07	8.52191e-06	0.0795478	1020	684	4610	3107	3864
ENSDARG00000095455	si:dkey-20i20.10	2.05201	0.985665	0.0571963	0.162922	0.488731	19	14	72	132	36
ENSDARG00000008105	mettl2a	2.05163	4.56933	2.90601e-05	0.000334639	0.113706	261	157	898	1219	767
ENSDARG00000092007	CR381686.2	2.0516	0.517493	0.0670331	0.182031	0.509251	16	8	56	35	67
ENSDARG00000093424	znf1135	2.05087	2.12032	0.065613	0.179298	0.535566	75	6	285	191	67
ENSDARG00000009299	dusp8a	2.04995	6.27881	5.74349e-06	8.12527e-05	0.0982555	982	417	3638	4334	1738
ENSDARG00000077407	si:dkey-184p18.2	2.04881	2.59592	0.0151494	0.0602865	0.318277	44	57	171	293	246
ENSDARG00000102807	CU041319.1	2.04834	6.71164	7.25776e-06	0.000100098	0.100378	1186	675	6149	5151	1938
ENSDARG00000038378	sagb	2.04633	4.34675	0.0111869	0.0476375	0.299291	53	270	1297	1087	226
ENSDARG00000034785	dachb	2.04486	5.72569	3.61006e-06	5.46889e-05	0.0935835	663	291	2186	2914	1430
ENSDARG00000102861	lmf1	2.0448	2.14525	0.085172	0.215707	0.610336	82	2	141	189	185
ENSDARG00000063594	hipk1a	2.04462	1.26683	0.0594113	0.167465	0.501128	10	28	73	149	65
ENSDARG00000021252	cct6a	2.04375	8.32769	6.88269e-08	1.65698e-06	0.0696639	2708	2815	14023	16141	9308
ENSDARG00000092810	stap2a	2.04267	6.2711	1.06203e-05	0.000140469	0.10349	1063	352	3927	3674	1967
ENSDARG00000025302	dixdc1a	2.04243	7.61106	5.92296e-08	1.45139e-06	0.0688169	1719	1659	9269	8839	5839
ENSDARG00000079161	bsnb	2.04236	8.18659	6.81786e-07	1.27579e-05	0.0819156	2952	2166	14183	8360	12018
ENSDARG00000031269	rnf123	2.0412	2.83491	0.0136146	0.0555155	0.310872	106	25	344	331	195
ENSDARG00000038429	csrnp1b	2.03854	6.19225	6.48616e-05	0.000662361	0.124911	971	364	3046	4816	1366
ENSDARG00000021265	mybpc2b	2.03752	0.91569	0.166528	0.341613	0.878124	35	0	38	160	31
ENSDARG00000078381	trip11	2.03659	4.48918	6.69198e-05	0.000680227	0.122798	163	218	991	872	825
ENSDARG00000094198	CR354556.1	2.03642	1.93203	0.0829465	0.21181	0.596029	64	7	190	263	31
ENSDARG00000017314	cela1.6	2.03492	1.76177	0.0990098	0.240507	0.64339	61	3	61	143	177
ENSDARG00000079102	PRRG3	2.03484	3.45237	0.0176248	0.0678204	0.334691	79	106	1036	210	142
ENSDARG00000058857	zgc:112052	2.03446	4.619	0.000333779	0.00267853	0.151369	124	282	1098	841	977
ENSDARG00000031426	csrnp1a	2.03263	5.7101	4.15915e-06	6.14801e-05	0.0937149	596	341	1750	3190	1489
ENSDARG00000082222	dre-mir-137-1	2.03141	0.223531	0.14188	0.30802	0.758979	21	0	32	71	31
ENSDARG00000051853	galns	2.02999	3.2394	0.0113423	0.0481519	0.294836	112	57	208	788	184
ENSDARG00000091298	pmela	2.02992	4.03843	0.000736626	0.00527392	0.169012	98	177	556	960	487
ENSDARG00000036974	ripply3	2.02677	2.38246	0.0158435	0.0624451	0.317973	48	42	251	239	142
ENSDARG00000053200	dis3l	2.02668	2.93832	0.00798856	0.036602	0.264799	66	66	394	396	160
ENSDARG00000100119	caskb	2.02572	6.49832	4.56066e-07	8.92989e-06	0.0780086	1062	570	4784	3631	2648
ENSDARG00000007172	plxna3	2.02489	5.73819	8.63672e-07	1.56459e-05	0.0815824	640	326	2189	2475	1791
ENSDARG00000013839	aldh3b1	2.02292	2.70242	0.123544	0.280221	0.730309	127	0	271	293	215
ENSDARG00000010432	eaf2	2.02205	4.14777	0.000146951	0.00133398	0.133697	197	120	688	884	572
ENSDARG00000075212	march11	2.02135	0.0762561	0.0786671	0.204163	0.53575	14	4	34	32	48
ENSDARG00000098049	BX248121.1	2.02012	3.97964	0.00370775	0.0199528	0.226725	255	44	653	480	707
ENSDARG00000081331	dre-mir-138-1	2.01961	1.5851	0.0817483	0.209713	0.576525	15	34	68	48	204
ENSDARG00000017180	npc1	2.01761	4.37277	0.00233159	0.0137565	0.206484	346	50	793	927	757
ENSDARG00000112922	SLC66A2	2.01654	1.68677	0.0393617	0.12417	0.418518	28	27	136	183	72
ENSDARG00000059596	clip2	2.01571	6.59306	7.91276e-07	1.44938e-05	0.0806967	1210	558	4412	4653	2764
ENSDARG00000074728	mfsd9	2.01281	0.796444	0.106394	0.252775	0.643221	30	2	54	121	33
ENSDARG00000056615	cybb	2.01102	3.33692	0.00662054	0.0317751	0.250881	44	123	433	518	280
ENSDARG00000036359	riox2	2.00826	5.27814	8.29503e-05	0.000815002	0.124196	257	407	1315	1297	1876
ENSDARG00000093393	AL953894.1	2.00778	0.67983	0.0671589	0.182222	0.494221	20	8	45	86	53
ENSDARG00000087538	kif3a	2.00622	7.72222	1.18434e-07	2.71246e-06	0.0698395	2290	1522	10093	9955	5868
ENSDARG00000086778	pdgfba	2.00561	5.83125	4.06045e-07	8.11449e-06	0.0756851	627	402	2351	2720	1828
ENSDARG00000090942	CABZ01054394.1	2.00162	2.61312	0.0216672	0.0793935	0.342567	94	21	274	294	172
ENSDARG00000096791	si:ch73-344o19.1	2.00137	4.37953	9.93961e-05	0.000946886	0.124854	171	193	767	1120	638
ENSDARG00000094730	acbd7	2.00126	9.18862	8.57788e-05	0.000838788	0.125392	5434	4938	25639	10993	30215
ENSDARG00000035879	fuca1.2	2.00111	2.41858	0.016814	0.0656258	0.316933	56	39	212	201	212
ENSDARG00000026882	palm1a	1.99925	6.28547	5.48062e-06	7.8138e-05	0.0934331	505	835	4052	3091	2351
ENSDARG00000013117	hiat1a	1.9988	5.12418	0.000545047	0.00407412	0.159104	559	110	1665	1742	889
ENSDARG00000038563	pitrm1	1.99809	5.28023	7.21344e-05	0.000726062	0.121397	572	163	1641	1912	1174
ENSDARG00000078935	ttll4	1.99807	4.63238	3.80054e-05	0.000420588	0.111605	205	230	1228	1002	773
ENSDARG00000077314	mblac1	1.9948	3.92785	0.000572541	0.00424495	0.157343	136	133	483	604	683
ENSDARG00000059070	gars	1.99476	7.60599	4.51243e-07	8.84597e-06	0.0760386	1833	1645	6318	8873	7874
ENSDARG00000000161	itsn2a	1.99294	3.85258	0.0240816	0.0862036	0.356386	131	125	162	242	1119
ENSDARG00000023627	ggps1	1.99289	3.1825	0.0062458	0.0302855	0.245659	100	64	383	232	429
ENSDARG00000032188	lrrc8aa	1.99235	5.40961	0.00119032	0.00780916	0.1794	236	488	890	3301	1059
ENSDARG00000098031	si:ch73-144d13.8	1.99108	1.01061	0.126549	0.28491	0.696354	36	2	89	139	20
ENSDARG00000007099	cx43.4	1.99077	4.10247	0.000517386	0.003901	0.154394	137	164	665	545	783
ENSDARG00000056803	ap1s1	1.98991	5.864	3.71291e-07	7.45616e-06	0.0741027	564	481	2686	2680	1726
ENSDARG00000020377	eif4g2a	1.98946	6.84436	1.46237e-07	3.26298e-06	0.0696202	1059	993	4582	5235	3991
ENSDARG00000098230	BX649416.1	1.989	2.29002	0.0240359	0.0861182	0.348665	40	45	236	258	105
ENSDARG00000060626	dgkaa	1.98799	2.94986	0.0211692	0.0779501	0.337547	130	19	300	422	215
ENSDARG00000100020	pim1	1.98592	9.06655	6.67076e-08	1.6154e-06	0.0661019	5096	4534	24436	23588	16960
ENSDARG00000007744	tsr1	1.98484	4.68545	0.000181999	0.0016018	0.133354	153	289	921	1174	964
ENSDARG00000059836	ddit3	1.98463	6.84175	7.25575e-07	1.34796e-05	0.0779807	1149	924	5243	3657	4646
ENSDARG00000062457	las1l	1.98419	4.37579	0.000279396	0.00231662	0.140934	188	182	554	915	943
ENSDARG00000056160	hspd1	1.98256	6.50988	5.30261e-07	1.01769e-05	0.0758556	750	864	3488	4067	3330
ENSDARG00000038199	cdab	1.98209	2.76075	0.0886316	0.222044	0.591046	133	2	377	193	234
ENSDARG00000000861	scrib	1.9809	4.53086	9.13651e-05	0.00088086	0.121722	282	146	1076	791	875
ENSDARG00000077326	slc45a4b	1.97958	4.03828	0.000446245	0.00344506	0.149704	186	115	873	796	363
ENSDARG00000090971	cc2d2a	1.97931	3.04742	0.00852659	0.03851	0.258241	51	91	395	315	276
ENSDARG00000058030	hspa14	1.97904	7.05425	1.99177e-06	3.25382e-05	0.0842058	1034	1312	6028	7114	3265
ENSDARG00000101485	si:ch1073-469d17.2	1.97768	2.79294	0.0184475	0.0702369	0.318088	53	68	182	497	168
ENSDARG00000045836	mapk11	1.97738	5.29212	8.71713e-05	0.000849621	0.12179	573	175	2068	1744	1002
ENSDARG00000014840	prph2b	1.97695	2.46474	0.0909581	0.226255	0.593554	95	12	222	461	25
ENSDARG00000030357	zgc:66313	1.9769	2.75865	0.0311624	0.104426	0.376384	27	86	407	334	104
ENSDARG00000099312	jpt1b	1.97633	10.1824	1.07604e-06	1.89712e-05	0.0801695	8795	11700	58262	41873	39568
ENSDARG00000004774	wdr36	1.97543	4.72818	2.65476e-05	0.000309124	0.105363	269	212	910	1282	966
ENSDARG00000040623	fosl2	1.97534	6.01817	8.36923e-06	0.000113429	0.0951702	874	350	2410	2530	2686
ENSDARG00000019236	gsr	1.97387	5.0926	0.000819043	0.00576129	0.165958	568	99	1421	1471	1192
ENSDARG00000043304	nop2	1.97339	5.32984	9.03771e-05	0.00087492	0.121909	577	190	1307	1675	1727
ENSDARG00000042839	dph6	1.97325	5.2246	2.51987e-05	0.000295546	0.105334	494	210	1890	1774	935
ENSDARG00000016337	lctlb	1.97323	0.465964	0.162117	0.335502	0.795989	0	21	78	48	34
ENSDARG00000019498	cry5	1.97298	1.81935	0.153419	0.324098	0.789122	70	0	141	160	115
ENSDARG00000104222	inppl1a	1.97196	1.56686	0.0810589	0.208399	0.546828	7	41	127	81	129
ENSDARG00000088835	efs	1.96942	4.11343	0.000225585	0.00192572	0.134597	163	149	671	724	654
ENSDARG00000037815	b4galt5	1.96886	2.70836	0.0149773	0.0597893	0.296032	47	67	343	238	201
ENSDARG00000037932	lin7b	1.96874	7.35901	3.43555e-07	6.98434e-06	0.0727471	1680	1320	7269	8673	4237
ENSDARG00000042529	gnat2	1.96842	5.75397	0.00555577	0.0276188	0.238366	743	283	1697	4811	445
ENSDARG00000058571	pdp2	1.96703	3.67681	0.00130979	0.00845625	0.174821	94	131	499	653	390
ENSDARG00000117247	CABZ01066727.1	1.96644	0.169072	0.146907	0.314497	0.7369	21	0	39	47	39
ENSDARG00000068916	ppp1r35	1.96643	1.61511	0.0488682	0.145307	0.434259	43	14	147	119	95
ENSDARG00000105147	osbpl1a	1.96398	3.85671	0.0433345	0.133265	0.429782	285	8	475	960	346
ENSDARG00000079723	si:dkey-46g23.1	1.96136	1.19598	0.058861	0.166426	0.463033	20	20	106	56	97
ENSDARG00000094557	nupr1b	1.96118	2.8776	0.0364328	0.117428	0.396771	53	76	121	159	508
ENSDARG00000037101	mtmr7a	1.96098	5.0095	0.00126171	0.00819588	0.176185	439	174	2257	1408	417
ENSDARG00000093993	BX465838.1	1.96095	1.17515	0.108597	0.256862	0.616509	3	33	121	84	61
ENSDARG00000092115	eif4a1a	1.96014	7.79458	3.05668e-07	6.27611e-06	0.0716264	2146	1903	8230	9097	8882
ENSDARG00000024828	tmem134	1.95988	4.95123	1.20327e-05	0.000155772	0.0960779	327	242	1557	1295	902
ENSDARG00000101704	lrrc24	1.95977	1.70356	0.0557297	0.159711	0.457961	51	11	112	149	118
ENSDARG00000008384	hdac6	1.95788	4.21883	0.00114271	0.00755398	0.170415	95	226	819	948	502
ENSDARG00000075618	slc36a1	1.95662	3.85026	0.000447968	0.00345189	0.146242	143	120	616	614	491
ENSDARG00000041252	gemin4	1.95625	2.10681	0.0319493	0.106392	0.368551	40	37	165	256	101
ENSDARG00000091514	CT737190.1	1.95555	2.23579	0.0385347	0.122286	0.401414	76	15	226	160	167
ENSDARG00000078391	fam98a	1.95514	2.13404	0.0283782	0.0975379	0.356736	43	36	228	194	108
ENSDARG00000060716	prkx	1.95463	5.05308	4.06667e-05	0.000443482	0.108674	311	293	1718	963	1250
ENSDARG00000005679	trip10a	1.95444	0.898082	0.0762695	0.199907	0.509287	14	18	42	67	95
ENSDARG00000079217	bbs9	1.95389	3.22879	0.00771827	0.0356313	0.249258	138	42	432	500	217
ENSDARG00000045557	socs2	1.95315	2.85608	0.0200532	0.0749809	0.32253	79	54	410	414	87
ENSDARG00000100139	si:ch211-113d22.2	1.95129	4.30059	0.0112759	0.0479775	0.277234	329	60	1084	1238	192
ENSDARG00000076221	fthl28	1.9501	3.98407	0.00314535	0.017501	0.204429	125	158	1188	344	399
ENSDARG00000105670	CT030129.1	1.95	2.29071	0.0280321	0.0968131	0.356362	70	23	185	213	176
ENSDARG00000079783	isg20	1.94986	5.53317	2.44366e-06	3.88723e-05	0.082846	457	393	1752	1895	1817
ENSDARG00000006719	specc1la	1.94895	4.57078	8.83024e-05	0.000857862	0.117844	298	151	865	1118	846
ENSDARG00000035608	pgam5	1.94821	5.64853	2.29662e-06	3.68241e-05	0.0823058	425	482	2162	2413	1500
ENSDARG00000006242	ptp4a1	1.94681	9.31156	2.73355e-07	5.69069e-06	0.0703126	7464	4491	28687	30799	17936
ENSDARG00000042232	specc1lb	1.9465	2.2698	0.0919961	0.228148	0.581711	94	3	204	284	101
ENSDARG00000109360	FO704848.1	1.94554	1.45881	0.0508526	0.149483	0.435735	36	15	142	111	73
ENSDARG00000102512	kdm8	1.94447	3.10608	0.00694844	0.0330121	0.240299	93	66	432	442	184
ENSDARG00000019299	znf687b	1.94306	4.83827	0.000185377	0.00162632	0.129321	347	193	1258	734	1312
ENSDARG00000071288	samhd1	1.94216	3.0757	0.0641091	0.1763	0.490246	6	132	432	382	211
ENSDARG00000017757	pik3cg	1.94117	0.928838	0.0768614	0.201125	0.506231	10	22	107	80	39
ENSDARG00000100674	UBE2O	1.94089	5.15113	2.4343e-05	0.000286736	0.101871	484	199	1502	1654	1122
ENSDARG00000077583	b4gat1	1.94086	1.83383	0.0756446	0.198751	0.518412	13	47	148	66	183
ENSDARG00000061952	ecpas	1.9404	5.77828	7.50384e-06	0.000102971	0.0911071	742	313	2785	2115	1715
ENSDARG00000091535	ccser2b	1.93974	6.05693	1.38296e-06	2.36483e-05	0.0785715	836	431	3165	2769	2090
ENSDARG00000097245	soga3a	1.93792	6.27991	9.51517e-07	1.69758e-05	0.0761736	903	562	3426	2828	2942
ENSDARG00000078887	atp10d	1.93744	4.17163	0.000313263	0.00253988	0.136751	182	151	880	898	431
ENSDARG00000063466	isy1	1.93744	3.53422	0.0144368	0.0580398	0.291838	210	23	457	566	365
ENSDARG00000039929	ckmt2b	1.93604	2.38291	0.0365239	0.117652	0.38254	46	48	268	321	63
ENSDARG00000078073	nudt5	1.93442	6.30049	8.53718e-07	1.55157e-05	0.0752457	775	684	3497	4023	2103
ENSDARG00000058219	tubd1	1.9327	1.37433	0.0545117	0.157371	0.434856	27	20	109	81	105
ENSDARG00000056619	arhgap42a	1.93202	5.17552	1.74086e-05	0.000215054	0.097301	274	378	1504	1587	1226
ENSDARG00000018966	cyb5r1	1.93174	7.5752	3.09442e-07	6.34569e-06	0.0697973	1731	1775	8432	8990	5671
ENSDARG00000088740	hmgcll1	1.93091	1.2058	0.143408	0.310111	0.727051	1	36	67	136	67
ENSDARG00000110655	CT025875.1	1.92994	4.2596	0.00199057	0.0120643	0.184863	244	122	710	409	1035
ENSDARG00000009351	fgf6a	1.92722	3.22455	0.00909	0.0405102	0.254056	143	40	392	512	233
ENSDARG00000087843	cntn1a	1.92652	5.74637	9.05217e-05	0.000875291	0.117183	512	482	2451	3406	876
ENSDARG00000031382	reep2	1.92559	7.51093	4.86993e-06	7.06548e-05	0.0867814	1759	1627	6687	5779	8552
ENSDARG00000099431	med24	1.92558	4.66919	0.000311469	0.00252713	0.135935	149	302	1007	1203	834
ENSDARG00000017658	gmppb	1.92533	6.31547	5.87604e-07	1.11347e-05	0.0724909	848	647	3823	3603	2245
ENSDARG00000099981	si:ch1073-228h2.2	1.9246	2.17826	0.0714771	0.190671	0.500613	59	27	147	46	293
ENSDARG00000028857	sgsm1a	1.92412	1.64587	0.122111	0.278157	0.665628	61	2	160	175	48
ENSDARG00000016886	dnajb9b	1.92392	0.962616	0.0725388	0.192727	0.490537	25	11	60	125	45
ENSDARG00000089953	si:ch73-367f21.6	1.92349	1.66977	0.0525671	0.15318	0.430284	27	30	92	196	89
ENSDARG00000060196	lhpp	1.92245	2.64777	0.0240681	0.0861775	0.328345	50	63	378	290	106
ENSDARG00000020986	ctu1	1.92228	4.30764	0.000748093	0.00534672	0.154096	114	237	835	978	577
ENSDARG00000069472	chsy3	1.92154	3.44624	0.00704659	0.0333341	0.237502	151	60	310	771	253
ENSDARG00000061372	cog7	1.92093	2.48567	0.0250096	0.0887764	0.330452	35	64	237	226	195
ENSDARG00000051926	plag1	1.91933	-0.0536177	0.140359	0.305808	0.644379	1	14	41	39	27
ENSDARG00000030537	psmc1a	1.91772	8.17011	1.20236e-06	2.08413e-05	0.0765299	2763	2604	12777	15711	6906
ENSDARG00000022045	map1ab	1.91726	10.1033	1.10139e-06	1.93354e-05	0.0760719	10688	9846	50503	35465	43415
ENSDARG00000067608	zswim7	1.91715	1.303	0.169483	0.345705	0.797137	50	0	102	83	96
ENSDARG00000101338	BX005294.1	1.91573	0.570342	0.088886	0.222512	0.52667	23	5	56	50	59
ENSDARG00000095879	wdr46	1.91536	4.86297	0.000234491	0.00199039	0.129837	171	348	1110	1319	1026
ENSDARG00000099774	cyb5b	1.91414	3.25122	0.00431704	0.0224857	0.20887	99	79	429	489	238
ENSDARG00000040432	klf2b	1.91274	1.38834	0.119089	0.273316	0.634198	3	40	84	155	70
ENSDARG00000009864	ddx55	1.91031	3.47604	0.00373257	0.0200475	0.203584	151	65	372	423	488
ENSDARG00000055991	hmbsb	1.91016	3.067	0.0173679	0.0671357	0.297236	141	27	303	382	301
ENSDARG00000018898	zfand5a	1.90961	6.37114	4.25017e-07	8.43223e-06	0.0697202	926	650	3431	3677	2779
ENSDARG00000077722	ppp2r3a	1.90908	4.02244	0.00129788	0.00840433	0.167469	238	82	676	552	665
ENSDARG00000079790	LO018102.1	1.90828	3.84461	0.00581177	0.0286191	0.224686	125	140	906	746	161
ENSDARG00000018569	tnfrsf1a	1.90791	1.46943	0.120801	0.275783	0.641256	54	2	154	120	58
ENSDARG00000098497	hrasa	1.90643	6.40711	9.18193e-06	0.000123428	0.0902197	1220	456	3791	4029	2448
ENSDARG00000012968	rhoub	1.90623	3.5518	0.00590989	0.0290156	0.224496	187	47	435	662	320
ENSDARG00000042833	rffl	1.90622	0.408626	0.176702	0.355281	0.79503	0	21	62	39	47
ENSDARG00000100371	eef2b	1.90399	9.73979	6.918e-07	1.29306e-05	0.072423	8465	7640	39864	29139	31995
ENSDARG00000035676	ptp4a2b	1.90398	7.67573	1.0961e-06	1.9263e-05	0.0749242	1933	1898	10997	8610	5320
ENSDARG00000075559	ppm1g	1.90371	5.72424	0.000121234	0.00112661	0.11909	846	217	2192	2312	1796
ENSDARG00000096415	raf1a	1.90138	0.118081	0.183678	0.364808	0.767282	0	17	35	49	36
ENSDARG00000093804	sst6	1.90124	8.86694	8.63224e-06	0.000116705	0.0895884	3799	4831	17538	15084	21252
ENSDARG00000005414	grapa	1.90089	5.75542	6.70615e-05	0.000680827	0.110303	351	628	1667	2599	2087
ENSDARG00000077121	cyp26b1	1.90068	0.719018	0.11134	0.261135	0.586176	28	4	38	56	84
ENSDARG00000104065	znf1154	1.89992	3.60546	0.00321127	0.0177748	0.195205	109	117	460	771	262
ENSDARG00000040705	glsb	1.89947	5.19782	6.30873e-06	8.87155e-05	0.085501	379	316	1513	1675	1197
ENSDARG00000102879	myt1b	1.89857	5.57231	1.35908e-05	0.000173085	0.0926729	630	301	2081	1636	1864
ENSDARG00000059529	Unspecified	1.89786	4.89364	0.00482196	0.0245526	0.21549	283	275	296	1718	1397
ENSDARG00000096451	si:ch211-196f5.9	1.89754	2.63484	0.0429367	0.132578	0.398376	90	32	137	144	391
ENSDARG00000091801	serpinb14	1.89747	3.2113	0.0297922	0.101111	0.350103	170	20	254	616	248
ENSDARG00000097155	GDPGP1	1.89492	3.03203	0.00922381	0.040974	0.244327	79	74	445	328	213
ENSDARG00000092774	tarsl2	1.89296	5.69821	4.59692e-06	6.72269e-05	0.0831483	569	425	2836	1816	1583
ENSDARG00000013472	nedd1	1.89213	3.21155	0.00952578	0.0419976	0.249202	144	41	423	440	252
ENSDARG00000097601	CT868708.1	1.89211	0.86389	0.0801567	0.207082	0.497658	23	11	53	121	40
ENSDARG00000057660	dhx57	1.89073	3.44751	0.00650818	0.0313272	0.226599	168	50	567	322	393
ENSDARG00000042816	mmp9	1.8898	2.49253	0.0434079	0.133433	0.393769	20	78	195	316	160
ENSDARG00000110323	znf986	1.88948	1.0755	0.0758098	0.199069	0.487098	28	12	114	47	78
ENSDARG00000092721	si:ch211-67f24.7	1.88944	1.01821	0.100244	0.242573	0.569632	30	9	136	26	69
ENSDARG00000089480	si:dkey-12j5.1	1.88931	4.99758	0.000447705	0.00345148	0.139473	520	128	1311	1436	1059
ENSDARG00000020759	elf1	1.88856	2.03471	0.0510771	0.150002	0.415312	19	53	188	151	139
ENSDARG00000011521	upb1	1.88843	0.834717	0.10567	0.251564	0.565184	25	9	44	36	108
ENSDARG00000100586	BX324007.2	1.8863	4.57327	8.28223e-05	0.000814245	0.110328	268	190	884	1069	857
ENSDARG00000029307	rmc1	1.88621	2.87413	0.0126061	0.0522882	0.263662	58	77	274	347	244
ENSDARG00000097048	CU571318.1	1.88568	4.59525	0.000591946	0.00435938	0.144398	314	160	1132	578	1073
ENSDARG00000024443	gnpda2	1.88566	2.24848	0.0313259	0.104899	0.34749	52	38	189	153	201
ENSDARG00000020509	srd5a1	1.88522	1.99634	0.0705953	0.189085	0.479053	66	14	117	97	223
ENSDARG00000077948	usp54a	1.8845	6.45011	2.23809e-06	3.60261e-05	0.0777724	1122	595	4469	3403	2637
ENSDARG00000095332	si:dkey-14d8.1	1.88373	2.83539	0.0202371	0.0754626	0.300096	44	85	280	234	305
ENSDARG00000101377	ccdc142	1.88355	3.61573	0.0033408	0.018365	0.19407	184	61	589	546	340
ENSDARG00000063258	rfx5	1.88169	2.87102	0.0116217	0.0490454	0.256962	82	58	274	298	279
ENSDARG00000099657	akt1	1.88161	1.41102	0.0984191	0.239248	0.565655	50	4	126	125	64
ENSDARG00000014655	itpr1a	1.87971	2.27663	0.0430871	0.132876	0.391693	82	16	204	203	161
ENSDARG00000002830	trmt2a	1.87895	3.82444	0.00247004	0.0144645	0.183017	222	64	597	597	482
ENSDARG00000089213	adam15	1.87875	4.37945	0.000185076	0.00162541	0.120545	192	201	859	795	786
ENSDARG00000103615	si:dkey-31j3.11	1.8784	0.517714	0.103811	0.24872	0.570518	25	3	44	61	54
ENSDARG00000079283	si:ch211-247j9.1	1.87828	6.08508	8.66251e-06	0.000117019	0.0872065	881	458	2759	2285	2843
ENSDARG00000104835	map3k4	1.87783	5.30448	4.97729e-05	0.000527633	0.10384	556	232	1499	1501	1605
ENSDARG00000061845	pld7	1.87744	3.8388	0.0010329	0.00696794	0.155254	171	107	602	499	565
ENSDARG00000055912	nipa2	1.87705	7.2475	4.36749e-07	8.63379e-06	0.0679426	1656	1278	6502	6212	5305
ENSDARG00000059233	runx2b	1.87685	2.26159	0.0837203	0.213145	0.52346	95	5	254	199	121
ENSDARG00000110481	si:ch73-42p12.2	1.87643	6.33966	1.88277e-05	0.000229997	0.094015	621	887	3373	2603	3421
ENSDARG00000038239	tnpo2	1.87627	4.83741	0.000885549	0.0061477	0.153158	468	116	961	1135	1215
ENSDARG00000077553	rap2aa	1.87527	3.15166	0.00821168	0.0373851	0.234216	66	98	353	408	290
ENSDARG00000044684	rbp4l	1.87372	6.25991	0.00274862	0.0157213	0.188526	800	674	3190	5930	648
ENSDARG00000020926	creb3l3l	1.87332	7.38147	2.51086e-06	3.9718e-05	0.0778712	1316	1803	7430	6744	5647
ENSDARG00000070560	nap1l4a	1.87326	5.85387	3.79562e-06	5.70023e-05	0.080327	763	383	2567	2591	1774
ENSDARG00000012790	tmem161a	1.87225	3.86751	0.00208574	0.0125288	0.176148	211	81	491	546	641
ENSDARG00000036164	cars	1.87097	5.89872	7.18065e-06	9.93645e-05	0.0849904	789	395	2073	2755	2200
ENSDARG00000096964	AL844141.1	1.87091	6.23789	0.00280068	0.0159379	0.188713	789	665	3134	5845	638
ENSDARG00000040245	kpnb3	1.87024	5.9263	4.79284e-05	0.000510833	0.103318	859	360	2634	1788	2612
ENSDARG00000063005	anapc7	1.87001	2.33192	0.0282655	0.0973131	0.329499	64	34	195	248	152
ENSDARG00000032114	slain2	1.86997	6.00406	2.61223e-06	4.10062e-05	0.0774696	591	629	2426	3007	2186
ENSDARG00000104296	zgc:165508	1.86971	1.9553	0.19741	0.381857	0.87008	1	64	122	338	26
ENSDARG00000071524	insrb	1.86922	1.9345	0.085261	0.215872	0.517341	68	10	147	267	55
ENSDARG00000027497	mast1a	1.86905	3.81374	0.00142317	0.00909202	0.162208	118	146	695	482	482
ENSDARG00000098627	gspt1l	1.86898	6.95273	2.73195e-06	4.26822e-05	0.0780803	1695	780	5367	5634	3838
ENSDARG00000090675	APBA3	1.86873	2.432	0.033062	0.10914	0.34684	77	30	205	160	246
ENSDARG00000099148	bzw1b	1.86739	5.33105	8.29955e-06	0.00011267	0.0852665	491	300	1736	1632	1396
ENSDARG00000025820	chek2	1.86735	1.64326	0.0720258	0.191837	0.468498	53	10	125	145	95
ENSDARG00000031587	flvcr1	1.86607	6.31172	4.42935e-06	6.49493e-05	0.0810743	1093	497	3329	3661	2505
ENSDARG00000111423	si:ch73-27e22.1	1.8647	1.56398	0.0563163	0.160972	0.424297	32	24	88	122	124
ENSDARG00000103636	zgc:174703	1.86431	0.400086	0.125504	0.283339	0.586917	3	19	52	59	38
ENSDARG00000087417	zdhhc5b	1.86406	3.79798	0.00262508	0.0151856	0.181779	161	110	542	363	671
ENSDARG00000025854	ddx51	1.86365	3.38849	0.0092826	0.0411679	0.240053	161	51	338	346	502
ENSDARG00000103926	inpp5e	1.863	3.13264	0.0135975	0.0554665	0.266562	143	36	370	432	247
ENSDARG00000074403	pex5lb	1.86011	1.88765	0.055253	0.15876	0.417745	57	17	140	198	100
ENSDARG00000003607	nr2f6a	1.85873	4.47439	0.000215531	0.0018466	0.121404	290	152	934	1141	605
ENSDARG00000092855	SRBD1	1.85813	4.60368	0.0123397	0.0514034	0.260669	374	122	347	642	1623
ENSDARG00000035913	yars	1.85777	6.9044	1.16032e-06	2.02289e-05	0.0718545	1165	1141	4763	6008	3600
ENSDARG00000044874	zgc:92107	1.85759	0.766101	0.0954035	0.234275	0.510793	10	20	70	98	32
ENSDARG00000070952	fam131ba	1.85738	5.42706	1.1108e-05	0.000146098	0.0868453	468	370	1716	2325	1159
ENSDARG00000046090	dhrs11a	1.85662	4.80416	7.50774e-05	0.000751216	0.106079	338	213	1313	1391	689
ENSDARG00000104674	cct2	1.85511	8.04345	8.51127e-07	1.54867e-05	0.0701178	2528	2551	12635	9797	8881
ENSDARG00000001470	mhc1zea	1.85425	3.88328	0.000758907	0.00540993	0.144446	161	126	617	591	525
ENSDARG00000059604	mtss1	1.85357	4.55776	0.000221194	0.00188921	0.120979	199	248	814	1091	860
ENSDARG00000070537	stmn2b	1.85161	9.78081	1.02069e-06	1.80728e-05	0.0710085	9388	7786	45543	31549	27864
ENSDARG00000055502	cicb	1.8516	6.79896	9.34306e-07	1.67231e-05	0.0701962	1331	872	5268	4337	3638
ENSDARG00000038359	enosf1	1.85145	1.66289	0.0590566	0.166778	0.425346	42	20	100	179	92
ENSDARG00000035663	zgc:103438	1.85088	3.65493	0.00663661	0.031843	0.218773	127	116	789	607	172
ENSDARG00000038977	slc25a24l	1.85012	4.56302	0.000403378	0.00316005	0.131647	279	187	934	677	1087
ENSDARG00000069815	dnali1	1.84938	1.54936	0.0783377	0.2035	0.486232	32	24	88	58	169
ENSDARG00000043976	etf1b	1.84796	6.64645	1.60515e-05	0.000200242	0.0901626	1359	661	5419	4609	2230
ENSDARG00000015707	dvl3a	1.84757	3.48936	0.0055103	0.0274465	0.208314	162	65	499	626	243
ENSDARG00000045254	zmp:0000000624	1.84629	2.6583	0.0385393	0.122286	0.359823	47	71	179	153	359
ENSDARG00000028017	tp53inp1	1.84574	5.36866	1.42272e-05	0.000180177	0.0880235	471	343	1439	1728	1642
ENSDARG00000104409	tnk2b	1.84532	5.46054	0.000177224	0.00156396	0.11808	706	205	1713	1761	1676
ENSDARG00000037059	slc44a2	1.843	4.65561	0.00192358	0.0117448	0.168994	113	347	932	1185	859
ENSDARG00000102145	ccdc77	1.84296	2.37272	0.0399019	0.125514	0.367855	84	22	287	159	162
ENSDARG00000032577	clcn6	1.8427	4.93773	0.00322314	0.0178106	0.188276	560	89	990	1754	921
ENSDARG00000104347	rtn4b	1.84251	7.19111	6.26334e-07	1.18143e-05	0.0675089	1629	1251	6518	6037	4802
ENSDARG00000061844	si:dkey-38p12.3	1.84184	3.67222	0.0587741	0.166237	0.43457	270	7	439	640	425
ENSDARG00000086848	atad3	1.84159	4.05037	0.00109483	0.00731383	0.152235	231	104	708	880	415
ENSDARG00000007918	ttc27	1.84127	5.37185	0.000604874	0.00444267	0.139713	681	181	1614	2480	956
ENSDARG00000062900	si:ch211-81a5.1	1.84048	4.00548	0.00257439	0.0149585	0.177649	234	93	1013	612	336
ENSDARG00000055760	srm	1.8399	3.68082	0.00594051	0.0291485	0.210576	125	123	611	249	595
ENSDARG00000104412	si:dkey-72l17.5	1.8391	2.31954	0.044638	0.136008	0.379447	55	42	291	89	193
ENSDARG00000003854	acsl1b	1.83905	2.07596	0.0551524	0.158581	0.410614	33	46	160	95	212
ENSDARG00000077226	smarca4a	1.8361	7.3712	1.42496e-06	2.42156e-05	0.0716567	2165	1177	7564	6842	5294
ENSDARG00000079575	aff3	1.83525	2.16606	0.105548	0.251347	0.56107	5	73	159	228	139
ENSDARG00000098958	znf1100	1.83494	0.0843466	0.105259	0.251034	0.500515	9	10	41	31	42
ENSDARG00000102765	lonp1	1.83434	5.02696	0.000104207	0.000987892	0.108499	439	221	1552	1634	775
ENSDARG00000114067	tspan17	1.83414	6.00427	0.000118083	0.00110044	0.111034	788	497	1960	1915	3329
ENSDARG00000098025	CR548622.1	1.83383	0.324617	0.123993	0.280744	0.596095	23	2	46	65	31
ENSDARG00000005122	atp2a2b	1.83305	5.43162	0.000149164	0.00135184	0.113865	426	416	1382	1312	2169
ENSDARG00000051798	brd1b	1.83286	5.84259	5.06518e-06	7.30371e-05	0.0792341	755	405	2675	2250	1879
ENSDARG00000076364	si:dkey-178k16.1	1.83279	6.55682	9.91829e-06	0.000132461	0.0846539	1110	767	3123	3427	4236
ENSDARG00000057699	styx	1.83236	5.62519	4.91115e-06	7.10026e-05	0.078837	608	381	2246	1962	1636
ENSDARG00000053136	b2m	1.83199	5.58959	0.000517184	0.003901	0.135399	371	547	1779	1138	2485
ENSDARG00000036100	eya3	1.83141	3.82702	0.0139616	0.0564865	0.260447	44	212	515	523	594
ENSDARG00000068711	crfb4	1.83073	1.77722	0.146648	0.314109	0.674738	6	54	42	114	210
ENSDARG00000101928	gorasp1b	1.83039	2.98428	0.011182	0.0476291	0.242913	76	77	316	360	255
ENSDARG00000077237	rfx7a	1.83021	2.30718	0.0399727	0.125689	0.358738	76	25	195	177	195
ENSDARG00000068910	nos1	1.83003	1.02347	0.126603	0.284922	0.611018	38	4	42	70	107
ENSDARG00000103917	znf185	1.82716	2.09668	0.0650195	0.17809	0.435876	35	46	160	73	234
ENSDARG00000052658	pptc7b	1.82692	3.44104	0.0379603	0.120995	0.359741	210	23	381	803	161
ENSDARG00000016093	qtrt2	1.82653	3.22309	0.0102417	0.0444987	0.238271	142	50	301	456	333
ENSDARG00000036844	tsen54	1.82574	1.81975	0.102383	0.246404	0.543508	70	5	132	161	116
ENSDARG00000105231	kmt5aa	1.8257	6.54194	2.94354e-06	4.5513e-05	0.0751723	983	857	4932	3299	2870
ENSDARG00000055360	llph	1.82551	5.9133	8.72478e-05	0.000849621	0.105939	515	649	2031	1890	2907
ENSDARG00000037559	uba1	1.82538	8.33693	1.00995e-06	1.79211e-05	0.0690705	4134	2410	12623	13851	11561
ENSDARG00000063535	chd4a	1.82371	6.20923	1.50648e-06	2.54006e-05	0.0707716	803	664	3199	3082	2470
ENSDARG00000005626	RHOU (1 of many)	1.82345	1.45069	0.0670898	0.182126	0.436314	36	18	151	106	65
ENSDARG00000028106	glrx	1.8234	6.08734	2.89386e-05	0.000333863	0.0932796	548	760	3863	2455	1856
ENSDARG00000037655	pls3	1.82257	6.10698	2.22788e-05	0.000264885	0.0907945	1020	405	2875	3485	1921
ENSDARG00000095034	zgc:162928	1.82257	6.47425	9.69232e-06	0.000129865	0.0835487	828	907	3165	3256	3813
ENSDARG00000101289	slc29a1a	1.82255	1.07085	0.149802	0.318904	0.670957	6	31	49	32	137
ENSDARG00000078529	adgrb1b	1.82135	4.54474	0.000625445	0.00457336	0.136379	223	233	1046	1365	452
ENSDARG00000073786	cmbl	1.82094	7.25968	3.91377e-06	5.84298e-05	0.0768954	1526	1489	5862	5537	6325
ENSDARG00000062707	plat	1.82084	1.76315	0.149921	0.319084	0.685074	71	2	72	234	93
ENSDARG00000027740	adcyap1b	1.8208	10.3626	1.88968e-05	0.000230499	0.0896083	10108	15163	50769	46598	54813
ENSDARG00000104119	kalrna	1.82077	5.2774	0.000581339	0.00429471	0.1362	660	160	1336	1854	1369
ENSDARG00000075842	pigt	1.81954	3.27368	0.00660579	0.0317136	0.21026	91	97	385	340	388
ENSDARG00000024654	pgm3	1.81887	2.36916	0.0479336	0.143539	0.382656	84	23	199	328	99
ENSDARG00000075936	sugp1	1.81871	1.85487	0.0532002	0.154588	0.395408	32	37	188	134	102
ENSDARG00000006862	kifap3b	1.81711	6.75819	4.60706e-06	6.73154e-05	0.0776329	1277	899	3616	5972	3318
ENSDARG00000060768	ankib1a	1.8158	4.62936	0.000102413	0.000972566	0.105618	289	207	1024	1035	851
ENSDARG00000014059	cldn5b	1.81456	0.301189	0.105211	0.250979	0.527738	18	6	40	33	58
ENSDARG00000015921	pwp1	1.81317	5.16964	2.21586e-05	0.000263645	0.0890188	387	329	1336	1544	1326
ENSDARG00000069415	col17a1a	1.81263	3.04933	0.0854115	0.216122	0.500997	125	46	396	637	21
ENSDARG00000063711	trim3a	1.8117	6.21511	0.00081655	0.00574867	0.142976	820	665	1954	1756	4416
ENSDARG00000111249	CR394528.1	1.81136	1.65712	0.0671199	0.182167	0.435961	37	25	133	190	56
ENSDARG00000112870	CABZ01021599.1	1.81032	0.851083	0.150726	0.320252	0.678188	37	1	65	93	49
ENSDARG00000073696	frmd8	1.8099	4.91341	0.000305152	0.00249314	0.122051	475	157	1200	1364	994
ENSDARG00000040111	pi4kb	1.80964	4.98881	4.82342e-05	0.000513428	0.0964537	386	256	1592	1248	942
ENSDARG00000115712	twf1a	1.80947	5.94581	1.77938e-05	0.000219483	0.0873502	532	670	3129	2763	1552
ENSDARG00000052748	capn1b	1.80939	6.45789	1.5436e-05	0.000193111	0.0863698	1099	688	3779	5015	1929
ENSDARG00000019838	ugdh	1.80897	3.59727	0.0115682	0.0489198	0.242988	215	43	514	670	279
ENSDARG00000056450	MANEAL	1.80887	5.92581	6.69442e-06	9.35004e-05	0.0794125	800	444	2522	3017	1737
ENSDARG00000019302	mid1ip1b	1.80868	8.67947	1.602e-06	2.67547e-05	0.0705365	4352	3826	19122	13939	14949
ENSDARG00000003974	spoplb	1.80866	6.48243	5.57725e-05	0.000580901	0.0990499	759	983	5600	3100	2134
ENSDARG00000004806	grwd1	1.80843	4.61854	0.00016562	0.00148382	0.111282	243	242	865	1191	834
ENSDARG00000005210	coro2a	1.8082	5.47519	5.39956e-05	0.000565033	0.0982788	618	299	2423	1434	1412
ENSDARG00000008979	golga1	1.80818	5.14734	1.91225e-05	0.000232906	0.0871035	420	295	1554	1502	1138
ENSDARG00000069498	phkg1b	1.80817	1.9781	0.0465591	0.140548	0.373996	51	28	164	161	131
ENSDARG00000011141	dpysl5a	1.80686	8.52911	6.47341e-07	1.21687e-05	0.0654967	4382	3092	15319	17054	11544
ENSDARG00000087939	CR933559.1	1.80567	0.881125	0.0922714	0.228693	0.482233	13	21	68	100	45
ENSDARG00000088346	miip	1.80482	1.99973	0.153266	0.324024	0.682609	2	68	243	150	85
ENSDARG00000020085	slc33a1	1.80397	3.66088	0.00975047	0.0427365	0.229225	65	172	491	749	289
ENSDARG00000087369	cep162	1.80352	3.43985	0.0360132	0.116394	0.344821	222	16	420	548	319
ENSDARG00000061566	slc7a3b	1.80276	2.99944	0.012421	0.0516703	0.242365	87	72	289	327	306
ENSDARG00000091946	CR391940.1	1.80265	2.903	0.0154973	0.0613405	0.257402	88	62	252	308	298
ENSDARG00000039255	klhl21	1.80166	4.74532	0.00105541	0.00709946	0.146519	453	118	920	1325	910
ENSDARG00000059925	usp24	1.8013	4.91313	7.69223e-05	0.000764903	0.10084	344	263	1242	1061	1185
ENSDARG00000098583	wbp1	1.80116	5.6586	1.02378e-05	0.000136175	0.0818579	535	475	2463	1737	1736
ENSDARG00000013613	anxa13l	1.80009	9.2047	6.9332e-06	9.61019e-05	0.0795464	5160	6426	27092	29619	14652
ENSDARG00000054968	cd40	1.79969	3.45278	0.0265492	0.092801	0.30781	193	41	747	479	133
ENSDARG00000057238	si:dkey-30k6.5	1.79838	2.32712	0.0580863	0.164825	0.40804	52	47	97	140	302
ENSDARG00000101341	si:ch211-262i1.6	1.79827	4.14321	0.000912274	0.00630634	0.14131	255	112	752	737	588
ENSDARG00000109255	si:ch211-234c11.2	1.79727	3.23115	0.0169258	0.0659373	0.265318	76	106	581	434	140
ENSDARG00000062794	trim36	1.79693	4.46682	0.000832324	0.00583725	0.139448	271	179	1426	739	509
ENSDARG00000062055	rnf38	1.79629	4.97509	0.000489424	0.00372945	0.128914	367	270	1145	814	1569
ENSDARG00000020850	eef1a1l1	1.79522	10.8345	2.58536e-05	0.000302152	0.0902565	17940	18432	73382	51486	83101
ENSDARG00000034693	mysm1	1.79442	3.78528	0.00228538	0.0135285	0.1644	124	147	650	672	336
ENSDARG00000054539	lrp10	1.79293	4.78126	7.08879e-05	0.000716142	0.0989446	308	247	1207	1066	950
ENSDARG00000058159	ipo8	1.79124	5.11142	0.00056936	0.00422811	0.131516	578	161	1697	1514	931
ENSDARG00000073724	nlrx1	1.79084	3.96074	0.00108231	0.00723604	0.143525	165	147	546	808	485
ENSDARG00000052025	pomgnt1	1.79002	3.98504	0.00245791	0.0144191	0.167505	252	83	568	652	611
ENSDARG00000054874	gpsm1b	1.7889	4.26951	0.00265583	0.0153343	0.170299	318	93	941	989	412
ENSDARG00000037883	prcp	1.78657	4.2424	0.000775941	0.00550988	0.136027	237	151	909	582	705
ENSDARG00000061362	dipk1ab	1.78503	2.05458	0.109641	0.25853	0.548205	86	5	231	177	88
ENSDARG00000092903	zgc:153317	1.78418	3.66699	0.00619686	0.0301281	0.201257	110	140	295	608	545
ENSDARG00000077694	dtnba	1.78115	4.18493	0.000656957	0.0047741	0.131702	195	172	630	870	627
ENSDARG00000007996	pou2f1b	1.78094	4.89765	0.000504532	0.00382159	0.127524	479	157	1230	1070	1150
ENSDARG00000079257	gemin5	1.77977	3.74296	0.00478922	0.0244312	0.189676	115	149	409	871	328
ENSDARG00000092285	cenpv	1.77946	2.67554	0.029065	0.0992355	0.306788	44	79	255	264	221
ENSDARG00000104958	kbtbd11	1.77869	2.61215	0.0438698	0.134426	0.356944	102	28	325	314	104
ENSDARG00000012405	col1a1a	1.77759	2.48292	0.217582	0.405721	0.870354	16	87	14	43	492
ENSDARG00000104358	FP016005.1	1.77693	2.19318	0.146445	0.313835	0.655677	100	2	232	94	190
ENSDARG00000011196	dnajc11a	1.77582	4.56266	0.00905046	0.0403929	0.221477	71	369	990	1176	652
ENSDARG00000105219	znf988	1.77554	3.37234	0.0116148	0.0490289	0.232954	102	105	658	441	168
ENSDARG00000037405	zgc:112083	1.77501	1.97083	0.0548417	0.158047	0.381914	56	25	156	166	130
ENSDARG00000103959	pak1	1.77481	6.37053	4.13219e-06	6.11364e-05	0.0735539	1070	649	3083	3647	2942
ENSDARG00000056322	ldb3a	1.77336	0.0737751	0.199991	0.38504	0.769751	22	0	29	36	46
ENSDARG00000090997	vegfba	1.77309	4.19945	0.0108037	0.0463172	0.230733	281	109	494	359	1128
ENSDARG00000061100	nars	1.77137	7.89235	1.453e-05	0.000183204	0.0828931	3099	1855	7775	14141	6525
ENSDARG00000052386	cldnd1b	1.76955	2.23347	0.0725402	0.192727	0.435234	20	68	191	291	85
ENSDARG00000099186	slc1a5	1.76805	2.23112	0.0493559	0.146335	0.366736	44	49	128	178	217
ENSDARG00000025091	ezrb	1.76646	5.9564	5.62963e-06	7.97789e-05	0.0747894	656	608	2571	2510	2176
ENSDARG00000060085	kcnq3	1.7658	4.10111	0.00103919	0.00700467	0.139687	189	161	901	558	554
ENSDARG00000034007	prom1b	1.7657	2.49777	0.0778441	0.202954	0.451326	86	33	391	274	38
ENSDARG00000093170	mef2b	1.76557	1.76846	0.123855	0.280732	0.573594	70	5	105	111	160
ENSDARG00000102099	si:ch211-255f4.11	1.76537	1.26633	0.0840941	0.213898	0.45316	33	16	107	127	49
ENSDARG00000094217	si:dkey-17e16.15	1.7646	-0.103281	0.150512	0.320033	0.627245	18	1	29	36	34
ENSDARG00000008639	kifap3a	1.76439	6.56725	1.28387e-05	0.000164525	0.0810027	964	961	3284	3565	4008
ENSDARG00000100348	si:dkey-71l4.1	1.76368	1.03838	0.102704	0.246858	0.505665	35	8	114	76	48
ENSDARG00000033099	kif7	1.76343	2.10788	0.0476424	0.142979	0.357905	58	31	191	195	119
ENSDARG00000095724	si:ch211-196c10.15	1.76268	4.05482	0.00222501	0.0132296	0.159531	157	177	591	508	772
ENSDARG00000097562	BX005083.1	1.76174	2.67399	0.0310599	0.104147	0.309451	97	38	230	227	266
ENSDARG00000078214	mybbp1a	1.76042	4.54373	0.000636922	0.00464491	0.1287	221	249	790	827	1030
ENSDARG00000060366	slc12a9	1.75956	5.27806	5.29056e-05	0.000555256	0.0926858	357	424	1376	1838	1326
ENSDARG00000040730	wdr75	1.75795	5.22727	0.000252366	0.0021246	0.112974	603	206	1331	1804	1256
ENSDARG00000012271	pacc1	1.75783	3.00492	0.0347152	0.113311	0.321589	148	28	327	233	347
ENSDARG00000051902	prmt7	1.75661	4.63009	0.00761635	0.0352795	0.208621	490	64	890	1203	812
ENSDARG00000099786	actn4	1.75656	5.66553	3.59337e-05	0.000400352	0.0891494	715	361	2672	1827	1511
ENSDARG00000090698	si:dkey-52j6.3	1.75595	5.0945	0.00168292	0.0105012	0.152275	552	187	2289	1197	670
ENSDARG00000022615	si:ch211-241e1.3	1.75512	1.39947	0.0833293	0.212511	0.443108	20	31	117	87	94
ENSDARG00000104024	ccdc137	1.755	3.89267	0.00142941	0.00911269	0.145239	152	150	582	659	494
ENSDARG00000017624	krt4	1.75368	0.872496	0.105148	0.250866	0.492071	24	13	76	42	81
ENSDARG00000053575	gpat2	1.7521	0.271835	0.186732	0.36843	0.699586	1	20	29	62	41
ENSDARG00000019280	larsb	1.75074	4.89869	0.00272574	0.0156338	0.165701	550	111	969	1273	1187
ENSDARG00000020711	rrm2	1.74851	2.03242	0.138221	0.302189	0.612234	84	7	351	71	69
ENSDARG00000057863	dnmt3bb.3	1.74817	3.15692	0.0191818	0.072375	0.262779	152	42	333	330	355
ENSDARG00000103284	CABZ01110881.1	1.74812	1.06364	0.096418	0.23629	0.481968	20	21	99	115	33
ENSDARG00000042641	cyp51	1.74792	6.2767	0.00290652	0.016436	0.168519	1477	257	4867	2615	1845
ENSDARG00000077249	gmip	1.7478	0.404767	0.134355	0.296174	0.545843	5	19	49	54	43
ENSDARG00000046124	rab11fip1a	1.74777	1.06074	0.172722	0.350014	0.695763	45	1	114	73	53
ENSDARG00000102911	iffo2b	1.7472	1.41289	0.302443	0.501898	1.12882	60	0	146	5	136
ENSDARG00000005162	tpm3	1.74716	7.55538	3.22139e-06	4.92999e-05	0.0701789	2366	1585	8479	8914	5070
ENSDARG00000076192	ankrd1b	1.74695	0.56253	0.143363	0.310056	0.593053	26	5	32	41	81
ENSDARG00000035398	enc1	1.74695	4.65974	0.00102684	0.00693845	0.137897	420	131	1213	1113	683
ENSDARG00000045880	gas2l3	1.7461	1.07383	0.100108	0.242316	0.482788	13	27	64	106	68
ENSDARG00000029088	guf1	1.74582	4.24718	0.00110253	0.0073414	0.138384	274	131	932	858	479
ENSDARG00000095717	si:dkey-172k15.6	1.74541	1.14262	0.244631	0.437486	0.904329	39	8	221	48	2
ENSDARG00000089781	ciz1a	1.74451	3.40603	0.0212893	0.0782175	0.270776	203	33	366	454	399
ENSDARG00000071636	BX511034.2	1.74396	1.72763	0.221959	0.411322	0.854853	75	0	89	229	73
ENSDARG00000002127	stam	1.74395	7.19035	4.18837e-06	6.1801e-05	0.0715247	1826	1244	6230	7253	3948
ENSDARG00000034063	unm_sa911	1.74299	0.179044	0.111103	0.260877	0.499097	13	9	63	31	31
ENSDARG00000102167	ppox	1.74092	1.63876	0.068486	0.185061	0.408968	34	29	106	152	99
ENSDARG00000071406	tepsin	1.74033	3.52942	0.00604852	0.029564	0.191163	93	138	468	576	321
ENSDARG00000036774	rgs12b	1.73969	5.39236	0.000310598	0.002522	0.114318	437	428	2095	2322	723
ENSDARG00000100515	dusp1	1.73908	5.09249	0.000184458	0.00162258	0.105977	509	226	1355	1715	975
ENSDARG00000077776	csnk2b	1.73722	5.82645	0.000281236	0.0023307	0.112696	517	638	3464	1374	1818
ENSDARG00000060725	dnajc16l	1.73677	4.5492	0.0012483	0.00811837	0.140941	357	149	856	735	1052
ENSDARG00000079570	rspo2	1.7358	2.48902	0.0579055	0.164531	0.378994	27	81	193	332	139
ENSDARG00000100700	EPS15L1 (1 of many)	1.73533	1.58265	0.213725	0.401163	0.810695	68	0	111	138	94
ENSDARG00000115956	CABZ01044281.1	1.7351	5.54067	3.36966e-05	0.000379277	0.0863977	517	451	2519	1768	1253
ENSDARG00000069589	tmem222a	1.73399	3.38385	0.00986853	0.0432006	0.214235	169	58	414	518	298
ENSDARG00000071325	cbarpb	1.73344	3.06735	0.0222891	0.0810946	0.270111	97	77	177	512	283
ENSDARG00000036345	cmtr2	1.73342	3.58592	0.00602567	0.0294698	0.190293	173	84	518	651	271
ENSDARG00000069142	aars	1.73328	6.27456	7.56949e-06	0.000103699	0.0744439	1014	631	2922	3740	2444
ENSDARG00000077499	plekho1b	1.73208	3.57527	0.0242787	0.0867614	0.27962	237	32	548	616	266
ENSDARG00000097190	BX640398.1	1.73133	4.80831	0.00104508	0.00704146	0.135615	187	370	938	1507	854
ENSDARG00000070127	nfxl1	1.73105	2.76445	0.119613	0.274031	0.551341	8	118	395	364	76
ENSDARG00000007923	ptpn1	1.72964	4.82928	0.000270194	0.00225167	0.110183	353	247	1140	900	1195
ENSDARG00000063187	agpat5	1.7289	3.54068	0.00657513	0.0316217	0.192524	136	107	479	679	243
ENSDARG00000013990	ube2q2	1.72863	6.09431	1.36165e-05	0.000173279	0.0783421	838	605	3175	3357	1662
ENSDARG00000001889	tuba1a	1.72734	10.5659	5.89069e-06	8.31922e-05	0.0727528	14736	16506	72167	64788	42946
ENSDARG00000044902	atp2b4	1.72545	6.58786	0.000320855	0.00258668	0.113854	1703	444	3985	3660	3501
ENSDARG00000074363	TTC9	1.72374	6.82544	4.97671e-06	7.18242e-05	0.0710318	1348	1045	5000	4053	4095
ENSDARG00000095830	serpinb1l1	1.72186	1.08879	0.222808	0.41243	0.818173	48	0	59	117	65
ENSDARG00000105368	CR383676.3	1.721	13.6088	0.00905123	0.0403929	0.211818	156360	109466	291938	168204	853553
ENSDARG00000007639	cnot4b	1.72055	5.30567	4.52824e-05	0.000486727	0.0874869	466	368	1924	1359	1327
ENSDARG00000035308	grb10b	1.71968	5.41612	5.03652e-05	0.000532326	0.0889159	594	326	1671	1642	1608
ENSDARG00000074544	znf1007	1.71909	3.62686	0.00485797	0.0247208	0.178454	133	124	642	366	422
ENSDARG00000056119	eef1g	1.71901	8.23278	1.14819e-05	0.00014982	0.0767105	3144	3129	11953	9989	12410
ENSDARG00000060954	tmcc1b	1.71893	6.75888	1.12423e-05	0.000147394	0.0763097	1373	936	4984	5392	2611
ENSDARG00000103490	dpysl4	1.71892	6.53211	9.84411e-05	0.000940272	0.0967402	1517	529	3394	3658	3590
ENSDARG00000037334	wdr92	1.71587	2.69134	0.0580948	0.164825	0.37677	94	45	88	281	337
ENSDARG00000040584	eef1akmt1	1.71528	5.49081	0.000136016	0.0012457	0.0997947	535	417	1748	1297	2023
ENSDARG00000011510	rcc2	1.71398	5.62566	1.47118e-05	0.000185214	0.0774953	596	452	1886	2284	1604
ENSDARG00000010978	trmt1	1.71268	4.05519	0.00829928	0.0376632	0.202916	310	65	489	748	661
ENSDARG00000069499	spag1b	1.70953	0.571967	0.231615	0.422744	0.846721	33	0	95	59	19
ENSDARG00000004460	desi2	1.70948	5.39976	0.000111148	0.00104467	0.0964943	344	519	1860	1749	1334
ENSDARG00000010779	tlk2	1.70886	5.03409	0.000113873	0.00106785	0.0962249	330	353	1503	1293	1037
ENSDARG00000102334	SH3RF3	1.7088	1.29663	0.096557	0.236467	0.459057	31	20	155	74	56
ENSDARG00000100524	abca3b	1.70869	5.73552	5.18511e-05	0.000545579	0.0883658	766	394	2154	1821	2120
ENSDARG00000088663	lman2lb	1.70736	3.87115	0.00232675	0.0137377	0.151273	203	113	663	674	393
ENSDARG00000016837	glipr2l	1.70678	2.93018	0.0357635	0.115909	0.307808	39	111	322	389	190
ENSDARG00000036059	tmppe	1.70644	4.10092	0.00303824	0.0170266	0.159618	123	224	808	787	441
ENSDARG00000001968	dock5	1.7064	1.47042	0.108098	0.255938	0.494225	21	34	194	55	71
ENSDARG00000094447	CR354556.2	1.70603	3.44416	0.00935332	0.0414053	0.205238	128	102	506	602	205
ENSDARG00000073843	myo9ab	1.70563	6.13935	8.48541e-05	0.000830849	0.0935199	1029	512	2359	2477	3123
ENSDARG00000008383	arpc1a	1.70516	8.17485	2.9287e-06	4.53686e-05	0.06665	3543	2638	13560	11362	8997
ENSDARG00000035595	ficd	1.70492	2.7402	0.0445985	0.135962	0.332448	66	72	321	404	89
ENSDARG00000062744	scn1lab	1.70475	4.39801	0.000821447	0.00577573	0.126559	323	140	856	916	685
ENSDARG00000115549	NCEH1	1.70381	1.90576	0.136344	0.299397	0.565652	9	62	70	241	119
ENSDARG00000104891	si:dkey-109j17.5	1.70311	4.13995	0.002293	0.0135628	0.150657	135	224	811	667	573
ENSDARG00000090429	si:dkeyp-7a3.1	1.70286	0.766668	0.113496	0.264496	0.487167	27	9	77	77	40
ENSDARG00000015310	pitpnbl	1.70194	7.56366	9.15931e-06	0.000123224	0.0736246	2434	1643	9189	8808	4624
ENSDARG00000052468	gsk3bb	1.7016	4.84373	0.000141348	0.00128809	0.0979405	329	280	1176	1366	838
ENSDARG00000092507	znf1013	1.70156	1.7002	0.286924	0.484717	1.02093	74	1	139	260	4
ENSDARG00000099974	ldb3b	1.69904	1.31741	0.0963495	0.23617	0.45663	26	25	121	57	98
ENSDARG00000088318	ubap2a	1.69575	6.58896	0.000186046	0.00163132	0.102376	1679	495	4047	4140	3071
ENSDARG00000078095	cipcb	1.69471	2.87063	0.0224652	0.0814832	0.258887	96	61	248	343	250
ENSDARG00000076991	dolk	1.6932	2.92979	0.0401954	0.12622	0.317717	87	74	462	385	86
ENSDARG00000076718	prkra	1.69294	3.80375	0.00514858	0.0259827	0.176432	200	105	846	425	375
ENSDARG00000094709	arl8	1.69274	4.67772	0.000299371	0.00245505	0.1072	312	237	890	1276	819
ENSDARG00000100324	AL627305.1	1.6918	1.70252	0.130308	0.290717	0.543131	8	54	104	130	129
ENSDARG00000038954	ctnnbip1	1.69138	8.49032	2.4739e-06	3.92085e-05	0.0647492	4461	3296	15112	15594	11381
ENSDARG00000020345	clasp2	1.69101	8.29711	1.18405e-05	0.000153647	0.0746938	4557	2369	14822	14376	8197
ENSDARG00000103844	si:ch211-266c8.1	1.6907	1.72474	0.194656	0.378777	0.717911	43	27	350	41	14
ENSDARG00000021374	cab39l1	1.68917	4.66736	0.000264685	0.0022136	0.104955	276	263	1146	1064	766
ENSDARG00000076153	lca5	1.68859	1.92657	0.0744477	0.196432	0.404703	40	39	173	211	68
ENSDARG00000013475	cct4	1.68751	9.29795	5.32442e-06	7.61749e-05	0.0690479	7887	5735	28093	29950	16683
ENSDARG00000071065	g6pd	1.68706	4.71858	0.000459322	0.00352125	0.113465	233	315	1160	959	921
ENSDARG00000010958	glmnb	1.68628	2.1113	0.0612839	0.171044	0.371104	69	26	186	158	148
ENSDARG00000030087	nfkbib	1.68588	5.97658	0.000809349	0.00570773	0.125347	1074	349	3041	3422	1170
ENSDARG00000103854	pdlim7	1.68461	1.30052	0.0909384	0.226255	0.43214	32	20	110	85	82
ENSDARG00000026170	hps1	1.68446	2.77068	0.179217	0.358456	0.691165	160	2	87	504	203
ENSDARG00000054272	caprin1b	1.68427	5.89207	2.20625e-05	0.000263062	0.0784296	840	466	2356	2437	2077
ENSDARG00000045051	slc16a3	1.68426	4.63831	0.000425982	0.00331661	0.111786	268	261	837	1140	892
ENSDARG00000027586	top3b	1.68389	2.05494	0.0639872	0.176065	0.372238	35	50	173	155	144
ENSDARG00000040635	rnf11b	1.68076	5.17839	0.00108049	0.00723104	0.129976	554	252	1567	2197	633
ENSDARG00000067850	jund	1.67997	7.09041	3.99024e-05	0.000436303	0.083564	1309	1565	5853	4263	5424
ENSDARG00000097362	BX279523.3	1.67925	2.78588	0.045513	0.13815	0.327369	42	97	346	349	130
ENSDARG00000054177	adgra1a	1.67887	6.02416	1.51122e-05	0.000189674	0.0750022	773	631	2398	2677	2406
ENSDARG00000087545	fbxo42	1.67803	3.00943	0.0196635	0.0738592	0.24353	84	86	298	313	304
ENSDARG00000009557	wrap73	1.67738	3.97428	0.00403474	0.0212608	0.164059	119	205	534	787	504
ENSDARG00000094889	cplx4c	1.67673	3.57583	0.0307587	0.103351	0.28509	179	85	669	709	98
ENSDARG00000093378	si:ch211-235i11.5	1.67587	4.34132	0.0019794	0.0120054	0.143344	332	124	742	1089	557
ENSDARG00000069497	sumf2	1.67512	3.11147	0.0203386	0.07567	0.247692	144	50	378	317	297
ENSDARG00000037746	actb1	1.67423	11.6722	1.28222e-05	0.000164442	0.0740358	33400	36099	161904	137092	87393
ENSDARG00000041304	trak1a	1.67391	5.16945	0.000308523	0.00251134	0.106158	562	244	1858	1209	1128
ENSDARG00000057121	c7b	1.67294	2.99866	0.0445801	0.135945	0.323642	78	90	584	130	219
ENSDARG00000018206	nck2a	1.67252	5.10381	0.000185206	0.00162569	0.0986416	344	386	1434	1711	918
ENSDARG00000035420	ophn1	1.67212	3.21714	0.0304707	0.102799	0.2818	178	36	455	443	207
ENSDARG00000074367	usp12b	1.6721	4.66426	0.00116564	0.00769016	0.129542	268	273	1146	1421	489
ENSDARG00000020625	jak1	1.67153	7.36764	2.36933e-05	0.000280085	0.0783592	2516	1181	6699	8098	4668
ENSDARG00000059916	hyal1	1.67105	3.3974	0.0141798	0.057202	0.221198	140	90	303	332	523
ENSDARG00000020573	ddx3xa	1.67083	6.55471	0.000170418	0.00152019	0.0984944	1628	518	3571	4151	3178
ENSDARG00000069774	flot2b	1.6708	5.91973	2.03238e-05	0.000245002	0.0765532	628	664	2681	2376	1978
ENSDARG00000017454	nup50	1.66986	7.11031	0.000912613	0.00630634	0.125918	1738	1279	10279	3827	2587
ENSDARG00000075249	fam171a2a	1.66941	6.42225	0.000115235	0.00107714	0.0934956	1453	499	3862	3599	2583
ENSDARG00000074242	serbp1a	1.66897	8.46069	6.26561e-05	0.000642439	0.0871208	3621	3904	13223	10490	15820
ENSDARG00000059322	topbp1	1.6686	2.83761	0.0262647	0.0920215	0.263972	82	71	241	334	244
ENSDARG00000090895	kansl1a	1.66693	6.92255	1.78793e-05	0.000220091	0.0756131	1575	1088	6015	5512	2923
ENSDARG00000063626	ddx21	1.6667	5.18099	7.87906e-05	0.000779246	0.0879059	389	389	1624	1509	1104
ENSDARG00000098080	gnl2	1.66514	4.11863	0.00209143	0.0125463	0.141887	167	201	635	681	663
ENSDARG00000011079	wdr3	1.66454	4.94669	0.00764737	0.0353734	0.190166	629	96	1178	1708	772
ENSDARG00000055398	foxc1b	1.6644	1.72131	0.194346	0.378465	0.714065	77	1	108	130	129
ENSDARG00000099315	nsdhl	1.66362	4.12649	0.0038533	0.0205066	0.160668	157	211	673	502	777
ENSDARG00000099652	xpot	1.66293	5.41926	0.00019805	0.00171737	0.0989389	460	460	2042	2212	884
ENSDARG00000095767	dio3b	1.66283	7.06523	7.6135e-06	0.000104216	0.0692451	1786	1170	5314	5574	4600
ENSDARG00000086764	mdc1	1.6627	4.72921	0.00142877	0.00911217	0.133039	182	366	1056	1270	778
ENSDARG00000034262	pld2	1.66202	2.53077	0.0467815	0.141012	0.325387	82	45	195	349	136
ENSDARG00000100587	zgc:113886	1.6615	3.44488	0.0179812	0.0688757	0.235557	179	67	454	672	187
ENSDARG00000021287	rab7b	1.6603	3.71365	0.0113943	0.0483085	0.207241	173	115	612	801	184
ENSDARG00000010531	scamp4	1.65887	5.3102	9.1337e-05	0.00088086	0.0890945	395	453	1538	1650	1384
ENSDARG00000098439	nr1h3	1.65848	4.54523	0.00050447	0.00382159	0.111424	249	253	1007	929	766
ENSDARG00000031954	rbck1	1.65797	0.479549	0.161378	0.334729	0.597235	28	3	82	45	30
ENSDARG00000104831	cep192	1.65781	1.64582	0.143079	0.309599	0.562214	68	5	161	108	89
ENSDARG00000078805	ap5b1	1.65765	2.59161	0.0433108	0.133265	0.311138	67	62	271	321	123
ENSDARG00000096971	si:dkey-206p8.1	1.65759	5.022	0.000180412	0.00158954	0.0965209	430	287	1215	1297	1206
ENSDARG00000038018	prph2a	1.65752	2.30689	0.205085	0.391371	0.736936	91	22	143	468	6
ENSDARG00000074572	zgc:56304	1.65719	6.2075	0.000269522	0.00224834	0.103103	1258	435	3991	2707	2010
ENSDARG00000103953	med12	1.65672	5.6004	3.3743e-05	0.000379539	0.0794527	642	430	2184	2157	1361
ENSDARG00000098689	ptpn23b	1.65665	3.41188	0.0180525	0.0690843	0.234701	199	47	408	494	331
ENSDARG00000054833	nucb1	1.6544	6.59591	8.51725e-06	0.00011534	0.0692031	1160	956	3818	4127	3251
ENSDARG00000036687	bcl9	1.65423	4.61114	0.0051048	0.0258018	0.170591	471	100	1126	1191	584
ENSDARG00000070463	e2f3	1.65179	2.68598	0.0580211	0.164714	0.354233	128	22	270	259	209
ENSDARG00000040778	ralba	1.6516	3.25161	0.0115279	0.0487746	0.203648	123	86	380	448	279
ENSDARG00000028000	pfkpa	1.65066	7.28762	0.000498855	0.00378381	0.11214	1994	1457	8561	8251	2266
ENSDARG00000102753	si:dkey-109l4.3	1.64906	1.35249	0.17859	0.35768	0.642451	58	2	108	109	73
ENSDARG00000017255	tmed1b	1.6489	3.56197	0.00728529	0.0340856	0.181352	177	88	564	444	361
ENSDARG00000032990	plxnb3	1.64887	1.45773	0.107387	0.254804	0.467974	25	32	129	156	40
ENSDARG00000074995	eif2b5	1.6481	5.11975	0.000762771	0.00543511	0.118255	450	319	1247	2210	713
ENSDARG00000068601	atmin	1.64797	2.12133	0.080352	0.20732	0.404252	77	22	151	261	98
ENSDARG00000094646	dyrk2	1.64624	4.53105	0.00130742	0.0084462	0.128789	365	160	743	1035	861
ENSDARG00000036375	cyfip2	1.64586	7.01913	1.71285e-05	0.000211912	0.0735685	1644	1225	4428	5348	5008
ENSDARG00000062381	dennd11	1.64558	4.82923	0.000476954	0.00364455	0.109369	448	198	1273	1193	849
ENSDARG00000016415	dhtkd1	1.645	3.28231	0.0177627	0.0682612	0.230237	139	78	464	530	173
ENSDARG00000014499	nutf2l	1.64498	2.60804	0.050172	0.148061	0.328586	56	73	167	211	290
ENSDARG00000003520	tbc1d14	1.64463	6.4878	2.13061e-05	0.000255533	0.0749561	884	1048	3595	3913	2903
ENSDARG00000045399	cct5	1.64425	8.54603	9.24997e-06	0.000124241	0.0692863	3819	4262	15483	16770	11376
ENSDARG00000096655	BX901920.1	1.64424	2.27134	0.131424	0.292455	0.528285	69	38	267	25	233
ENSDARG00000093768	prr18	1.64411	6.62236	9.04687e-05	0.000875291	0.0881895	785	1297	4161	4059	3202
ENSDARG00000104279	appa	1.64406	9.06375	5.02918e-05	0.000532234	0.0826966	6924	4959	23289	14908	22237
ENSDARG00000098674	ppfia1	1.64378	1.40989	0.209255	0.395796	0.733656	62	1	74	172	61
ENSDARG00000074506	tmem94	1.64205	4.37438	0.00911212	0.0405868	0.192458	328	144	696	402	1142
ENSDARG00000101024	nufip1	1.64125	3.50034	0.022176	0.0808259	0.246424	218	47	379	398	487
ENSDARG00000110787	znf1102	1.64047	0.922075	0.127154	0.285659	0.491425	12	26	82	87	46
ENSDARG00000005606	paxip1	1.63962	3.59165	0.00947729	0.0418286	0.192049	100	155	595	530	295
ENSDARG00000089467	fam161b	1.63891	2.20442	0.229895	0.420819	0.799293	112	0	154	173	186
ENSDARG00000032516	rrp36	1.63765	3.34117	0.0204533	0.0759895	0.23809	164	67	339	286	488
ENSDARG00000053298	nkx2.2a	1.63676	1.86073	0.211289	0.39818	0.731549	2	68	197	63	143
ENSDARG00000035910	znf281b	1.63652	3.85894	0.010031	0.0437218	0.19547	270	69	731	466	474
ENSDARG00000041951	selenoo1	1.63602	5.24763	0.00175341	0.0108874	0.135059	716	177	1567	1905	1002
ENSDARG00000008568	slc25a24	1.63599	5.37365	0.000402263	0.00315282	0.105961	315	561	1762	1645	1378
ENSDARG00000093303	ifitm1	1.635	1.44688	0.289809	0.487765	0.965137	28	30	8	9	241
ENSDARG00000062906	kcnv2b	1.63468	1.20055	0.131966	0.293067	0.51655	17	30	62	166	40
ENSDARG00000016132	keap1a	1.63461	5.75996	9.35156e-05	0.000898437	0.0872773	604	583	2343	2861	1242
ENSDARG00000091836	casp7	1.63451	1.6125	0.185428	0.366897	0.660946	71	2	145	147	64
ENSDARG00000045754	mettl25	1.63423	2.36777	0.237139	0.428881	0.810103	126	0	115	298	174
ENSDARG00000078898	pcdh7a	1.6334	6.00365	3.26895e-05	0.000370001	0.0773111	746	667	2864	2203	2288
ENSDARG00000034001	tango6	1.6326	3.06146	0.0439458	0.134584	0.307099	37	133	320	348	285
ENSDARG00000094516	es1	1.63249	5.31478	0.0343468	0.112363	0.286481	715	215	1078	3596	277
ENSDARG00000096851	znf1143	1.6324	3.46683	0.0111405	0.0475263	0.197878	132	111	459	627	229
ENSDARG00000060297	arhgap35b	1.63174	4.7393	0.00118357	0.00777105	0.124577	459	160	1190	1004	885
ENSDARG00000102171	fnip1	1.63143	5.08944	0.000154738	0.00139544	0.0919692	449	312	1353	1566	1039
ENSDARG00000062430	gpd2	1.63135	3.22712	0.0307726	0.103351	0.269637	56	138	401	514	196
ENSDARG00000100242	dph5	1.6311	5.64238	0.000123754	0.00114809	0.0900576	770	371	2527	2043	1310
ENSDARG00000036073	cebpg	1.62998	5.9992	6.17721e-05	0.000633805	0.0828265	998	467	2905	2529	1993
ENSDARG00000007216	abce1	1.62914	7.00903	3.13482e-05	0.000357486	0.0769181	1449	1385	6233	6048	3017
ENSDARG00000097660	trappc2	1.62753	3.29487	0.0153637	0.0609623	0.215184	141	80	284	522	321
ENSDARG00000000069	dap	1.62725	5.23713	0.000785928	0.00556879	0.116119	403	422	1531	947	1714
ENSDARG00000033901	msi2a	1.62668	5.53272	4.0063e-05	0.000437768	0.0782308	583	449	1985	1953	1435
ENSDARG00000043095	kctd6a	1.62598	2.5436	0.0963333	0.236169	0.433828	23	95	305	320	77
ENSDARG00000102590	polr3h	1.62592	6.37363	7.51017e-05	0.000751216	0.0844567	967	867	3008	2673	3603
ENSDARG00000092550	si:dkey-85a20.4	1.62549	1.10698	0.127082	0.285659	0.49583	40	9	101	95	50
ENSDARG00000091433	abhd17aa	1.62533	2.37061	0.0587131	0.166122	0.340133	61	52	268	251	94
ENSDARG00000002298	ankrd22	1.6246	3.07707	0.0380333	0.121093	0.28794	44	130	388	322	261
ENSDARG00000096827	BX279523.2	1.62436	2.84276	0.0418067	0.129917	0.29705	63	90	365	362	128
ENSDARG00000103163	tomm20a	1.62431	7.8599	0.000167678	0.00149981	0.0935354	2465	2628	8355	6586	10830
ENSDARG00000060594	hadhab	1.62414	4.62709	0.0004435	0.00342547	0.105277	293	254	1023	1055	780
ENSDARG00000114922	CU855895.2	1.62388	0.641481	0.213857	0.401366	0.702036	4	26	62	109	12
ENSDARG00000004735	hnrnpub	1.62358	7.3537	1.43877e-05	0.000181688	0.0705656	2200	1486	6789	5923	5981
ENSDARG00000009783	slc49a4	1.62115	5.26541	0.0030454	0.0170574	0.147988	727	184	1188	2327	1010
ENSDARG00000077265	wdr89	1.62104	1.74587	0.136509	0.299599	0.523777	11	56	199	111	78
ENSDARG00000016396	fam219aa	1.61935	5.9184	0.000579916	0.0042919	0.110282	471	821	1692	3002	2213
ENSDARG00000052928	arf6b	1.61837	6.44415	4.12064e-05	0.000448477	0.0781779	1206	768	4096	4174	2051
ENSDARG00000075892	bag6	1.61682	5.75892	4.85905e-05	0.000516553	0.0792252	751	477	2279	1978	1935
ENSDARG00000043781	psmb10	1.61649	6.22899	2.88256e-05	0.00033287	0.0749083	889	781	3779	2869	2118
ENSDARG00000097624	BX323450.1	1.61571	2.32331	0.0610555	0.170609	0.346252	84	31	222	225	132
ENSDARG00000116122	CABZ01067150.1	1.61554	2.40705	0.153836	0.324481	0.568245	51	63	522	103	25
ENSDARG00000008703	apeh	1.61533	3.80944	0.00829079	0.0376556	0.181128	147	160	720	717	244
ENSDARG00000002507	itga10	1.61439	2.45781	0.0505023	0.14877	0.318516	80	44	172	264	187
ENSDARG00000104808	jak2a	1.61439	5.30036	0.00185084	0.0113765	0.133032	295	546	1190	1339	1832
ENSDARG00000043021	slc26a11	1.61252	3.45527	0.00956202	0.0421235	0.1869	143	103	352	520	379
ENSDARG00000007382	ubtd1a	1.61242	2.22767	0.164384	0.339	0.594431	109	5	272	232	58
ENSDARG00000078572	stox2b	1.61236	5.75091	5.89701e-05	0.000610346	0.080618	804	432	2123	2289	1789
ENSDARG00000043877	mmachc	1.61185	2.68918	0.0633464	0.174845	0.348051	31	102	258	258	217
ENSDARG00000022968	fxr1	1.61032	5.74739	7.21851e-05	0.000726128	0.0822788	602	590	2751	2126	1424
ENSDARG00000056525	bcar1	1.61013	5.15971	0.000149687	0.00135583	0.0893406	402	391	1330	1536	1231
ENSDARG00000106745	FO904901.1	1.61008	1.87983	0.144196	0.311135	0.538259	46	35	198	231	19
ENSDARG00000097620	si:ch211-210b2.1	1.60923	2.52974	0.0507848	0.149388	0.317909	90	42	203	212	229
ENSDARG00000078386	dync1i2a	1.60898	5.69711	4.07987e-05	0.000444627	0.0768948	601	555	1994	2215	1752
ENSDARG00000112056	CABZ01066921.1	1.60887	3.22522	0.0181302	0.0693335	0.221813	137	76	507	324	255
ENSDARG00000104039	errfi1a	1.60863	5.52319	0.00072366	0.00519238	0.112691	619	424	3027	1410	1018
ENSDARG00000038669	gbp2	1.60743	1.84766	0.265922	0.461913	0.858851	0	70	191	127	95
ENSDARG00000105398	dnajc14	1.60713	0.745598	0.177014	0.355648	0.583633	5	28	48	64	68
ENSDARG00000101514	ftr64	1.60563	0.702955	0.141678	0.307826	0.510995	25	11	34	68	71
ENSDARG00000100097	mafgb	1.60506	2.80815	0.0369685	0.11862	0.279426	86	70	215	259	301
ENSDARG00000000380	pde6a	1.60435	5.49425	0.000320919	0.00258668	0.0991191	562	453	2084	2427	879
ENSDARG00000033616	selenon	1.60406	5.49506	0.000262387	0.00219661	0.0964237	739	314	1669	2273	1309
ENSDARG00000002355	shpk	1.60249	0.632885	0.189056	0.371293	0.628808	33	3	37	101	36
ENSDARG00000079922	klf4	1.60168	0.842501	0.202287	0.387784	0.642457	3	32	78	47	69
ENSDARG00000011233	pcyt1aa	1.60125	1.68484	0.260095	0.4552	0.847456	79	0	99	197	75
ENSDARG00000025071	brd8	1.60077	4.54612	0.00349714	0.0190357	0.147831	433	123	827	1009	828
ENSDARG00000035538	atp6v0a2a	1.60071	4.65764	0.00390219	0.0207015	0.151563	454	144	1483	919	579
ENSDARG00000096120	si:ch73-266f23.3	1.60065	1.60823	0.144221	0.311135	0.536441	66	7	94	111	128
ENSDARG00000091975	AL929229.1	1.60061	2.69333	0.0736851	0.194876	0.371449	49	89	142	179	365
ENSDARG00000078686	arl8a	1.59885	7.99316	5.09727e-05	0.000538056	0.0786305	4100	1858	11759	11327	6790
ENSDARG00000073900	inka2	1.59828	0.763411	0.154896	0.325799	0.534489	28	10	60	112	24
ENSDARG00000077219	si:ch211-106h4.6	1.59814	0.91559	0.209636	0.39629	0.6879	39	5	140	71	12
ENSDARG00000038770	zgc:103625	1.59624	1.28823	0.11805	0.271765	0.459676	22	30	79	76	108
ENSDARG00000021398	mul1a	1.59607	2.4257	0.0689203	0.185929	0.355276	86	38	132	197	255
ENSDARG00000059888	ago3a	1.59527	4.56308	0.00126255	0.00819811	0.120587	381	171	980	1087	679
ENSDARG00000101259	hgh1	1.59499	4.01201	0.00829585	0.0376632	0.178297	297	87	643	863	390
ENSDARG00000042249	FRMD4A	1.59382	3.4935	0.0168842	0.0658376	0.214642	209	59	431	440	405
ENSDARG00000116769	ZNF521	1.59325	2.59762	0.117599	0.271181	0.472931	121	24	337	361	41
ENSDARG00000094460	CR354556.3	1.59153	4.21965	0.00438221	0.0227282	0.152106	150	254	964	652	541
ENSDARG00000057167	eif4g2b	1.59034	7.36505	1.46003e-05	0.000183951	0.0680346	2306	1490	6893	7299	4934
ENSDARG00000094522	si:ch211-14c7.2	1.59018	3.39872	0.0113383	0.0481519	0.189222	132	106	375	441	378
ENSDARG00000077907	si:dkey-183p4.10	1.58854	3.46533	0.0821951	0.210505	0.390798	116	129	259	85	779
ENSDARG00000093585	CU207343.1	1.58821	6.77616	4.22257e-05	0.000458359	0.0758123	1468	1044	5744	4349	2778
ENSDARG00000015990	hcfc1a	1.58789	4.96986	0.000787162	0.00557209	0.110916	505	230	1112	1181	1235
ENSDARG00000116146	CU633479.6	1.58787	0.459471	0.188599	0.370676	0.586694	4	23	63	59	31
ENSDARG00000004130	mvk	1.58775	3.28714	0.018035	0.0690335	0.215779	125	96	553	385	211
ENSDARG00000078322	col12a1a	1.58749	3.58273	0.083371	0.21256	0.392154	70	184	133	1126	183
ENSDARG00000088898	caln1	1.58681	6.55878	3.85242e-05	0.000424902	0.0748717	1325	850	3517	3539	3608
ENSDARG00000023868	si:dkey-172h23.2	1.58666	1.69536	0.13162	0.292616	0.489806	16	51	198	97	77
ENSDARG00000017366	prdm4	1.58402	2.72306	0.0552774	0.158802	0.318017	45	96	277	334	158
ENSDARG00000055288	prelid3a	1.58312	5.09313	0.00030629	0.00249867	0.0954187	381	386	1375	1281	1224
ENSDARG00000032405	ckap4	1.58296	2.8279	0.040668	0.127413	0.281596	78	80	209	412	198
ENSDARG00000071567	TSTD1	1.58239	2.98964	0.0348739	0.113694	0.264726	68	105	417	262	233
ENSDARG00000060656	si:ch211-10a23.2	1.58097	5.9884	0.000299314	0.00245505	0.0957224	504	882	2578	2604	2100
ENSDARG00000021082	sec31a	1.58056	3.1643	0.0459958	0.139359	0.297873	184	34	442	418	194
ENSDARG00000070449	tspan5b	1.58052	3.52826	0.0321431	0.106908	0.258892	50	192	478	415	412
ENSDARG00000059653	kdm2aa	1.57971	5.29323	0.00134095	0.00862891	0.120582	339	523	2215	1666	782
ENSDARG00000075151	si:dkey-188i13.10	1.57877	3.589	0.0238103	0.0854137	0.235154	168	109	190	709	456
ENSDARG00000099195	ier2a	1.57869	6.28685	6.48806e-05	0.000662361	0.0785719	851	905	2593	3568	2744
ENSDARG00000010784	ppp1r12a	1.57833	6.96001	0.000219275	0.00187574	0.0918535	2068	885	4801	4012	5131
ENSDARG00000007743	il15l	1.57801	3.89921	0.00558383	0.0277373	0.157969	151	181	771	473	467
ENSDARG00000037030	casz1	1.57775	2.23226	0.154558	0.325377	0.55216	99	15	217	324	30
ENSDARG00000071790	znf1153	1.5776	2.72836	0.0439123	0.134506	0.287284	103	51	272	323	172
ENSDARG00000100361	znf1174	1.57729	3.83206	0.0123185	0.0513576	0.192266	92	214	525	723	401
ENSDARG00000071906	sec24b	1.57728	4.87891	0.000335802	0.00269214	0.0959648	405	274	1158	1266	952
ENSDARG00000100633	zgc:114200	1.57654	4.35067	0.00397495	0.020986	0.14659	188	263	1123	556	657
ENSDARG00000096948	im:7143333	1.57636	2.92443	0.0469879	0.141505	0.295044	71	96	279	488	134
ENSDARG00000014770	usp4	1.5761	5.93411	5.70164e-05	0.000593483	0.0770784	909	519	2339	2727	1964
ENSDARG00000063197	golga2	1.57591	3.54412	0.0212415	0.0781292	0.224974	159	109	343	835	211
ENSDARG00000008551	pole3	1.57537	5.14165	0.000214116	0.00183543	0.0900326	449	359	1234	1616	1187
ENSDARG00000071877	dhrs7cb	1.57427	1.13068	0.12909	0.288956	0.465224	25	23	119	52	71
ENSDARG00000042458	rfc4	1.57415	4.11706	0.00458804	0.0236245	0.151064	242	159	534	609	773
ENSDARG00000003977	zgc:153896	1.57351	1.56646	0.165862	0.340852	0.558567	7	53	130	134	74
ENSDARG00000032430	ppp2r1bb	1.57306	8.32081	1.02515e-05	0.000136248	0.0645025	4040	3295	13100	13458	10235
ENSDARG00000100181	lamp1a	1.57262	2.83849	0.112477	0.263128	0.451623	169	10	200	300	293
ENSDARG00000043046	fbxl5	1.57182	6.52811	3.31636e-05	0.000373789	0.072362	1353	804	3642	4283	2755
ENSDARG00000100912	zgc:162297	1.57042	0.791755	0.225538	0.415575	0.714465	41	1	45	61	77
ENSDARG00000015589	ankrd33bb	1.57038	1.58058	0.114285	0.265772	0.445148	23	41	101	168	73
ENSDARG00000098822	tcerg1a	1.57002	3.89427	0.0129026	0.0532232	0.193999	288	73	795	544	390
ENSDARG00000103730	vgll4b	1.56921	2.20022	0.0771107	0.201489	0.361088	63	42	218	118	174
ENSDARG00000005827	eif2s1a	1.56876	6.07123	0.000168628	0.00150749	0.0873148	607	886	2744	3214	1864
ENSDARG00000090548	CR753886.1	1.56873	2.31127	0.145728	0.312788	0.527642	118	6	209	148	193
ENSDARG00000088999	mettl4	1.56756	1.47425	0.109264	0.258034	0.430451	44	20	121	129	67
ENSDARG00000079900	shroom4	1.56743	5.18476	0.000172443	0.00153162	0.0867029	487	354	1366	1603	1195
ENSDARG00000056740	tmeff1b	1.56725	7.35157	1.91366e-05	0.000232906	0.0680548	1892	1828	6821	6657	5277
ENSDARG00000097501	si:dkey-111k8.3	1.56719	2.79223	0.145184	0.312289	0.52397	170	5	313	341	155
ENSDARG00000076526	gar1	1.56716	3.21993	0.0223076	0.0811082	0.224846	143	75	296	366	375
ENSDARG00000018738	zw10	1.56608	4.76238	0.0018776	0.0115067	0.125745	489	165	1059	1275	801
ENSDARG00000091241	glt1d1	1.56518	1.00341	0.239638	0.431553	0.745018	48	1	76	127	29
ENSDARG00000020645	slc7a3a	1.56216	4.8116	0.00426455	0.0222652	0.147639	515	165	915	884	1289
ENSDARG00000096614	si:dkey-182i3.10	1.56211	2.56548	0.16894	0.345059	0.581102	147	3	253	266	161
ENSDARG00000012261	eftud2	1.56142	4.68495	0.00147609	0.00937407	0.119127	325	267	960	1489	580
ENSDARG00000042728	plaa	1.56048	5.4939	0.000245165	0.00207032	0.0907479	693	372	1840	2311	1125
ENSDARG00000062501	hhipl1	1.55932	0.353792	0.160022	0.332735	0.499851	12	15	41	71	29
ENSDARG00000078172	CU984600.1	1.55901	3.65134	0.00768642	0.0355127	0.1661	146	140	471	537	420
ENSDARG00000103980	ets2	1.55842	4.95835	0.00234126	0.0138085	0.129964	341	365	1178	1955	572
ENSDARG00000031795	abcf1	1.55839	6.82252	0.00016041	0.00144028	0.0860018	1302	1285	4402	3322	4851
ENSDARG00000075285	MRAS	1.55821	5.13365	0.000786969	0.00557209	0.106991	321	463	1254	1810	1001
ENSDARG00000018953	gclm	1.5582	4.87296	0.000784012	0.00556392	0.10683	286	372	1234	1372	797
ENSDARG00000045139	ca7	1.5569	0.645651	0.263054	0.458722	0.768019	3	28	60	114	9
ENSDARG00000020197	rpl5a	1.5569	6.96681	0.00111857	0.00742123	0.114643	1629	1273	4385	2799	6372
ENSDARG00000015862	rpl5b	1.55507	6.95214	0.00145456	0.00926228	0.119703	1045	1709	4147	3352	6016
ENSDARG00000062585	brat1	1.55499	3.15104	0.050456	0.148713	0.300765	184	35	247	395	348
ENSDARG00000058480	chtf18	1.55463	2.10979	0.0907838	0.226003	0.390475	73	29	231	195	79
ENSDARG00000042876	abracl	1.55436	5.58378	0.00167944	0.0104835	0.12215	455	622	1584	1299	2342
ENSDARG00000116177	znf1127	1.55369	0.945861	0.157952	0.330074	0.532863	35	10	130	52	37
ENSDARG00000037158	rcc1	1.55332	4.36897	0.00146325	0.00931403	0.117643	294	190	781	862	705
ENSDARG00000035751	ipo7	1.55313	6.63976	0.000295929	0.0024341	0.0928617	1616	769	3804	3014	4258
ENSDARG00000056938	kera	1.55057	1.991	0.207069	0.393559	0.660303	82	15	103	363	17
ENSDARG00000112527	FP325130.1	1.55044	1.80074	0.297518	0.496225	0.902764	0	70	187	67	130
ENSDARG00000060734	appl1	1.55017	3.6424	0.00822067	0.0374156	0.167708	186	108	487	567	377
ENSDARG00000058419	gcn1	1.54986	6.14991	5.44817e-05	0.000569258	0.0743891	937	718	3177	2449	2449
ENSDARG00000075297	trnt1	1.54914	5.79552	7.78137e-05	0.000770973	0.077366	796	512	2066	2624	1700
ENSDARG00000023028	cdv3	1.54769	6.7503	6.56185e-05	0.000668374	0.0759944	1121	1328	4175	4238	3804
ENSDARG00000015628	psmd10	1.54755	5.41001	0.000203114	0.00175298	0.0869694	526	458	1728	1455	1602
ENSDARG00000058145	atp7b	1.54711	0.599711	0.17802	0.357104	0.569354	32	4	73	63	33
ENSDARG00000003109	rcan1a	1.54668	6.37207	0.000529871	0.00398056	0.100242	1154	793	3935	4576	1399
ENSDARG00000045556	OTUD7A	1.54598	2.87	0.0928693	0.229725	0.395748	167	17	272	207	321
ENSDARG00000111902	5_8S_rRNA	1.54531	4.46724	0.0379732	0.120995	0.267856	237	267	468	294	1500
ENSDARG00000070162	stox2a	1.54483	7.04638	0.000157748	0.00141947	0.0845352	2091	1073	5448	4092	5256
[truncated: 14,469 more rows]

## Sheet: 3dpi vs uninj; Fig 6
LCM-seq DE analysis of control uninjured (n=4) vs 3 dpi (n=4)
Gene ID	Gene name	P-value (3dpi vs uninjured)	FDR step up (3dpi vs uninjured)	Ratio (3dpi vs uninjured)	Fold change (3dpi vs uninjured)	LSMean(3dpi) (3dpi vs uninjured)	LSMean(uninjured) (3dpi vs uninjured)
LL0000009917	f3a	6.42126e-101	4.5485e-97	4182.51	4182.51	11396.1	2.72471
LL0000010397	flnca	1.15745e-18	9.31684e-17	1134.26	1134.26	9403.06	8.29004
LL0000035179	XLOC_023329	2.87723e-54	2.71744e-51	377.731	377.731	3085.34	8.16808
LL0000028650	slc27a2a	6.4619e-30	1.60607e-27	181.022	181.022	1163.28	6.42614
LL0000031360	tubb5	7.19566e-65	2.03882e-61	123.039	123.039	293664	2386.75
LL0000010360	filip1l	3.24863e-47	2.19159e-44	112.079	112.079	8769.16	78.2408
LL0000001523	atf3	3.28036e-55	3.57484e-52	104.023	104.023	115214	1107.58
LL0000013167	kcnk10b	1.97604e-09	4.80182e-08	92.3617	92.3617	6659.81	72.1058
LL0000011137	gap43	3.7765e-123	5.35017e-119	90.4173	90.4173	275620	3048.31
LL0000026689	si:dkey-11f4.20	1.33268e-09	3.35944e-08	85.9022	85.9022	190.065	2.21258
LL0000002874	BX511021.1	2.33628e-18	1.80864e-16	81.8754	81.8754	1616.06	19.7381
LL0000020226	neurod4	0.000433254	0.00289115	74.2493	74.2493	1768.93	23.8243
LL0000026464	si:ch73-335l21.4	3.61216e-06	4.50867e-05	72.0738	72.0738	2914.81	40.442
LL0000000521	ajuba	1.02949e-27	2.08354e-25	70.3966	70.3966	1776.13	25.2303
LL0000022195	pmela	3.00471e-27	5.7524e-25	60.6913	60.6913	716.387	11.8038
LL0000022669	prph	2.87912e-34	9.06411e-32	54.0935	54.0935	40229.6	743.705
LL0000030688	tmsb	8.12543e-49	6.05858e-46	49.7689	49.7689	111173	2233.78
LL0000013603	lepa	1.28754e-06	1.81318e-05	48.7658	48.7658	2325.88	47.6949
LL0000013639	lhfpl2a	2.63361e-05	0.00025522	47.0573	47.0573	2208.51	46.9324
LL0000012790	insm1a	1.79578e-20	1.76672e-18	45.0408	45.0408	4988.21	110.749
LL0000024155	s1pr1	2.05678e-27	3.99156e-25	42.7408	42.7408	3044.35	71.228
LL0000004759	cacnb1	1.04162e-24	1.63963e-22	41.3621	41.3621	5003.59	120.971
LL0000024171	sall1b	7.47035e-38	3.02378e-35	40.8076	40.8076	5977.77	146.487
LL0000011530	gpa33a	0.00025082	0.00182317	40.309	40.309	88.187	2.18777
LL0000011969	hcar1-4	2.37668e-18	1.82992e-16	40.0048	40.0048	1129.24	28.2275
LL0000001039	ankrd34bb	2.16404e-06	2.8841e-05	39.113	39.113	2142.41	54.7749
LL0000008715	dck	1.41802e-10	4.23819e-09	37.7515	37.7515	302.555	8.0144
LL0000004744	cacna1fb	2.54457e-05	0.000248406	36.8193	36.8193	1838.69	49.9382
LL0000018919	mex3c	2.45963e-07	4.06599e-06	36.3682	36.3682	396.528	10.9031
LL0000029706	sv2ba	0.00269739	0.0135945	35.8017	35.8017	643.099	17.9628
LL0000013368	klf6a	7.10073e-35	2.33944e-32	35.7307	35.7307	22672.5	634.54
LL0000029136	socs3a	2.65303e-08	5.35406e-07	34.4404	34.4404	14011.8	406.843
LL0000026132	si:ch211-73m21.1	0.000268202	0.00192794	34.3555	34.3555	116.675	3.3961
LL0000018609	map3k7cl	3.78574e-17	2.642e-15	34.3054	34.3054	3355.99	97.8267
LL0000026893	si:dkey-178o16.4	1.53488e-05	0.000158373	33.6772	33.6772	99.7149	2.9609
LL0000028362	si:rp71-80o10.4	3.56613e-11	1.17765e-09	33.5156	33.5156	371.247	11.0768
LL0000035099	XLOC_022705	9.39515e-26	1.62318e-23	33.2795	33.2795	4321.78	129.863
LL0000028151	si:dkeyp-27c8.2	9.01592e-79	3.19321e-75	32.9322	32.9322	20916.8	635.149
LL0000030122	tdrd7b	6.17733e-05	0.000541213	32.792	32.792	315.351	9.61671
LL0000018673	marcksa	1.67531e-35	5.65099e-33	32.4837	32.4837	5981.24	184.13
LL0000024285	scinla	1.63122e-26	2.96275e-24	30.8591	30.8591	3613.04	117.082
LL0000029991	tbc1d1	2.32819e-12	9.29111e-11	30.6337	30.6337	1508.29	49.2363
LL0000013045	junba	1.31623e-25	2.21988e-23	30.6033	30.6033	11985.4	391.636
LL0000000357	adgrg1	1.88558e-39	8.61712e-37	28.2824	28.2824	3868.99	136.799
LL0000029179	sox11a	5.39303e-63	1.27338e-59	28.0497	28.0497	47051.4	1677.43
LL0000000472	agpat4	9.05843e-10	2.37649e-08	27.2831	27.2831	725.755	26.6009
LL0000023149	rai14	5.06128e-21	5.23381e-19	26.7708	26.7708	1097.58	40.9993
LL0000026043	si:ch211-39i2.2	1.68608e-14	8.87979e-13	26.6292	26.6292	1643.19	61.7062
LL0000040262	txn	4.16747e-44	2.46002e-41	26.1078	26.1078	65630.7	2513.83
LL0000024045	rs1a	0.00889022	0.0361296	25.8822	25.8822	5342.77	206.426
LL0000025175	si:ch211-153l6.6	6.65584e-06	7.69741e-05	25.4044	25.4044	589.264	23.1954
LL0000012928	itga6a	2.17433e-47	1.54019e-44	25.2331	25.2331	10748.9	425.985
LL0000032303	XLOC_000941	5.13767e-19	4.28149e-17	24.9189	24.9189	1234.92	49.5577
LL0000000984	angptl2a	1.59419e-12	6.60378e-11	24.4971	24.4971	768.239	31.3604
LL0000009278	dusp2	8.74706e-28	1.79594e-25	24.2477	24.2477	5492.57	226.519
LL0000010452	FO082781.1	1.29028e-29	3.04657e-27	24.217	24.217	19097.8	788.61
LL0000012684	il4r.1	1.21621e-12	5.128e-11	23.5213	23.5213	818.62	34.8034
LL0000025208	si:ch211-15b10.6	5.07817e-09	1.15292e-07	23.2272	23.2272	1222.49	52.6319
LL0000029137	socs3b	1.68453e-23	2.29468e-21	22.2451	22.2451	4305.06	193.528
LL0000009982	fam129bb	1.62016e-14	8.56446e-13	22.2315	22.2315	1725.02	77.5937
LL0000031872	vmp1	2.39828e-62	4.85378e-59	21.6631	21.6631	43975.6	2029.98
LL0000010909	fthl31	6.44027e-15	3.57801e-13	21.3914	21.3914	16312.5	762.572
LL0000026749	si:dkey-147f3.8	6.80911e-10	1.83393e-08	21.0194	21.0194	999.558	47.5541
LL0000024595	sgk494a	0.00018461	0.00139189	20.4882	20.4882	3584.05	174.933
LL0000032137	wu:fc21g02	7.2516e-09	1.60521e-07	20.1024	20.1024	1051.57	52.3104
LL0000023221	rasgef1bb	0.00147702	0.00813807	19.9472	19.9472	3447.16	172.815
LL0000008473	cx43.4	7.65943e-13	3.31838e-11	19.7661	19.7661	869.422	43.9856
LL0000019773	mvp	4.87981e-34	1.50287e-31	19.3327	19.3327	13556.6	701.229
LL0000018758	mcf2l2	2.00389e-36	7.27927e-34	19.2604	19.2604	6143.14	318.952
LL0000007302	cremb	1.8294e-32	5.39938e-30	19.2133	19.2133	15383.5	800.669
LL0000010425	fn1a	1.04933e-16	7.11287e-15	19.1469	19.1469	3836.06	200.35
LL0000013342	kitb	1.30372e-11	4.5945e-10	18.8463	18.8463	2089.85	110.889
LL0000023570	rflnb	1.2041e-10	3.6685e-09	18.8449	18.8449	1856.05	98.491
LL0000005986	col15a1a	4.13889e-14	2.07193e-12	18.7781	18.7781	1791.66	95.4119
LL0000010905	fthl27	5.98561e-37	2.29184e-34	18.7293	18.7293	141912	7577.01
LL0000012431	hunk	0.000461546	0.00304633	18.4685	18.4685	1512.98	81.9224
LL0000013307	kif26aa	1.32293e-10	3.98763e-09	18.4401	18.4401	707.372	38.3605
LL0000025811	si:ch211-246i5.5	3.43508e-08	6.7861e-07	17.9377	17.9377	491.769	27.4154
LL0000022739	psma6l	9.50535e-10	2.48914e-08	17.8769	17.8769	452.676	25.3219
LL0000019639	msi1	1.26657e-29	3.04128e-27	17.5687	17.5687	3060.45	174.199
LL0000031437	uap1	1.40604e-49	1.10663e-46	17.5382	17.5382	13531.7	771.555
LL0000026125	si:ch211-69e13.6	5.22621e-05	0.000465951	17.4659	17.4659	413.379	23.6678
LL0000005261	cd99	7.85969e-30	1.9198e-27	17.2396	17.2396	11007.4	638.498
LL0000002480	BX284638.1	2.32332e-40	1.09715e-37	17.0117	17.0117	49582.4	2914.61
LL0000023803	rnf207b	9.40259e-05	0.000779441	16.9838	16.9838	213.156	12.5505
LL0000019810	mych	1.41569e-28	3.03881e-26	16.8899	16.8899	8174.48	483.986
LL0000021515	pde9a	4.42078e-09	1.01342e-07	16.6909	16.6909	1065.26	63.8223
LL0000001821	bcan	3.46653e-08	6.81141e-07	16.6227	16.6227	546.667	32.8867
LL0000024240	SBNO2	5.01175e-13	2.23275e-11	16.3483	16.3483	1670.68	102.193
LL0000030299	thy1	1.54292e-24	2.35038e-22	16.0703	16.0703	16097.3	1001.68
LL0000031927	vsx1	0.00472994	0.021491	15.9281	15.9281	1493.63	93.7734
LL0000031674	urb2	3.95485e-05	0.000364768	15.77	15.77	344.545	21.8481
LL0000029575	stmn4l	2.44104e-50	2.03424e-47	15.6393	15.6393	162723	10404.8
LL0000000860	alcamb	4.13585e-27	7.81235e-25	15.5198	15.5198	19888.6	1281.5
LL0000011960	hbegfb	3.43974e-22	4.02734e-20	15.5155	15.5155	2972.1	191.557
LL0000008632	cyth1a	1.05168e-35	3.63395e-33	15.4867	15.4867	17340.8	1119.72
LL0000022183	plxnb1a	2.65108e-26	4.69473e-24	15.3036	15.3036	4562.1	298.107
LL0000030125	tead1a	2.89307e-08	5.76457e-07	15.2817	15.2817	664.267	43.468
LL0000031252	tspan36	2.84677e-20	2.70945e-18	15.1189	15.1189	4770.33	315.521
LL0000013725	lmcd1	3.49652e-22	4.06026e-20	15.0798	15.0798	3980.9	263.989
LL0000023617	rgs5b	1.8648e-11	6.45932e-10	14.8409	14.8409	3465.76	233.528
LL0000029180	sox11b	6.56856e-39	2.90802e-36	14.6892	14.6892	58911.9	4010.57
LL0000025319	si:ch211-180f4.1	1.4958e-23	2.05737e-21	14.5936	14.5936	61044.3	4182.94
LL0000028830	slc6a15	5.28048e-27	9.84323e-25	14.5761	14.5761	8430.93	578.41
LL0000024273	scd	4.52008e-15	2.61371e-13	14.4222	14.4222	4188.18	290.398
LL0000021129	otud4	9.12805e-07	1.33454e-05	14.4094	14.4094	335.795	23.3038
LL0000010600	foxj2	0.000354154	0.00243086	14.304	14.304	109.394	7.6478
LL0000008924	dicp1.1	5.92726e-05	0.000521562	14.2998	14.2998	649.922	45.4496
LL0000009464	ehd1a	1.43526e-27	2.86386e-25	14.2824	14.2824	2480.44	173.672
LL0000006946	CR790380.1	1.00063e-05	0.000109721	14.1554	14.1554	299.753	21.1759
LL0000009170	dpp6b	2.84605e-10	8.12904e-09	13.8476	13.8476	1895.81	136.906
LL0000030637	tmem63a	1.68308e-06	2.30602e-05	13.7667	13.7667	418.436	30.3948
LL0000025536	si:ch211-210c8.7	7.22958e-13	3.14176e-11	13.7441	13.7441	737.902	53.6884
LL0000013605	lepr	3.69634e-12	1.4153e-10	13.7201	13.7201	1730.44	126.124
LL0000021071	orc1	0.00107704	0.00623557	13.662	13.662	94.1509	6.89142
LL0000033654	XLOC_011916	1.19934e-07	2.10025e-06	13.6516	13.6516	459.9	33.6884
LL0000008656	dachb	5.38017e-13	2.37448e-11	13.6047	13.6047	1581.99	116.283
LL0000029782	syt15	2.63431e-06	3.41448e-05	13.5742	13.5742	468.523	34.5156
LL0000010861	frmd4bb	8.68456e-16	5.28044e-14	13.3335	13.3335	2661.97	199.644
LL0000032108	wrap73	1.51375e-06	2.09223e-05	13.3288	13.3288	546.55	41.0051
LL0000003967	cabp2a	0.0360997	0.109653	13.2958	13.2958	2540.88	191.103
LL0000005414	CELA1 (1 of many)	8.96832e-06	9.91836e-05	13.2941	13.2941	166.582	12.5305
LL0000022162	plppr3a	9.21259e-29	2.03929e-26	13.1963	13.1963	6920.89	524.457
LL0000021127	otud1	4.03619e-15	2.34347e-13	13.1719	13.1719	1528.13	116.015
LL0000007457	csrnp1a	2.90435e-24	4.37723e-22	13.1693	13.1693	2729.06	207.229
LL0000020312	NINJ1	1.75291e-11	6.10158e-10	12.9669	12.9669	2222.71	171.414
LL0000028763	slc41a1	5.64022e-09	1.26632e-07	12.9462	12.9462	1715.01	132.472
LL0000024434	sema4ab	4.65336e-06	5.65387e-05	12.8499	12.8499	363.452	28.2843
LL0000022961	pxdc1b	3.0185e-09	7.12719e-08	12.8425	12.8425	1832.7	142.705
LL0000039704	znfx1	4.77589e-10	1.31379e-08	12.8245	12.8245	975.001	76.0267
LL0000009430	efna1b	0.0274631	0.0887274	12.6801	12.6801	5764.59	454.616
LL0000001069	ano10b	2.15573e-07	3.60145e-06	12.5897	12.5897	345.162	27.4162
LL0000028612	slc25a34	2.31251e-12	9.25462e-11	12.5709	12.5709	1033.98	82.2518
LL0000013049	jupa	6.43e-25	1.04706e-22	12.5148	12.5148	10901.8	871.117
LL0000009290	dusp5	1.03933e-13	4.99126e-12	12.4818	12.4818	7390.47	592.101
LL0000004928	casp3a	5.92751e-18	4.41974e-16	12.411	12.411	4589.33	369.779
LL0000006016	col5a2a	0.000323743	0.00225071	12.0964	12.0964	154.722	12.7907
LL0000028840	slc6a1l	6.13167e-05	0.000537878	11.7679	11.7679	343.041	29.1506
LL0000002764	BX465862.3	1.22398e-09	3.12435e-08	11.7531	11.7531	918.167	78.1211
LL0000038775	zgc:154093	7.08498e-06	8.13395e-05	11.6729	11.6729	416.95	35.7195
LL0000025205	si:ch211-158d24.4	1.65765e-20	1.64223e-18	11.6116	11.6116	1644.85	141.656
LL0000006665	CR450832.1	6.78286e-06	7.83152e-05	11.5372	11.5372	454.272	39.3746
LL0000018441	lss	9.72328e-08	1.74146e-06	11.4959	11.4959	525.53	45.7145
LL0000014137	LOC100332221	1.65213e-05	0.000168145	11.4065	11.4065	420.767	36.8884
LL0000012927	itga5	1.132e-11	4.01932e-10	11.2918	11.2918	1299.16	115.054
LL0000025644	si:ch211-222l21.1	8.63494e-25	1.37451e-22	11.2078	11.2078	29298.7	2614.13
LL0000012176	hmgcra	1.30841e-12	5.48409e-11	11.1948	11.1948	2929.73	261.704
LL0000029791	syt5a	0.0917567	0.219506	11.1723	11.1723	1857.85	166.291
LL0000004668	CABZ01102109.1	1.51903e-09	3.78874e-08	11.1569	11.1569	3459.39	310.067
LL0000009618	eml1	1.15921e-30	3.2845e-28	11.0861	11.0861	7008.73	632.211
LL0000029988	tax1bp3	4.23905e-29	9.68623e-27	10.9965	10.9965	6703.61	609.613
LL0000010145	fas	0.00121763	0.00690281	10.892	10.892	116.28	10.6757
LL0000026397	si:ch73-272h24.1	0.103564	0.240011	10.7837	10.7837	22.8167	2.11586
LL0000029197	sox4b	1.6891e-30	4.69205e-28	10.6494	10.6494	7023.89	659.556
LL0000034275	XLOC_016198	0.00071277	0.00444506	10.6458	10.6458	147.62	13.8665
LL0000005328	cdh26.1	9.87182e-05	0.000813578	10.5055	10.5055	374.804	35.6767
LL0000018940	mfsd2aa	1.46271e-15	8.78061e-14	10.4927	10.4927	1625.92	154.957
LL0000020702	nuak1b	4.21832e-20	3.90594e-18	10.4756	10.4756	4968.99	474.342
LL0000006365	CR381618.1	3.66182e-06	4.55461e-05	10.4288	10.4288	1235.65	118.485
LL0000022780	psme1	2.64565e-18	2.02599e-16	10.4245	10.4245	3654.14	350.535
LL0000022207	pmt	6.87312e-15	3.77409e-13	10.3097	10.3097	2827.75	274.281
LL0000017147	LOC110438046	3.29257e-14	1.65411e-12	10.2717	10.2717	1753.74	170.736
LL0000026383	si:ch73-264p11.1	7.71246e-06	8.79729e-05	10.2697	10.2697	241.305	23.4968
LL0000007268	cracr2ab	4.14946e-10	1.15492e-08	10.245	10.245	483.157	47.1601
LL0000024079	rtn2a	2.34752e-32	6.78721e-30	10.1988	10.1988	6529.4	640.214
LL0000031967	wasf3a	0.00218887	0.0113589	10.093	10.093	182.244	18.0565
LL0000006993	CR847534.1	1.18065e-05	0.000127003	10.013	10.013	653.256	65.2407
LL0000027240	si:dkey-235d18.5	0.000134177	0.00105781	10.0099	10.0099	688.992	68.8309
LL0000026368	si:ch73-256g18.2	0.0471171	0.134093	9.99145	9.99145	2204.86	220.675
LL0000026901	si:dkey-17o15.2	1.85724e-08	3.87505e-07	9.9449	9.9449	496.208	49.8958
LL0000024025	rras	5.78154e-12	2.14979e-10	9.85212	9.85212	2358.85	239.426
LL0000026135	si:ch211-74m13.3	0.00333225	0.0162115	9.83906	9.83906	257.672	26.1887
LL0000024069	rtca	2.96673e-17	2.09103e-15	9.8215	9.8215	12594.7	1282.36
LL0000029543	stk10	3.64615e-06	4.5391e-05	9.80695	9.80695	412.523	42.0643
LL0000005004	cbx7a	6.77346e-23	8.7236e-21	9.73334	9.73334	47930.8	4924.4
LL0000013671	lima1a	6.03686e-10	1.64154e-08	9.72554	9.72554	2207.46	226.976
LL0000013728	lmf2b	1.44486e-06	2.0068e-05	9.71475	9.71475	631.19	64.9724
LL0000014973	LOC101884727	0.0424663	0.124162	9.69714	9.69714	66.7051	6.87885
LL0000010164	fblim1	6.93272e-14	3.41825e-12	9.63885	9.63885	3925.44	407.252
LL0000024501	serpinb14	4.52458e-10	1.24708e-08	9.5912	9.5912	735.411	76.6756
LL0000012617	igsf21b	0.000581725	0.00373247	9.59005	9.59005	362.935	37.8449
LL0000014935	LOC101884529	8.42034e-06	9.43098e-05	9.56555	9.56555	212.594	22.225
LL0000038910	zgc:171459	2.79323e-06	3.58115e-05	9.5647	9.5647	775.255	81.0538
LL0000028544	slc1a5	8.08441e-05	0.000681331	9.54009	9.54009	279.528	29.3003
LL0000023653	rhoca	8.71253e-14	4.26497e-12	9.53652	9.53652	3214.91	337.116
LL0000003971	cabp5a	0.0316784	0.098815	9.48241	9.48241	28019.9	2954.93
LL0000018733	mboat1	0.000334313	0.00231206	9.44442	9.44442	177.792	18.8251
LL0000038707	zgc:153115	3.81039e-30	9.81488e-28	9.38816	9.38816	9849.72	1049.16
LL0000019771	mvda	2.69345e-14	1.3726e-12	9.35362	9.35362	1826.92	195.317
LL0000013408	klhl36	4.44362e-05	0.000405624	9.3275	9.3275	498.566	53.4512
LL0000023702	riok1	4.61806e-17	3.20706e-15	9.24066	9.24066	2154	233.1
LL0000001807	baz2ba	3.59359e-19	3.12334e-17	9.22246	9.22246	13185.1	1429.67
LL0000005425	celsr3	0.00239615	0.012255	9.16793	9.16793	139.589	15.2258
LL0000005406	cebpa	1.35136e-19	1.21169e-17	9.16008	9.16008	3052.59	333.249
LL0000031246	tspan2b	5.39681e-06	6.41953e-05	9.13746	9.13746	1066.44	116.71
LL0000000435	afap1l1b	1.36656e-07	2.36387e-06	9.13418	9.13418	1376.63	150.712
LL0000038645	zgc:114181	0.0111748	0.043457	9.12842	9.12842	1167.27	127.872
LL0000028774	slc44a2	2.86877e-20	2.70945e-18	9.10138	9.10138	3775.63	414.842
LL0000025317	si:ch211-178n15.1	1.46157e-07	2.51288e-06	9.05244	9.05244	1068.39	118.022
LL0000013048	june	2.81705e-15	1.66288e-13	9.04152	9.04152	2661.49	294.363
LL0000031796	vangl2	8.50864e-13	3.67506e-11	9.00866	9.00866	1703.21	189.064
LL0000012040	hephl1a	5.68287e-10	1.54825e-08	8.96601	8.96601	1041.15	116.122
LL0000018321	lrit1a	0.056473	0.153768	8.95974	8.95974	2032.44	226.842
LL0000019868	myo10l3	2.04941e-15	1.22507e-13	8.94348	8.94348	4035.66	451.24
LL0000031792	vamp4	2.91612e-30	7.79484e-28	8.94238	8.94238	18839	2106.71
LL0000026685	si:dkey-11d20.1	0.0823133	0.202665	8.92024	8.92024	32.3417	3.62565
LL0000009013	dmtf1	1.26697e-09	3.21093e-08	8.90885	8.90885	1174.66	131.853
LL0000010701	FP085414.1	1.45565e-11	5.09191e-10	8.87665	8.87665	3309.59	372.842
LL0000026458	si:ch73-334d15.2	0.09462	0.224687	8.86842	8.86842	36.8555	4.15581
LL0000032055	wee1	9.00625e-13	3.87816e-11	8.80318	8.80318	3100.69	352.224
LL0000010637	FP015810.1	3.85161e-06	4.76557e-05	8.78222	8.78222	705.809	80.368
LL0000038353	zc3h7ba	0.00441839	0.0203107	8.76717	8.76717	79.6517	9.08522
LL0000034211	XLOC_016003	3.34064e-09	7.78401e-08	8.76556	8.76556	1041.07	118.768
LL0000014248	LOC100534832	2.80873e-07	4.56322e-06	8.74132	8.74132	508.651	58.1893
LL0000009728	epn2	7.80695e-16	4.78792e-14	8.71841	8.71841	4948.08	567.544
LL0000005923	cnp	2.06052e-30	5.61373e-28	8.7033	8.7033	21798.5	2504.62
LL0000018648	mapk9	4.20164e-21	4.37682e-19	8.66845	8.66845	5000.42	576.853
LL0000020649	nsdhl	0.000465275	0.00306441	8.58944	8.58944	477.967	55.6459
LL0000030128	tead3b	1.54158e-05	0.000158949	8.52368	8.52368	566.336	66.4427
LL0000024392	secisbp2l	0.0652001	0.170737	8.50998	8.50998	45.4164	5.33684
LL0000027671	si:dkey-43f9.4	0.00176126	0.00944429	8.50585	8.50585	208.374	24.4977
LL0000000200	acsbg2	7.71396e-24	1.09284e-21	8.44851	8.44851	18787.6	2223.77
LL0000037100	XLOC_038098	0.000125684	0.00100199	8.41677	8.41677	654.2	77.7258
LL0000029936	tagln2	2.17456e-21	2.38814e-19	8.38466	8.38466	16444.8	1961.3
LL0000028209	si:dkeyp-53d3.5	2.65783e-05	0.000257196	8.37661	8.37661	348.19	41.5669
LL0000028543	slc1a4	2.20371e-12	8.84416e-11	8.37513	8.37513	4476.01	534.44
LL0000030171	tes	3.59934e-12	1.38189e-10	8.34324	8.34324	2392.47	286.756
LL0000018674	marcksb	1.73979e-28	3.67874e-26	8.28414	8.28414	29623.1	3575.89
LL0000020053	NCEH1 (1 of many)	5.65844e-05	0.000499148	8.27476	8.27476	321.694	38.8766
LL0000020207	nes	7.72373e-06	8.80307e-05	8.25876	8.25876	1089.47	131.917
LL0000011077	GABRR1 (1 of many)	1.95207e-06	2.6288e-05	8.1755	8.1755	330.053	40.371
LL0000024359	sdr16c5b	4.00771e-21	4.20572e-19	8.13668	8.13668	6950.9	854.268
LL0000004093	CABZ01039096.1	2.05141e-06	2.74691e-05	8.10729	8.10729	770.028	94.9797
LL0000030065	tcap	2.79187e-09	6.66988e-08	8.10099	8.10099	1581.96	195.279
LL0000027565	si:dkey-30k6.5	0.00444439	0.0203964	8.09501	8.09501	104.552	12.9156
LL0000038258	ykt6	0.000232948	0.00171082	8.05993	8.05993	363.189	45.0611
LL0000031840	vezf1a	2.80337e-14	1.42349e-12	8.05864	8.05864	4369.94	542.268
LL0000038737	zgc:153631	0.00069304	0.0043463	8.05311	8.05311	188.316	23.3842
LL0000013041	jpt1b	1.10302e-28	2.40407e-26	8.03175	8.03175	94341.6	11746.1
LL0000024101	runx1	0.00498659	0.0224412	7.99888	7.99888	258.935	32.3714
LL0000013615	lgals2a	1.50122e-14	7.99543e-13	7.99043	7.99043	14925	1867.86
LL0000021093	osbpl7	0.00384622	0.0181631	7.98442	7.98442	324.595	40.6536
LL0000032135	wu:fc01d11	0.102249	0.237781	7.97492	7.97492	28.5659	3.58197
LL0000027378	si:dkey-253i9.4	3.48385e-05	0.000327076	7.97081	7.97081	1020.77	128.063
LL0000001769	bada	3.31946e-24	4.95019e-22	7.90225	7.90225	7731.43	978.384
LL0000024337	sdc4	8.37781e-15	4.54745e-13	7.8969	7.8969	3866.31	489.598
LL0000023878	rpap1	0.00115528	0.00662897	7.86582	7.86582	236.397	30.0536
LL0000024217	sat1a.2	2.08377e-23	2.78498e-21	7.84989	7.84989	19780.7	2519.88
LL0000026604	si:dkey-102c8.2	0.201168	0.384609	7.84635	7.84635	19.571	2.49428
LL0000038717	zgc:153215	0.00213872	0.0111313	7.82458	7.82458	269.086	34.3898
LL0000022029	pkn1a	1.0599e-06	1.52598e-05	7.80998	7.80998	852.299	109.13
LL0000001628	atp6v0a1a	1.00683e-05	0.00011023	7.77679	7.77679	576.698	74.1562
LL0000028832	slc6a16b	1.24316e-09	3.15625e-08	7.76936	7.76936	2030.86	261.393
LL0000009261	dub	9.67807e-05	0.000799471	7.73155	7.73155	407.922	52.7607
LL0000001526	atf5a	5.02582e-19	4.21307e-17	7.69092	7.69092	7602.54	988.508
LL0000019792	MYADM	6.33256e-09	1.40617e-07	7.62629	7.62629	857.387	112.425
LL0000032106	wnt9b	0.00345131	0.0166933	7.62473	7.62473	98.3468	12.8984
LL0000030407	tmbim1a	1.49954e-10	4.46301e-09	7.6208	7.6208	1379.33	180.995
LL0000002008	brf1a	1.54623e-07	2.63921e-06	7.59906	7.59906	565.745	74.4494
LL0000019185	mir21-1	1.19244e-09	3.06037e-08	7.55869	7.55869	12447.5	1646.78
LL0000009137	dock9b	1.94588e-12	7.94447e-11	7.53331	7.53331	2161.87	286.975
LL0000021700	phf20a	2.61706e-14	1.33848e-12	7.51841	7.51841	2355.6	313.311
LL0000014587	LOC101882703	0.021632	0.0737217	7.49962	7.49962	92.0137	12.2691
LL0000023252	rb1	1.04698e-05	0.000114008	7.49428	7.49428	1241.11	165.607
LL0000013044	jun	1.15368e-16	7.78294e-15	7.41874	7.41874	86832.2	11704.4
LL0000026811	si:dkey-160o24.3	1.80204e-05	0.000182094	7.41137	7.41137	490.208	66.1427
LL0000038473	zgc:103438	4.27106e-07	6.68597e-06	7.39359	7.39359	1016.86	137.533
LL0000022719	prxl2b	0.0311874	0.0977287	7.35214	7.35214	2375.4	323.089
LL0000022919	ptrh1	5.7845e-07	8.8212e-06	7.34789	7.34789	506.009	68.8645
LL0000023571	rfng	1.18337e-05	0.000127102	7.34022	7.34022	543.068	73.9852
LL0000001890	bhlhe23	0.0781763	0.195376	7.33201	7.33201	1357.55	185.154
LL0000011090	gadd45ga	2.01694e-22	2.48469e-20	7.32829	7.32829	7459.14	1017.86
LL0000011088	gadd45ba	1.79687e-19	1.59101e-17	7.32144	7.32144	25732.5	3514.68
LL0000015043	LOC101885062	9.64113e-07	1.40088e-05	7.30771	7.30771	421.785	57.7178
LL0000008717	dclk1b	5.35808e-13	2.37212e-11	7.30237	7.30237	7062.09	967.096
LL0000033634	XLOC_011861	0.00603761	0.0262377	7.30182	7.30182	210.184	28.7852
LL0000031066	tril	1.44422e-11	5.06443e-10	7.30154	7.30154	3547.57	485.866
LL0000022167	plppr5b	7.93977e-05	0.00067194	7.2762	7.2762	228.428	31.3939
LL0000001982	bop1	1.59158e-10	4.71715e-09	7.25263	7.25263	1045.7	144.182
LL0000000004	aacs	6.88765e-13	3.01164e-11	7.22385	7.22385	4791.54	663.294
LL0000016670	LOC108183594	0.125561	0.276086	7.20438	7.20438	26.5743	3.68863
LL0000021524	pdgfra	3.55535e-13	1.60922e-11	7.16811	7.16811	2892.19	403.48
LL0000001384	ARMC6	0.000531295	0.00344321	7.16378	7.16378	194.717	27.1808
LL0000030459	tmem120a	2.10904e-09	5.11623e-08	7.13402	7.13402	1864.35	261.332
LL0000021279	pard3ab	0.00154354	0.00845932	7.12168	7.12168	162.281	22.7869
LL0000010398	flncb	1.80475e-06	2.44904e-05	7.06279	7.06279	627.421	88.8346
LL0000036313	XLOC_031884	0.00550267	0.0243538	7.05381	7.05381	145.313	20.6006
LL0000029777	syt11b	3.5467e-22	4.08504e-20	7.05248	7.05248	71924.6	10198.5
LL0000013317	kif3cb	2.34909e-16	1.49236e-14	7.04916	7.04916	7741.08	1098.16
LL0000019806	mycb	5.6727e-20	5.18484e-18	7.02554	7.02554	6684.83	951.504
LL0000014933	LOC101884520	0.0903223	0.216991	6.99286	6.99286	36.0304	5.15246
LL0000022484	ppp4ca	6.10688e-10	1.6574e-08	6.9864	6.9864	840.306	120.277
LL0000024172	sall2	5.93705e-06	6.95125e-05	6.97807	6.97807	1036.6	148.551
LL0000031614	umps	0.00089617	0.00536591	6.97423	6.97423	682.036	97.7938
LL0000033826	XLOC_013240	0.00829486	0.0341509	6.91102	6.91102	443.237	64.1348
LL0000013715	llph	4.89344e-19	4.15122e-17	6.90456	6.90456	5014.49	726.257
LL0000027740	si:dkey-54n8.4	2.1703e-18	1.68938e-16	6.89507	6.89507	6793.6	985.283
LL0000027797	si:dkey-61n16.5	0.0145031	0.0536185	6.89313	6.89313	456.917	66.2858
LL0000007744	ctnnd1	5.75313e-15	3.25467e-13	6.8915	6.8915	8606.5	1248.86
LL0000008888	dhrs13b	0.000120781	0.000965632	6.8805	6.8805	568.809	82.6696
LL0000031355	tuba8l4	7.0164e-29	1.5778e-26	6.87913	6.87913	78124.8	11356.8
LL0000026912	si:dkey-182i3.10	0.00307797	0.0151408	6.87397	6.87397	204.462	29.7445
LL0000031277	TSTD1	2.76413e-06	3.55749e-05	6.87136	6.87136	598.488	87.099
LL0000027543	si:dkey-29h14.10	0.00753512	0.0315176	6.86399	6.86399	175.41	25.5551
LL0000019356	mkrn2os.1	3.93118e-10	1.10283e-08	6.86026	6.86026	934.922	136.281
LL0000039064	zgc:174906	2.52441e-12	9.90674e-11	6.85343	6.85343	2277.09	332.256
LL0000023770	RNF14 (1 of many)	0.000298142	0.00210347	6.78952	6.78952	654.592	96.4121
LL0000013355	klf11b	1.81483e-09	4.44822e-08	6.73327	6.73327	899.86	133.644
LL0000007436	CSKMT	0.000287487	0.00203845	6.7204	6.7204	353.467	52.5961
LL0000012836	iqgap2	0.00305852	0.0150824	6.69642	6.69642	156.186	23.3238
LL0000000090	abhd17b	5.88102e-12	2.17536e-10	6.67123	6.67123	2232.48	334.642
LL0000011959	hbegfa	2.37879e-05	0.000233705	6.66667	6.66667	407.676	61.1514
LL0000012238	hopx	6.76177e-17	4.62773e-15	6.65627	6.65627	24245.9	3642.56
LL0000029503	stap2a	6.62482e-11	2.08564e-09	6.65	6.65	3260.68	490.327
LL0000039663	ZNF821	2.49783e-12	9.88428e-11	6.64989	6.64989	4850.26	729.374
LL0000010074	fam234a	8.89595e-05	0.000740911	6.63248	6.63248	310.736	46.8506
LL0000004106	CABZ01041495.1	0.0501034	0.140724	6.63145	6.63145	1665.2	251.107
LL0000023347	rccd1	0.000188717	0.00141908	6.60122	6.60122	235.083	35.612
LL0000001027	ankrd22	2.68255e-06	3.46117e-05	6.58987	6.58987	941.851	142.924
LL0000007600	CT573344.1	0.000310573	0.00217817	6.5844	6.5844	428.812	65.1254
LL0000001379	armc1l	0.00583205	0.0255087	6.57938	6.57938	281.846	42.8378
LL0000013095	kcna3a	0.00147746	0.00813807	6.57559	6.57559	371.113	56.438
LL0000039481	znf1101	0.0360407	0.109566	6.56301	6.56301	66.1474	10.0788
LL0000018354	lrrc20	7.33709e-18	5.38573e-16	6.55327	6.55327	4163.08	635.268
LL0000014917	LOC101884451	9.4522e-13	4.05786e-11	6.55104	6.55104	7495.7	1144.2
LL0000001314	arhgef2	5.78151e-06	6.80854e-05	6.52447	6.52447	1203.71	184.491
LL0000022128	plekho1b	2.53981e-08	5.13288e-07	6.51938	6.51938	1238.5	189.972
LL0000000933	amacr	0.00411169	0.0191992	6.51738	6.51738	180.224	27.6528
LL0000023153	ralbb	0.000181765	0.00137337	6.50827	6.50827	542.486	83.3533
LL0000022610	prkx	2.30325e-11	7.85644e-10	6.4873	6.4873	2551.83	393.358
LL0000005403	cdyl	2.37817e-06	3.13119e-05	6.48034	6.48034	481.942	74.3698
LL0000011543	gpatch4	3.5551e-08	6.97577e-07	6.47774	6.47774	1875.29	289.498
LL0000009553	elavl4	1.66435e-16	1.09161e-14	6.4724	6.4724	81984.8	12666.8
LL0000000857	alas1	7.04296e-24	1.00786e-21	6.47186	6.47186	27202.7	4203.23
LL0000013051	kalrna	0.00349163	0.0168416	6.44528	6.44528	159.094	24.6839
LL0000001804	baz1a	3.69649e-11	1.21504e-09	6.43151	6.43151	1747.39	271.691
LL0000016905	LOC108191536	0.0488113	0.137861	6.43007	6.43007	56.679	8.81469
LL0000022643	prom1b	0.0212162	0.0725665	6.41834	6.41834	206.896	32.2351
LL0000010061	fam210ab	0.000134446	0.00105875	6.41009	6.41009	554.33	86.4778
LL0000023719	rlbp1b	0.000222635	0.0016436	6.40923	6.40923	786.213	122.669
LL0000007304	crfb1	0.00591092	0.02579	6.37929	6.37929	184.069	28.8541
LL0000032114	WSCD1	0.00781555	0.0325177	6.36616	6.36616	103.353	16.2347
LL0000011994	hdac6	3.23976e-07	5.21565e-06	6.36311	6.36311	656.991	103.25
LL0000024026	rras2	2.03813e-12	8.29717e-11	6.36058	6.36058	4917.86	773.178
LL0000029392	srrd	0.0247458	0.0818141	6.35139	6.35139	7508.14	1182.12
LL0000038436	zgc:100829	1.11903e-08	2.42405e-07	6.35111	6.35111	1920.34	302.363
LL0000019023	mid1ip1b	5.43822e-22	6.16346e-20	6.3434	6.3434	33645.2	5303.97
LL0000013231	kdelc1	7.42882e-09	1.64187e-07	6.32264	6.32264	1011.47	159.976
LL0000004043	CABZ01026153.1	0.001411	0.00782987	6.31962	6.31962	266.652	42.1942
LL0000038893	zgc:165573	4.72862e-18	3.60163e-16	6.29113	6.29113	7137.58	1134.55
LL0000031149	trmt10b	0.0777239	0.194612	6.28899	6.28899	45.2859	7.20083
LL0000036439	XLOC_032715	0.0852743	0.207942	6.27677	6.27677	47.6647	7.59382
LL0000001808	bbc3	0.000319765	0.00222785	6.25999	6.25999	682.15	108.97
LL0000013371	klf7b	2.41527e-14	1.23975e-12	6.25416	6.25416	14874.7	2378.37
LL0000013423	kmt2a	2.11626e-11	7.25932e-10	6.24334	6.24334	7744.46	1240.43
LL0000031346	tuba1a	3.27826e-23	4.30029e-21	6.23607	6.23607	120578	19335.5
LL0000038611	zgc:113364	0.103374	0.239727	6.22509	6.22509	42.3869	6.80905
LL0000000589	AL772300.1	0.0198534	0.0690724	6.21436	6.21436	101.972	16.409
LL0000001476	ash1l	1.00701e-11	3.59352e-10	6.21071	6.21071	5614.73	904.04
LL0000009819	esyt1a	0.000792433	0.00484599	6.20452	6.20452	221.905	35.7651
LL0000027725	si:dkey-51d8.1	0.419654	0.625135	6.1793	6.1793	6.44823	1.04352
LL0000005933	cnsta	2.85694e-14	1.44551e-12	6.16885	6.16885	5723.96	927.882
LL0000030847	tp53bp2b	2.93555e-09	6.9429e-08	6.16178	6.16178	1813.22	294.268
LL0000039452	znf106b	6.70423e-06	7.74705e-05	6.15142	6.15142	1545.77	251.286
LL0000000119	abracl	6.93762e-16	4.27327e-14	6.12634	6.12634	5337.58	871.251
LL0000007289	creb5a	0.0484114	0.137032	6.06566	6.06566	1036.07	170.809
LL0000028678	slc30a10	1.2283e-05	0.000131231	6.05718	6.05718	1051.35	173.571
LL0000020814	odc1	9.21577e-14	4.47123e-12	6.05706	6.05706	5101.76	842.283
LL0000010981	ftr97	0.0062115	0.0268881	6.05586	6.05586	240.183	39.6613
LL0000013086	kbtbd4	0.00153976	0.00844189	6.05034	6.05034	235.908	38.9908
LL0000031065	trib3	5.51162e-13	2.42494e-11	6.00397	6.00397	7216.5	1201.96
LL0000020317	nipa2	2.13184e-16	1.37908e-14	6.00356	6.00356	6006.02	1000.41
LL0000006149	cplx4c	0.0183399	0.0648418	5.9713	5.9713	131.374	22.0009
LL0000013528	lap3	1.59364e-06	2.20049e-05	5.96912	5.96912	784.127	131.364
LL0000019880	myo1ea	0.000246389	0.00179927	5.96171	5.96171	1281.77	215
LL0000014955	LOC101884641	0.06916	0.17795	5.95327	5.95327	57.0739	9.58698
LL0000000122	abt1	1.90337e-06	2.56566e-05	5.9441	5.9441	894.703	150.52
LL0000007347	crx	0.00561522	0.0247129	5.93534	5.93534	667.287	112.426
LL0000033635	XLOC_011868	0.0693042	0.178159	5.92407	5.92407	72.953	12.3147
LL0000023756	rnf114	0.000715003	0.00445642	5.91468	5.91468	208.017	35.1697
LL0000013275	KIAA0895L	1.28627e-10	3.89372e-09	5.83846	5.83846	2624.23	449.473
LL0000024375	sec22c	0.00235272	0.0120677	5.81234	5.81234	253.129	43.5504
LL0000025249	si:ch211-163b2.4	0.00706235	0.0298931	5.80711	5.80711	237.447	40.889
LL0000000072	abcg2c	0.000368606	0.00250941	5.79449	5.79449	377.628	65.1702
LL0000009184	dpysl4	1.48687e-16	9.84323e-15	5.78431	5.78431	9877.41	1707.62
LL0000028729	slc37a1	3.14415e-09	7.37469e-08	5.76741	5.76741	1734.98	300.826
LL0000023198	raph1b	1.09231e-12	4.66108e-11	5.76698	5.76698	2928.84	507.863
LL0000010830	FQ377603.1	1.66515e-05	0.000169227	5.76294	5.76294	853.429	148.089
LL0000004835	camk1ga	0.125291	0.275664	5.76144	5.76144	1006.59	174.711
LL0000009750	erap1b	0.00115882	0.00664389	5.75985	5.75985	307.344	53.3598
LL0000021170	p2rx7	0.000292653	0.00207093	5.74588	5.74588	557.978	97.1092
LL0000013073	katnal1	0.0013558	0.00757699	5.74533	5.74533	556.943	96.9384
LL0000007303	crestin	0.129535	0.282856	5.73996	5.73996	25.4849	4.43991
LL0000028027	si:dkey-92i17.2	1.41917e-05	0.000147834	5.73418	5.73418	460.204	80.2563
LL0000012806	ints6	0.00763673	0.0318767	5.7329	5.7329	134.616	23.4814
LL0000034883	LOC101882460	0.00536763	0.0238634	5.72719	5.72719	196.433	34.2983
LL0000020699	nts	3.62897e-06	4.52189e-05	5.7262	5.7262	743.173	129.785
LL0000029425	ssh2b	3.05911e-06	3.87642e-05	5.72561	5.72561	1020.11	178.166
LL0000021722	phlda2	0.00110396	0.00637579	5.71782	5.71782	589.91	103.171
LL0000024664	shc2	0.0654716	0.171353	5.71106	5.71106	54.8201	9.59893
LL0000013322	kif5c	4.08328e-09	9.43683e-08	5.70907	5.70907	1641.61	287.545
LL0000011801	gsna	2.64476e-15	1.56771e-13	5.69763	5.69763	8401.75	1474.6
LL0000005937	cntfr	3.15636e-17	2.21367e-15	5.6803	5.6803	8024.46	1412.68
LL0000018861	meig1	0.00225534	0.0116484	5.66894	5.66894	426.735	75.276
LL0000020003	NAV1 (1 of many)	6.28568e-08	1.15799e-06	5.6535	5.6535	4296.47	759.966
LL0000015639	LOC103909475	0.214731	0.402394	5.64115	5.64115	19.5065	3.45789
LL0000031802	VASH1	2.83475e-08	5.67231e-07	5.6144	5.6144	2648.04	471.651
LL0000012470	idi1	2.06132e-11	7.1053e-10	5.60766	5.60766	3305.09	589.389
LL0000008617	cyp51	0.000138212	0.00108419	5.58175	5.58175	2586.92	463.461
LL0000031161	trmt61a	0.0203917	0.0704226	5.57373	5.57373	284.162	50.9825
LL0000008661	dact3a	0.00184315	0.00983128	5.56443	5.56443	593.993	106.748
LL0000013040	jpt1a	5.72872e-15	3.25467e-13	5.55513	5.55513	5144.87	926.148
LL0000021340	pbrm1l	4.96506e-08	9.37867e-07	5.55363	5.55363	1318.98	237.498
LL0000000276	adam9	6.34122e-07	9.56721e-06	5.54508	5.54508	1157.73	208.786
LL0000029264	specc1lb	0.000251543	0.00182577	5.53644	5.53644	762.169	137.664
LL0000035104	XLOC_022736	1.5002e-09	3.74838e-08	5.53332	5.53332	2084.92	376.794
LL0000008024	CU469530.2	0.168128	0.340212	5.5105	5.5105	57.1614	10.3732
LL0000009737	eps15l1a	2.56945e-09	6.16972e-08	5.49518	5.49518	2335.65	425.036
LL0000030502	TMEM164	0.016562	0.0597792	5.48859	5.48859	124.273	22.6421
LL0000011102	galk1	0.000607356	0.00388111	5.47411	5.47411	470.568	85.9624
LL0000019922	myt1b	5.13775e-14	2.54498e-12	5.46954	5.46954	3533.52	646.035
LL0000030131	tecpr1b	0.000710071	0.00443351	5.45039	5.45039	444.313	81.5195
LL0000027425	si:dkey-264b2.3	0.411749	0.618388	5.44199	5.44199	9.44088	1.73482
LL0000010149	fastkd1	1.64314e-05	0.00016747	5.43448	5.43448	624.587	114.93
LL0000029351	sqstm1	4.91627e-14	2.44382e-12	5.42822	5.42822	8432.17	1553.39
LL0000011690	grapa	1.69382e-08	3.56029e-07	5.41761	5.41761	1893.38	349.486
LL0000001863	bcr	2.78124e-10	7.97608e-09	5.40059	5.40059	5664.97	1048.95
LL0000036753	XLOC_035272	0.181798	0.358616	5.38218	5.38218	19.8725	3.69227
LL0000025569	si:ch211-214c7.4	3.22713e-09	7.54434e-08	5.38043	5.38043	2166.68	402.697
LL0000021547	pdlim4	0.00013115	0.00103683	5.37302	5.37302	460.564	85.7178
LL0000009461	ehbp1	2.27646e-09	5.49414e-08	5.3618	5.3618	4998.63	932.267
LL0000002162	BX004972.1	0.0764271	0.192151	5.35559	5.35559	101.013	18.8613
LL0000023997	rps6ka3b	1.057e-09	2.74761e-08	5.35502	5.35502	1616.51	301.869
LL0000030980	traf6	0.00185517	0.00987311	5.34106	5.34106	342.591	64.1428
LL0000022425	ppp1r15a	5.39454e-07	8.29799e-06	5.34028	5.34028	2763.99	517.573
LL0000037214	XLOC_039063	3.89766e-06	4.81414e-05	5.33908	5.33908	2090.2	391.491
LL0000021771	PIGG	0.000719408	0.00447404	5.32911	5.32911	285.186	53.5147
LL0000015470	LOC101887160	0.0258352	0.0846318	5.32634	5.32634	85.0316	15.9644
LL0000018720	mbd2	4.18607e-09	9.62728e-08	5.298	5.298	1737.18	327.894
LL0000003680	BX927184.1	1.77561e-10	5.22973e-09	5.29298	5.29298	6466	1221.62
LL0000022556	prg4b	0.0158682	0.0577903	5.28311	5.28311	127.271	24.0901
LL0000018777	mcm7	3.42625e-05	0.000322737	5.27073	5.27073	782.545	148.47
LL0000021670	pgpep1	0.0132039	0.0499894	5.26534	5.26534	255.776	48.5773
LL0000003070	BX547934.2	0.0740802	0.187544	5.25881	5.25881	167.103	31.7759
LL0000019526	mrnip	0.0312881	0.0979577	5.25661	5.25661	108.976	20.7312
LL0000038704	zgc:153031	3.54466e-07	5.66785e-06	5.25079	5.25079	3595.69	684.79
LL0000033334	XLOC_009608	0.430309	0.635152	5.24828	5.24828	8.84816	1.68592
LL0000009324	dysf	1.16454e-06	1.65643e-05	5.23893	5.23893	1760.63	336.067
LL0000010131	fancf	0.0146236	0.0540216	5.23658	5.23658	340.837	65.0878
LL0000005375	cdkal1	1.05745e-05	0.000115061	5.23216	5.23216	768.604	146.9
LL0000026548	si:ch73-42p12.2	8.84191e-14	4.30458e-12	5.22042	5.22042	5978.64	1145.24
LL0000026353	si:ch73-236j9.2	1.75275e-06	2.39222e-05	5.21914	5.21914	819.118	156.945
LL0000031530	ubtd1b	0.028117	0.0902226	5.21858	5.21858	330.623	63.3549
LL0000013310	kif26bb	7.39673e-06	8.45076e-05	5.21732	5.21732	3488.64	668.666
LL0000007755	ctsba	9.35178e-19	7.57066e-17	5.21586	5.21586	9671.31	1854.21
LL0000028271	si:dkeyp-80c12.7	1.21468e-12	5.128e-11	5.2066	5.2066	4760.78	914.375
LL0000024243	sc:d0202	2.26734e-08	4.63512e-07	5.20555	5.20555	1740.22	334.301
LL0000024234	sb:cb829	7.65335e-07	1.13806e-05	5.20158	5.20158	852.616	163.915
LL0000007731	cth	2.37071e-12	9.43423e-11	5.19533	5.19533	6348.31	1221.93
LL0000031908	vps8	1.0878e-09	2.81221e-08	5.18238	5.18238	1893.88	365.447
LL0000020532	npm1a	4.34292e-09	9.97182e-08	5.17783	5.17783	4093.49	790.58
LL0000005442	cenpx	1.37382e-08	2.93116e-07	5.16374	5.16374	1058.5	204.988
LL0000020736	nudt9	1.88139e-16	1.22828e-14	5.16243	5.16243	6569	1272.46
LL0000010244	fdps	5.39647e-08	1.01127e-06	5.14926	5.14926	4890.65	949.776
LL0000028930	smad1	1.23746e-11	4.37184e-10	5.14827	5.14827	6306.62	1225
LL0000038495	zgc:109986	4.22153e-05	0.000387096	5.14301	5.14301	643.965	125.212
LL0000009539	eif5a2	4.16082e-19	3.57251e-17	5.1351	5.1351	19632.6	3823.21
LL0000008882	dhrs11a	1.04432e-06	1.50507e-05	5.12291	5.12291	1049.3	204.824
LL0000029797	syt9a	3.41228e-07	5.46853e-06	5.09525	5.09525	1379.7	270.781
LL0000026275	si:ch73-182a11.2	0.00301527	0.0149056	5.08471	5.08471	295.014	58.0198
LL0000003493	BX682550.1	0.000817281	0.00498019	5.07405	5.07405	476.393	93.8883
LL0000028486	slc12a7a	0.0310697	0.0974247	5.07347	5.07347	299.737	59.0792
LL0000038285	ywhaz	9.0088e-20	8.12915e-18	5.07313	5.07313	18515.7	3649.76
LL0000028118	si:dkeyp-120h9.1	0.000185059	0.00139453	5.06669	5.06669	595.042	117.442
LL0000016378	LOC108179813	0.0884342	0.213578	5.04932	5.04932	32.1696	6.37109
LL0000028336	si:rp71-1g18.13	0.000221447	0.00163739	5.03979	5.03979	1102.33	218.725
LL0000000219	actb1	4.92656e-19	4.15444e-17	5.03537	5.03537	132487	26311.3
LL0000004914	cars	1.84024e-12	7.55673e-11	5.03402	5.03402	2612.46	518.961
LL0000027925	si:dkey-7i4.19	0.20596	0.391341	5.02902	5.02902	25.9995	5.16989
LL0000012688	il6st	8.63149e-11	2.68752e-09	5.02824	5.02824	5237.89	1041.7
LL0000010430	fnbp1l	1.34513e-08	2.87861e-07	5.02546	5.02546	3636.59	723.634
LL0000018539	magixa	1.47863e-05	0.000153239	5.02504	5.02504	1522.87	303.056
LL0000031021	trak1a	1.0332e-07	1.83887e-06	5.02404	5.02404	1418.63	282.368
LL0000018941	mfsd2ab	2.80307e-08	5.61685e-07	5.0122	5.0122	2900.58	578.704
LL0000022603	prkdc	0.0081908	0.0338504	5.00942	5.00942	316.969	63.2746
LL0000012054	her6	2.15009e-05	0.000213906	5.00796	5.00796	1896.01	378.599
LL0000022280	polr2h	2.40833e-07	3.9905e-06	5.00739	5.00739	1922.79	383.99
LL0000009348	ebp	0.000251074	0.00182408	5.00519	5.00519	844.817	168.788
LL0000011805	gsr	2.2497e-07	3.74959e-06	5.00372	5.00372	905.058	180.877
LL0000022985	qars	3.16701e-08	6.29271e-07	5.00107	5.00107	1620.19	323.968
LL0000009560	elfn2a	0.0495518	0.139591	4.99367	4.99367	231.211	46.3008
LL0000027626	si:dkey-38p12.3	0.000668004	0.00420979	4.9921	4.9921	812.845	162.826
LL0000030476	tmem134	5.75301e-07	8.79211e-06	4.98723	4.98723	1897.44	380.459
LL0000000304	adat2	0.00097719	0.00575407	4.98696	4.98696	377.438	75.6851
LL0000005816	cln5	0.0018207	0.00973721	4.96992	4.96992	330.515	66.5032
LL0000031673	urb1	0.00970272	0.038691	4.96781	4.96781	212.036	42.6821
LL0000028520	slc16a9b	1.07345e-07	1.89856e-06	4.96052	4.96052	1554.12	313.297
LL0000011375	glipr2l	0.0121297	0.0465947	4.95973	4.95973	353.437	71.2613
LL0000020194	nek9	0.00300932	0.014891	4.95266	4.95266	549.28	110.906
LL0000010206	fbxo30a	8.46373e-07	1.24772e-05	4.94723	4.94723	1275.29	257.779
LL0000009718	ephb3a	1.5784e-05	0.000161921	4.94005	4.94005	611.503	123.785
LL0000027534	si:dkey-28i19.1	0.0530315	0.147025	4.92017	4.92017	126.214	25.6524
LL0000035385	XLOC_025098	0.00201165	0.0106142	4.91223	4.91223	294.981	60.0503
LL0000022857	ptk7a	0.00942073	0.0378322	4.91108	4.91108	165.531	33.7055
LL0000023679	ric8b	0.0935785	0.222999	4.90279	4.90279	1391.99	283.917
LL0000012799	ints12	0.00103599	0.00602748	4.89492	4.89492	510.279	104.247
LL0000027836	si:dkey-6i22.5	8.90304e-06	9.86928e-05	4.89083	4.89083	479.361	98.0122
LL0000030751	tnk2b	0.000468946	0.00308572	4.88681	4.88681	1253.33	256.472
LL0000012867	irf9	3.4972e-06	4.37289e-05	4.88039	4.88039	1333.35	273.206
LL0000027499	si:dkey-280e21.3	2.03682e-13	9.39922e-12	4.87726	4.87726	22759.9	4666.53
LL0000001147	apaf1	4.09422e-06	5.02624e-05	4.87172	4.87172	615.204	126.281
LL0000009836	ets2	0.00024516	0.00179123	4.85314	4.85314	633.397	130.513
LL0000030306	tiam2a	0.0010725	0.00621183	4.84408	4.84408	264.624	54.6284
LL0000012791	insm1b	5.65195e-06	6.68374e-05	4.84079	4.84079	649.859	134.246
LL0000021206	pacsin2	4.23154e-07	6.63144e-06	4.83751	4.83751	1700.26	351.475
LL0000022870	ptpn1	1.25116e-10	3.79554e-09	4.82866	4.82866	2123.85	439.843
LL0000028086	si:dkeyp-104f11.6	0.0599042	0.160337	4.8191	4.8191	67.1077	13.9254
LL0000019418	mmp9	0.000460132	0.00303902	4.81728	4.81728	360.63	74.8618
LL0000031595	ugt5c3	0.030788	0.0967124	4.81236	4.81236	131.161	27.2551
LL0000001849	bcl6ab	3.41633e-05	0.000322017	4.80505	4.80505	567.937	118.196
LL0000020253	nfe2l3	7.04091e-06	8.0899e-05	4.7989	4.7989	1288.98	268.598
LL0000000580	AL732488.1	7.78482e-05	0.000663584	4.78458	4.78458	1327.65	277.484
LL0000009482	eif2ak2	0.00102691	0.00598693	4.78085	4.78085	580.015	121.321
LL0000030554	tmem206	0.00364545	0.0174006	4.77858	4.77858	250.757	52.4752
LL0000039508	znf1130	0.0309639	0.0971574	4.77805	4.77805	82.7839	17.3259
LL0000021205	pacsin1b	6.0902e-05	0.000534571	4.77116	4.77116	724.714	151.895
LL0000020527	nphp4	0.019705	0.0686574	4.75777	4.75777	230.503	48.4477
LL0000000151	acbd7	8.40956e-16	5.13527e-14	4.75516	4.75516	57395.1	12070.1
LL0000020466	nom1	0.000772277	0.00474451	4.74777	4.74777	446.191	93.9792
LL0000026883	si:dkey-175m17.7	2.74675e-11	9.19933e-10	4.74518	4.74518	3328.2	701.386
LL0000028691	slc33a1	8.53443e-06	9.5428e-05	4.74246	4.74246	810.845	170.976
LL0000020091	ndnf	0.00164132	0.008892	4.74162	4.74162	274.611	57.915
LL0000016268	LOC108179023	9.02868e-07	1.32274e-05	4.74103	4.74103	1909.82	402.829
LL0000022042	pkp3b	0.00738826	0.0310224	4.72741	4.72741	121.585	25.7191
LL0000029349	sqlea	3.43447e-05	0.000323227	4.72203	4.72203	1111.4	235.365
LL0000008527	cybc1	0.00295105	0.014659	4.71585	4.71585	677.534	143.672
LL0000001568	atp10d	5.71076e-06	6.73081e-05	4.70473	4.70473	692.148	147.118
LL0000009059	dnajc10	0.000655854	0.00414983	4.69732	4.69732	542.859	115.568
LL0000010307	fgf7	0.0137575	0.0515702	4.69634	4.69634	162.645	34.6323
LL0000012014	heatr1	2.41423e-06	3.16835e-05	4.69109	4.69109	1030.53	219.679
LL0000025992	si:ch211-283g2.1	0.10694	0.245428	4.6878	4.6878	48.0482	10.2496
LL0000028742	slc38a7	5.40551e-07	8.30556e-06	4.68764	4.68764	2116.22	451.446
LL0000001680	atxn3	1.15146e-07	2.0214e-06	4.67825	4.67825	1232.51	263.455
LL0000026948	si:dkey-188i13.9	0.0663469	0.172782	4.67767	4.67767	151.832	32.459
LL0000009678	eogt	0.00353193	0.0169854	4.67596	4.67596	354.87	75.8925
LL0000012898	isg20l2	0.000348389	0.00239478	4.67481	4.67481	515.645	110.303
LL0000018396	lrrc8aa	6.00433e-08	1.11339e-06	4.66914	4.66914	2425.21	519.413
LL0000013677	limk1a	5.74982e-08	1.069e-06	4.66884	4.66884	3436.69	736.092
LL0000020703	nuak2	0.00800753	0.0331704	4.66756	4.66756	395.336	84.6987
LL0000029343	sptlc2b	4.94476e-08	9.35279e-07	4.65913	4.65913	2285.85	490.618
LL0000002882	BX511034.1	0.0162362	0.0588132	4.65693	4.65693	524.095	112.541
LL0000001670	atrnl1a	0.000390769	0.00264376	4.64388	4.64388	486.202	104.698
LL0000005111	ccdc92	6.23503e-09	1.38668e-07	4.64149	4.64149	14640.2	3154.21
LL0000013712	lix1l	9.44628e-05	0.000782605	4.60134	4.60134	544.958	118.435
LL0000001375	arl8bb	3.01947e-06	3.8393e-05	4.59991	4.59991	1528.95	332.386
LL0000013590	ldlrb	1.86058e-08	3.8763e-07	4.57547	4.57547	2156.16	471.243
LL0000022986	qdpra	0.00298451	0.0147941	4.56828	4.56828	550.308	120.463
LL0000014334	LOC100536587	0.315236	0.520462	4.55523	4.55523	409.356	89.8651
LL0000007459	csrnp2	5.28788e-09	1.19856e-07	4.55339	4.55339	1970.03	432.65
LL0000022125	plekhm3	2.13327e-07	3.56813e-06	4.54923	4.54923	2130.09	468.232
LL0000031207	trub1	0.000833771	0.00506086	4.54523	4.54523	856.721	188.488
LL0000012325	hs3st1l2	0.0887815	0.214197	4.54279	4.54279	1076.78	237.031
LL0000030235	tgif1	1.01564e-10	3.12117e-09	4.54232	4.54232	6178.95	1360.31
LL0000027017	si:dkey-19b23.8	1.83344e-09	4.48165e-08	4.53538	4.53538	2794.87	616.237
LL0000026228	si:ch73-138n13.1	9.34443e-14	4.51817e-12	4.5334	4.5334	8504.31	1875.92
LL0000018869	memo1	1.59335e-07	2.7131e-06	4.51235	4.51235	1731.22	383.663
LL0000000862	aldh18a1	3.46163e-08	6.81123e-07	4.50312	4.50312	2065.29	458.636
LL0000008635	cyth3a	1.67843e-10	4.96416e-09	4.50214	4.50214	4483.45	995.848
LL0000022208	pmvk	0.0333815	0.102942	4.48367	4.48367	265.896	59.3031
LL0000009151	dpcd	3.67867e-08	7.1983e-07	4.48167	4.48167	2332.45	520.443
LL0000013416	klhl42	0.0824283	0.202912	4.47529	4.47529	63.7483	14.2445
LL0000006142	cplane2	0.00299879	0.0148545	4.47452	4.47452	506.432	113.181
LL0000028904	slco5a1a	5.24642e-10	1.43486e-08	4.47212	4.47212	2282.91	510.476
LL0000028820	slc5a6b	0.0590601	0.158707	4.47163	4.47163	128.749	28.7925
LL0000004578	CABZ01085626.1	3.93451e-06	4.85542e-05	4.47023	4.47023	829.042	185.458
LL0000004498	CABZ01079480.1	0.000733028	0.00454238	4.4576	4.4576	369.922	82.9869
LL0000032115	wscd1b	0.0496131	0.139707	4.45271	4.45271	208.994	46.9364
LL0000039261	zgc:91849	0.0418792	0.122862	4.45134	4.45134	149.368	33.5556
LL0000025558	si:ch211-213a13.2	0.0324108	0.100672	4.44715	4.44715	79.6258	17.9049
LL0000008646	d2hgdh	1.40344e-05	0.000146627	4.44206	4.44206	739.34	166.441
LL0000006737	CR589875.2	0.0980528	0.230558	4.42588	4.42588	64.7387	14.6273
LL0000009713	ephb1	2.62912e-05	0.000255118	4.42194	4.42194	2162.98	489.146
LL0000026139	si:ch211-76m11.3	0.211413	0.398019	4.41819	4.41819	25.3425	5.73595
LL0000023667	RHOU (1 of many)	0.0196378	0.0685244	4.41451	4.41451	193.895	43.9223
LL0000020840	ola1	1.38024e-13	6.45344e-12	4.40737	4.40737	11701.7	2655.04
LL0000010570	fosl2	1.02735e-07	1.83074e-06	4.39863	4.39863	4105.38	933.333
LL0000027446	si:dkey-269o24.6	0.222288	0.411869	4.39506	4.39506	28.1669	6.40876
LL0000029790	syt4	6.94894e-14	3.41825e-12	4.39345	4.39345	20052	4564.08
LL0000031242	tspan17	1.51124e-06	2.0908e-05	4.38942	4.38942	2248.28	512.204
LL0000020773	nutf2l	0.00070742	0.00442083	4.38934	4.38934	614.398	139.975
LL0000029751	syne3	0.00428417	0.0198281	4.3844	4.3844	239.017	54.5153
LL0000039219	zgc:66484	0.0110476	0.0430925	4.3655	4.3655	161.752	37.0524
LL0000011435	gna13a	0.00318672	0.0156054	4.36417	4.36417	401.379	91.9714
LL0000012001	hddc3	1.8779e-06	2.53373e-05	4.36351	4.36351	1241.87	284.603
LL0000039829	hpdl	0.000306914	0.00215463	4.3559	4.3559	1159.76	266.25
LL0000035803	XLOC_028466	0.191716	0.371653	4.35304	4.35304	33.2203	7.63152
LL0000015378	LOC101886743	0.00111537	0.00643382	4.35134	4.35134	308.174	70.8227
LL0000027016	si:dkey-19b23.7	0.00331929	0.016154	4.34389	4.34389	439.707	101.224
LL0000004938	casp9	0.000168254	0.00128154	4.34269	4.34269	1786.47	411.373
LL0000007717	ctc1	0.000132949	0.00104928	4.33937	4.33937	638.515	147.145
LL0000012485	ifi45	0.0964372	0.22759	4.33419	4.33419	1399.02	322.786
LL0000007647	CT583708.1	0.248362	0.443853	4.33162	4.33162	14.5384	3.35634
LL0000018656	mapre1b	6.26568e-13	2.74817e-11	4.33064	4.33064	15735.3	3633.47
LL0000021396	pcdh2ab3	0.19128	0.371139	4.32894	4.32894	63.5779	14.6867
LL0000023052	rab34a	0.00587771	0.0256609	4.32872	4.32872	410.464	94.8233
LL0000023174	rangap1b	3.80423e-07	6.02847e-06	4.31486	4.31486	1476.05	342.085
LL0000023602	rgs12b	2.92507e-05	0.000280755	4.31384	4.31384	1483.51	343.895
LL0000038510	zgc:110329	2.10685e-07	3.5281e-06	4.3125	4.3125	2219.92	514.766
LL0000029574	stmn4	7.05916e-13	3.07714e-11	4.31188	4.31188	200572	46516.1
LL0000031295	ttc27	0.00202013	0.010647	4.29426	4.29426	1050.52	244.633
LL0000018288	lpar4	0.0697243	0.178947	4.29116	4.29116	127.556	29.7253
LL0000029457	st18	0.314641	0.520009	4.29	4.29	9.03727	2.10659
LL0000004850	camkmt	0.0086082	0.0352667	4.28103	4.28103	282.298	65.9416
LL0000030280	thoc6	0.00205905	0.0108079	4.2786	4.2786	431.492	100.849
LL0000012816	ipcef1	0.165163	0.33585	4.27383	4.27383	32.3696	7.5739
LL0000022281	polr2i	2.5028e-08	5.07729e-07	4.27267	4.27267	5655.89	1323.74
LL0000002769	BX469885.1	0.0731725	0.185744	4.27237	4.27237	78.3235	18.3326
LL0000002518	BX294434.1	0.000249001	0.00181181	4.26667	4.26667	493.766	115.726
LL0000001048	ANKRD50	2.63381e-05	0.00025522	4.26247	4.26247	1255.49	294.546
LL0000038856	zgc:162939	1.54445e-05	0.000159129	4.26113	4.26113	1165.28	273.466
LL0000019521	mri1	1.63452e-08	3.44588e-07	4.25985	4.25985	17764.8	4170.28
LL0000023010	r3hdm4	0.000150822	0.00116887	4.24711	4.24711	576.67	135.779
LL0000010394	flna	0.000920285	0.00546883	4.2463	4.2463	2225.52	524.108
LL0000027656	si:dkey-42i9.4	2.65116e-10	7.63395e-09	4.24372	4.24372	2984.95	703.38
LL0000009275	dusp16	1.07819e-06	1.54446e-05	4.24144	4.24144	1104.2	260.337
LL0000029091	snu13b	6.30409e-10	1.70765e-08	4.24113	4.24113	3742.14	882.346
LL0000000052	abcc6a	0.0998567	0.233598	4.23666	4.23666	101.79	24.0261
LL0000013799	LO017938.1	0.260747	0.459007	4.23119	4.23119	29.197	6.90041
LL0000005975	coil	8.72755e-05	0.000728839	4.22222	4.22222	684.332	162.079
LL0000006647	CR450785.1	0.0121297	0.0465947	4.22049	4.22049	192.659	45.6486
LL0000029693	surf4l	1.40294e-05	0.000146627	4.21219	4.21219	1189.37	282.363
LL0000000266	adam15	0.000475848	0.00312678	4.20403	4.20403	1142.42	271.745
LL0000012536	igf2r	0.0192915	0.0676287	4.20018	4.20018	158.589	37.7576
LL0000016327	LOC108179296	0.154683	0.321416	4.18643	4.18643	46.2378	11.0447
LL0000029333	spsb4a	3.48689e-05	0.000327144	4.17569	4.17569	1575.51	377.304
LL0000010906	fthl28	0.000161895	0.00124313	4.17524	4.17524	2261.11	541.553
LL0000022828	ptges	0.000286747	0.00203422	4.17343	4.17343	757.244	181.444
LL0000019466	mov10a	0.0134165	0.0505778	4.16391	4.16391	204.401	49.0886
LL0000029610	stx12	3.11733e-09	7.3483e-08	4.16352	4.16352	10898.5	2617.62
LL0000001100	anxa13l	3.00035e-12	1.16455e-10	4.1626	4.1626	22894.9	5500.14
LL0000018629	mapk1	6.1936e-09	1.37963e-07	4.16218	4.16218	3478.2	835.668
LL0000028316	si:dkeyp-97b10.3	0.00197975	0.0104692	4.14508	4.14508	347.167	83.754
LL0000009581	elovl1a	4.50024e-05	0.000409736	4.1414	4.1414	1885.53	455.288
LL0000012785	insig1	4.52627e-11	1.47073e-09	4.12719	4.12719	12276.7	2974.59
LL0000005595	chico	7.91889e-06	8.97496e-05	4.11924	4.11924	902.029	218.98
LL0000000838	AL954694.1	0.0767222	0.19258	4.11549	4.11549	73.4152	17.8388
LL0000023842	rnpep	0.00363198	0.0173539	4.10767	4.10767	550.617	134.046
LL0000019421	mms19	0.000927763	0.00550864	4.10355	4.10355	561.77	136.899
LL0000020472	nop2	3.90277e-05	0.000360904	4.09275	4.09275	1436.5	350.986
LL0000008845	desi2	1.75605e-08	3.68017e-07	4.09231	4.09231	2286.08	558.63
LL0000001525	atf4b	1.77736e-09	4.37911e-08	4.08928	4.08928	66199	16188.4
LL0000011482	gnl2	0.00087097	0.00524619	4.08286	4.08286	603.819	147.891
LL0000011944	haus7	0.00901133	0.0365335	4.0802	4.0802	370.806	90.8794
LL0000001473	ascl1b	0.0297593	0.0942965	4.0751	4.0751	342.642	84.0819
LL0000030438	tmeff1b	4.42746e-11	1.44193e-09	4.06703	4.06703	6686.73	1644.13
LL0000001803	baxb	7.30292e-05	0.000627413	4.05879	4.05879	615.727	151.702
LL0000011044	g6pd	3.75211e-09	8.69987e-08	4.05399	4.05399	1919.75	473.546
LL0000020424	nmi	0.000837371	0.00507401	4.05049	4.05049	906.261	223.741
LL0000021793	pik3ap1	0.0923048	0.220594	4.03242	4.03242	103.254	25.606
LL0000026892	si:dkey-178k16.1	5.46725e-10	1.49238e-08	4.03091	4.03091	3959.76	982.348
LL0000030629	tmem54a	0.000661384	0.00417736	4.03082	4.03082	438.746	108.848
LL0000013664	lig3	0.000489629	0.00320692	4.02841	4.02841	690.981	171.527
LL0000009454	egln2	1.04023e-07	1.84673e-06	4.02412	4.02412	1974.39	490.64
LL0000021297	parp2	5.33771e-06	6.36149e-05	4.02094	4.02094	836.405	208.013
LL0000039480	znf1100	0.0313462	0.0980747	4.02092	4.02092	94.031	23.3854
LL0000021384	pcdh1gb2	0.00462173	0.0210466	4.01756	4.01756	398.381	99.1601
LL0000024082	rtn4a	5.30755e-09	1.19924e-07	4.01345	4.01345	39698.8	9891.43
LL0000000022	aatf	0.0041091	0.0191934	4.0059	4.0059	471.82	117.781
LL0000020310	nim1k	0.000313981	0.00219771	4.00559	4.00559	463.389	115.686
LL0000001825	bcar3	0.00267875	0.0135149	4.00448	4.00448	1002.15	250.256
LL0000029006	smpd4	0.00348694	0.0168254	4.00448	4.00448	381.555	95.2821
LL0000020256	nfil3	3.05241e-07	4.94212e-06	4.00153	4.00153	3891.62	972.534
LL0000000192	acoxl	0.000267416	0.00192602	3.99746	3.99746	765.143	191.407
LL0000029358	srd5a1	0.00841285	0.0345563	3.99628	3.99628	212.967	53.2913
LL0000004879	capn1b	5.02943e-10	1.37818e-08	3.98839	3.98839	3695.12	926.469
LL0000000541	akap6	4.03761e-10	1.12822e-08	3.98815	3.98815	10108.4	2534.62
LL0000010123	fam98a	3.99521e-05	0.000368251	3.9854	3.9854	1013.17	254.219
LL0000000329	adgra1a	3.84146e-08	7.4653e-07	3.98418	3.98418	2732.1	685.738
LL0000010867	frmd8	1.79423e-06	2.43944e-05	3.96963	3.96963	2098.25	528.577
LL0000027204	si:dkey-229b18.3	2.31603e-05	0.000228331	3.96247	3.96247	901.551	227.522
LL0000010874	frrs1b	0.0135818	0.0510517	3.95631	3.95631	347.807	87.9118
LL0000031319	ttf2	0.014434	0.0534747	3.94675	3.94675	272.03	68.9251
LL0000018837	med24	0.00017283	0.00131286	3.94063	3.94063	473.484	120.154
LL0000001116	ap1ar	6.63165e-07	9.99475e-06	3.93826	3.93826	1748.98	444.101
LL0000017721	LOC110439524	0.190919	0.370615	3.93817	3.93817	35.422	8.99452
LL0000013807	LO018020.2	0.126256	0.277355	3.93579	3.93579	116.772	29.6694
LL0000022212	pnkp	0.048154	0.136494	3.92944	3.92944	319.629	81.3421
LL0000000893	alg2	8.18817e-06	9.22847e-05	3.92866	3.92866	724.36	184.378
LL0000001918	bivm	1.22349e-05	0.000130817	3.92589	3.92589	948.253	241.538
LL0000009330	e2f3	0.0745022	0.188309	3.92408	3.92408	222.973	56.8218
LL0000028458	skiv2l	0.00371478	0.0176542	3.92364	3.92364	344.289	87.7473
LL0000026761	si:dkey-14d8.1	0.206594	0.39202	3.91965	3.91965	56.0514	14.3001
LL0000005360	CDK2AP1	5.99463e-07	9.12202e-06	3.91624	3.91624	1838.68	469.502
LL0000005410	cebpz	0.000726993	0.00451309	3.91464	3.91464	636.583	162.616
LL0000034963	XLOC_021387	0.00265772	0.0134136	3.9104	3.9104	831.142	212.547
LL0000004301	CABZ01066312.1	0.190812	0.370509	3.9098	3.9098	41.0582	10.5014
LL0000023056	rab36	0.00460019	0.0209688	3.90909	3.90909	367.143	93.9204
LL0000038268	yrdc	0.000658007	0.0041616	3.90782	3.90782	523.145	133.871
LL0000027591	si:dkey-33c12.11	0.110607	0.251762	3.90327	3.90327	59.9431	15.3572
LL0000009156	dpf2l	1.05116e-09	2.73747e-08	3.88623	3.88623	2653.9	682.9
LL0000020868	olfml2ba	0.0307272	0.0966286	3.87873	3.87873	116.092	29.9305
LL0000005573	chd4a	2.35003e-07	3.90303e-06	3.87868	3.87868	3288.31	847.792
LL0000012081	hgh1	5.59415e-05	0.0004944	3.87034	3.87034	641.154	165.658
LL0000020410	nlrx1	0.00138257	0.00769317	3.8694	3.8694	465.281	120.246
LL0000006187	CR293509.1	0.000767619	0.00471794	3.86865	3.86865	656.202	169.621
LL0000022626	prmt7	0.00367008	0.0174946	3.86828	3.86828	500.44	129.37
LL0000019013	micall1a	0.00448156	0.0205072	3.8587	3.8587	459.386	119.052
LL0000031172	trnt1	7.16214e-06	8.21587e-05	3.85792	3.85792	2336.14	605.542
LL0000009446	eftud2	0.000564458	0.00363155	3.85775	3.85775	886.025	229.674
LL0000010447	fnip1	2.67585e-07	4.38252e-06	3.85524	3.85524	2033.64	527.501
LL0000000552	akr1b1	9.54201e-06	0.000104873	3.85113	3.85113	1493.91	387.914
LL0000004312	CABZ01066921.1	0.0050295	0.0225841	3.85063	3.85063	282.797	73.4419
LL0000018631	mapk11	3.45483e-06	4.33226e-05	3.84625	3.84625	1337.97	347.863
LL0000009495	eif3ba	1.7229e-12	7.09546e-11	3.84231	3.84231	8771.23	2282.8
LL0000023209	rasa1b	0.00251563	0.0127967	3.83958	3.83958	398.224	103.715
LL0000012979	itprip	5.37875e-07	8.2917e-06	3.83934	3.83934	1173.73	305.712
LL0000020061	nck2a	0.000896751	0.00536591	3.83764	3.83764	1135.29	295.83
LL0000004855	camsap1a	8.96765e-05	0.000746005	3.8348	3.8348	1393.65	363.423
LL0000022430	ppp1r1b	0.066141	0.172405	3.83272	3.83272	431.498	112.583
LL0000027885	si:dkey-78a14.4	0.0832378	0.204302	3.8283	3.8283	71.1897	18.5956
LL0000039575	znf281a	0.000112761	0.000911808	3.82772	3.82772	1006.49	262.947
LL0000029628	stxbp1b	0.00693585	0.0294633	3.82692	3.82692	981.371	256.439
LL0000034990	XLOC_021586	0.0602504	0.16102	3.81873	3.81873	133.892	35.0618
LL0000001466	asb6	0.0260212	0.0851761	3.81844	3.81844	394.903	103.42
LL0000030904	trabd	2.03014e-05	0.000202542	3.81758	3.81758	796.541	208.65
LL0000025557	si:ch211-213a13.1	2.51144e-06	3.27318e-05	3.81675	3.81675	3878.01	1016.05
LL0000011101	gale	7.84691e-05	0.000668072	3.81302	3.81302	731.185	191.76
LL0000030001	tbc1d17	2.36327e-06	3.11446e-05	3.80167	3.80167	3267.42	859.47
LL0000013489	l1camb	9.85042e-07	1.4269e-05	3.79896	3.79896	4869.18	1281.71
LL0000033011	XLOC_006965	0.00691903	0.0294183	3.7977	3.7977	355.204	93.5314
LL0000039694	znf999	0.229494	0.421091	3.79636	3.79636	43.5821	11.48
LL0000027976	si:dkey-85a20.4	0.0210257	0.0720192	3.7954	3.7954	355.703	93.7194
LL0000012159	hmbsb	0.00866994	0.0354479	3.79486	3.79486	435.605	114.788
LL0000026867	si:dkey-172k15.3	0.0208005	0.0715072	3.79316	3.79316	222.383	58.6273
LL0000030398	tm7sf2	2.66596e-05	0.000257807	3.79204	3.79204	1331.9	351.235
LL0000006048	commd8	1.67977e-06	2.30494e-05	3.79125	3.79125	2639.73	696.269
LL0000026481	si:ch73-344o19.1	3.06805e-06	3.88428e-05	3.78746	3.78746	2084.71	550.423
LL0000031547	uck2b	1.95339e-07	3.29057e-06	3.78328	3.78328	2369.5	626.309
LL0000013058	kansl1a	2.0446e-07	3.43198e-06	3.7799	3.7799	3907.07	1033.64
LL0000032306	XLOC_000946	0.000191333	0.00143647	3.76996	3.76996	657.082	174.294
LL0000028708	slc35d1a	0.000535633	0.00346658	3.76412	3.76412	520.317	138.231
LL0000023344	rcc1	3.73232e-05	0.00034741	3.76331	3.76331	1048.39	278.582
LL0000001766	bach1b	0.000710076	0.00443351	3.75793	3.75793	612.443	162.974
LL0000010305	fgf6a	5.81309e-06	6.82869e-05	3.75363	3.75363	1138.65	303.347
LL0000018836	med23	0.00165797	0.00896829	3.74753	3.74753	545.959	145.685
LL0000004228	CABZ01058452.1	0.408024	0.61501	3.7465	3.7465	8.26516	2.2061
LL0000012448	iars	6.15968e-06	7.19408e-05	3.74472	3.74472	2309.12	616.633
LL0000028032	si:dkey-93h22.8	0.000338662	0.00233698	3.74299	3.74299	528.963	141.321
LL0000011365	gle1	0.000732431	0.00454193	3.73798	3.73798	705.638	188.775
LL0000038858	zgc:162944	1.34659e-09	3.38248e-08	3.73728	3.73728	9878.67	2643.28
LL0000009491	eif2s1a	7.83324e-08	1.41188e-06	3.73708	3.73708	3006.37	804.473
LL0000009128	dock11	0.000236519	0.00172898	3.73114	3.73114	1015.61	272.199
LL0000030671	tmod2	7.2188e-11	2.25759e-09	3.72548	3.72548	6514.35	1748.59
LL0000010411	flvcr1	1.74185e-07	2.94472e-06	3.7229	3.7229	3018.49	810.791
LL0000022920	ptrh2	0.00144663	0.00799005	3.72066	3.72066	827.451	222.394
LL0000031566	uggt2	0.00353181	0.0169854	3.71706	3.71706	431.606	116.115
LL0000018039	LOC110440113	0.00111843	0.00644885	3.71314	3.71314	441.66	118.945
LL0000024632	sh3bp5b	5.38324e-09	1.2144e-07	3.70723	3.70723	7374.69	1989.27
LL0000013661	lifra	0.0500316	0.140579	3.70467	3.70467	177.306	47.8601
LL0000040057	megf8l	0.00426341	0.0197643	3.69884	3.69884	919.94	248.711
LL0000011194	gbp3	0.0436671	0.126432	3.69595	3.69595	475.774	128.729
LL0000023645	rho	0.15552	0.322336	3.69229	3.69229	11511	3117.59
LL0000001962	bms1	6.80192e-06	7.84075e-05	3.68917	3.68917	752.034	203.849
LL0000031786	vac14	2.62144e-06	3.40403e-05	3.68615	3.68615	1241.19	336.718
LL0000022268	polr1b	0.00678113	0.0289706	3.6849	3.6849	263.59	71.5326
LL0000003402	BX649639.1	0.000258754	0.00187411	3.68293	3.68293	1809.38	491.289
LL0000031108	trim36	0.000343475	0.00236558	3.68249	3.68249	730.044	198.247
LL0000010888	fsd1	7.34136e-07	1.0971e-05	3.68164	3.68164	3426.98	930.829
LL0000005577	chd7	4.19915e-05	0.000385294	3.68037	3.68037	3503.24	951.872
LL0000039748	zyx	1.8348e-09	4.48165e-08	3.67833	3.67833	2649.62	720.332
LL0000014735	LOC101883507	0.0109081	0.0426067	3.67318	3.67318	370.186	100.781
LL0000022555	prg4a	0.205089	0.389999	3.67121	3.67121	41.8081	11.3881
LL0000018216	LOC794838	0.431171	0.636093	3.66771	3.66771	222.017	60.5328
LL0000029084	snrpg	8.88123e-10	2.33433e-08	3.66765	3.66765	7053.01	1923.03
LL0000018949	mfsd6b	4.08227e-06	5.0187e-05	3.66499	3.66499	2086.96	569.432
LL0000000467	ago3a	0.0364019	0.110477	3.65417	3.65417	256.864	70.2936
LL0000027353	si:dkey-24c2.7	0.0281717	0.0903575	3.6484	3.6484	140.184	38.4234
LL0000006167	cpsf1	2.62029e-05	0.000254781	3.63941	3.63941	901.086	247.591
LL0000023872	rp2	0.00073626	0.0045531	3.63725	3.63725	589.653	162.115
LL0000000208	acsl4a	4.4279e-08	8.48851e-07	3.63587	3.63587	11283.8	3103.45
LL0000024920	si:ch211-10a23.2	1.23714e-05	0.000131878	3.63461	3.63461	2521.38	693.715
LL0000000398	adora1b	3.2007e-08	6.35074e-07	3.63087	3.63087	2712.93	747.186
LL0000004130	CABZ01044277.1	0.0447513	0.128886	3.6302	3.6302	374.902	103.273
LL0000030717	tnfaip3	0.015034	0.055235	3.62978	3.62978	585.492	161.302
LL0000001802	baxa	4.39297e-06	5.36048e-05	3.62369	3.62369	2957	816.02
LL0000012812	invs	0.120871	0.268988	3.6211	3.6211	83.7288	23.1225
LL0000020657	nsmce2	0.00201879	0.0106439	3.62065	3.62065	458.999	126.773
LL0000009182	dpysl2b	2.87877e-11	9.61875e-10	3.61918	3.61918	17794.1	4916.61
LL0000024563	sfr1	0.0127351	0.0484994	3.61793	3.61793	235.713	65.1512
LL0000033097	XLOC_007541	0.0248629	0.0820674	3.61233	3.61233	161.355	44.6678
LL0000031975	waslb	0.000157199	0.0012143	3.61225	3.61225	1204.6	333.478
LL0000028864	slc7a5	1.42603e-08	3.02887e-07	3.6108	3.6108	5904.28	1635.17
LL0000009394	eef1a1l1	2.16998e-11	7.42562e-10	3.60496	3.60496	167888	46571.3
LL0000038724	zgc:153317	0.000278326	0.00198442	3.60375	3.60375	1019.2	282.818
LL0000032149	wu:fe17e08	0.0925811	0.221105	3.60208	3.60208	251.364	69.783
LL0000002782	BX470116.1	0.340635	0.546452	3.59746	3.59746	16.7985	4.66955
LL0000019436	mob2a	1.30135e-07	2.26212e-06	3.58818	3.58818	2095.13	583.898
LL0000023563	rfc4	0.00090432	0.00539205	3.58146	3.58146	673.208	187.97
LL0000026929	si:dkey-184p18.2	0.0133397	0.0503687	3.5764	3.5764	412.843	115.435
LL0000029572	stmn2b	1.18371e-12	5.02086e-11	3.57506	3.57506	65963.2	18450.9
LL0000040115	ppp2r2ba	3.80803e-05	0.000353528	3.56755	3.56755	1903.14	533.459
LL0000030006	tbc1d22b	0.000223112	0.0016454	3.56544	3.56544	975.316	273.547
LL0000025701	si:ch211-229l10.11	0.345615	0.551659	3.56289	3.56289	57.6521	16.1813
LL0000030188	tex2l	0.0657059	0.171745	3.56169	3.56169	477.275	134.002
LL0000020901	opn4.1	0.0775379	0.194215	3.56133	3.56133	198.323	55.6879
LL0000005866	cmtm7	0.00119415	0.00680033	3.56053	3.56053	973.024	273.281
LL0000008794	ddx51	0.00828663	0.034127	3.55799	3.55799	360.488	101.318
LL0000009403	eef1g	4.18325e-09	9.62728e-08	3.55536	3.55536	20962.6	5896.06
LL0000013042	jpt2	6.17942e-08	1.14138e-06	3.55165	3.55165	5168.16	1455.14
LL0000038246	yeats4	3.02894e-07	4.90973e-06	3.55115	3.55115	2706.02	762.013
LL0000030425	tmco6	0.0608158	0.162194	3.5486	3.5486	175.647	49.4974
LL0000008960	dkc1	0.000167161	0.00127595	3.54411	3.54411	1928.11	544.032
LL0000038410	zfand5a	1.04771e-09	2.7335e-08	3.54143	3.54143	4928.51	1391.67
LL0000038393	zdhhc4	0.00428263	0.0198275	3.53868	3.53868	589.128	166.482
LL0000012117	hint3	0.000155114	0.00120016	3.53264	3.53264	3691.35	1044.93
LL0000008657	dachc	0.000918523	0.00546523	3.53043	3.53043	816.417	231.252
LL0000025266	si:ch211-165e15.1	0.0317456	0.0989961	3.52676	3.52676	247.909	70.2938
LL0000012178	hmgcs1	0.00148469	0.00817155	3.52008	3.52008	1193.77	339.133
LL0000028468	slain2	1.91944e-07	3.23723e-06	3.51774	3.51774	2458.48	698.88
LL0000022181	plxna3	7.76643e-05	0.000662813	3.51187	3.51187	2252.81	641.485
LL0000011386	glod5	0.000166948	0.00127501	3.51162	3.51162	876.98	249.737
LL0000011548	gpc1b	4.41275e-08	8.47093e-07	3.51062	3.51062	9085.55	2588.02
LL0000022590	prkcdb	0.00879926	0.0358582	3.50967	3.50967	273.888	78.0381
LL0000005968	cog2	0.0019352	0.0102452	3.50612	3.50612	716.451	204.343
LL0000009306	dync1i2a	0.00234662	0.0120408	3.50172	3.50172	1898.22	542.083
LL0000014102	LOC100331115	0.0123989	0.0474615	3.5005	3.5005	250.681	71.613
LL0000005823	clp1	0.0167555	0.060278	3.50004	3.50004	338.756	96.7863
LL0000011048	gab2	0.000783788	0.00479651	3.49701	3.49701	736.193	210.52
LL0000009531	eif4g1a	2.48591e-08	5.05279e-07	3.49168	3.49168	3927.92	1124.94
LL0000025902	si:ch211-262i1.5	0.00566623	0.024891	3.48668	3.48668	753.115	215.998
LL0000028862	slc7a3b	0.0176593	0.0629223	3.48153	3.48153	260.616	74.8566
LL0000006545	CR391940.1	0.0607737	0.162113	3.48133	3.48133	187.933	53.9831
LL0000030107	tdg.2	0.000100152	0.000823482	3.47695	3.47695	916.331	263.544
LL0000000969	anapc4	0.00493298	0.0222353	3.47429	3.47429	487.023	140.179
LL0000020765	nup93	1.33648e-08	2.86444e-07	3.47352	3.47352	8676.73	2497.97
LL0000031491	UBE2O	0.000195531	0.00146256	3.46769	3.46769	1841.01	530.902
LL0000023986	rps27l	1.78397e-07	3.01233e-06	3.46705	3.46705	2590.32	747.125
LL0000024881	si:ch211-102c2.8	0.194381	0.375741	3.46387	3.46387	41.2865	11.9192
LL0000014775	LOC101883730	0.230188	0.421971	3.45773	3.45773	40.985	11.8532
LL0000011216	gclm	0.000834132	0.00506088	3.45734	3.45734	2107.14	609.47
LL0000011144	GARNL3	1.51722e-05	0.000156894	3.45316	3.45316	1096.9	317.651
LL0000019402	mmp16a	9.23111e-06	0.000101693	3.44621	3.44621	3187.86	925.032
LL0000031867	vkorc1l1	3.02168e-06	3.8393e-05	3.44449	3.44449	1633.05	474.105
LL0000035596	XLOC_026841	0.0222721	0.0753886	3.44164	3.44164	207.773	60.3705
LL0000001299	arhgdig	2.05809e-06	2.75066e-05	3.43975	3.43975	1408.92	409.598
LL0000001574	atp13a3	1.68067e-06	2.30494e-05	3.43851	3.43851	1608.53	467.799
LL0000018911	mettl3	0.017815	0.0633723	3.43487	3.43487	426.581	124.191
LL0000020415	nme2a	0.0422373	0.123657	3.43407	3.43407	616.127	179.416
LL0000031542	uchl1	9.51765e-12	3.41559e-10	3.42965	3.42965	97568.7	28448.6
LL0000005110	ccdc90b	0.000365595	0.00249193	3.4291	3.4291	967.34	282.097
LL0000029967	tars	6.96765e-07	1.04456e-05	3.42888	3.42888	2857.77	833.442
LL0000030679	tmprss15	0.139618	0.298612	3.42696	3.42696	103.363	30.1618
LL0000017639	LOC110439414	1.21005e-05	0.000129477	3.42286	3.42286	3764.81	1099.9
LL0000038643	zgc:114174	0.0139076	0.0520416	3.41723	3.41723	521.005	152.464
LL0000029376	srm	3.19769e-05	0.00030388	3.41378	3.41378	1049.34	307.385
LL0000008521	cyb5r1	8.96328e-08	1.60941e-06	3.41185	3.41185	6561.87	1923.26
LL0000008120	CU633984.1	0.155537	0.322336	3.4094	3.4094	265.953	78.0058
LL0000020260	nfil3-5	4.08247e-06	5.0187e-05	3.4083	3.4083	2289.04	671.609
LL0000019811	mycla	0.00594035	0.0259024	3.40793	3.40793	1029.49	302.085
LL0000008243	CU855889.2	0.0429487	0.125145	3.40668	3.40668	185.917	54.5742
LL0000024248	sc5d	1.7614e-06	2.40171e-05	3.40553	3.40553	2362.09	693.603
LL0000001416	arrdc1b	0.0120736	0.0464422	3.40548	3.40548	718.025	210.844
LL0000031685	usf1	0.000458932	0.00303251	3.40366	3.40366	1827.74	536.993
LL0000012723	im:7160594	0.00178578	0.00956851	3.40267	3.40267	495.987	145.764
LL0000035953	XLOC_029463	0.0375456	0.11333	3.40222	3.40222	134.925	39.6579
LL0000001285	arhgap32b	6.65009e-05	0.000577471	3.39921	3.39921	2341.11	688.722
LL0000021668	pgm5	0.0170161	0.0610759	3.394	3.394	473.353	139.467
LL0000004615	CABZ01088149.1	0.0024168	0.0123428	3.38953	3.38953	638.608	188.406
LL0000026944	si:dkey-188i13.10	0.00509403	0.0228305	3.38905	3.38905	654.257	193.05
LL0000038412	zfand6	2.76989e-05	0.000266821	3.38568	3.38568	1083.51	320.026
LL0000005394	cdr2a	7.61443e-05	0.000651411	3.37744	3.37744	860.419	254.754
LL0000004132	CABZ01044731.1	8.78977e-05	0.000732929	3.37642	3.37642	2517.67	745.663
LL0000022520	PRDM15	0.0731344	0.18568	3.37481	3.37481	165.477	49.033
LL0000005807	clip2	6.61995e-05	0.000575367	3.37152	3.37152	2176.14	645.449
LL0000011100	galcb	0.0256448	0.0841063	3.36929	3.36929	337.409	100.143
LL0000034085	LOC101883771	0.0304882	0.0960476	3.3682	3.3682	163.615	48.5762
LL0000024071	rtel1	0.244805	0.439618	3.36454	3.36454	61.8777	18.3911
LL0000019704	mthfr	0.00610232	0.0264702	3.3629	3.3629	768.976	228.664
LL0000019994	nat10	7.50196e-05	0.000643343	3.36127	3.36127	842.509	250.652
LL0000013150	kcnj19b	0.0664719	0.173013	3.36094	3.36094	417.828	124.319
LL0000011141	gar1	1.66099e-05	0.000168925	3.35949	3.35949	1064	316.714
LL0000024266	scarb2a	1.1673e-07	2.04668e-06	3.35787	3.35787	9303.86	2770.76
LL0000009735	eprs	1.31042e-06	1.83809e-05	3.35614	3.35614	3409.86	1016.01
LL0000013665	lig4	0.0346854	0.106223	3.35571	3.35571	146.562	43.6754
LL0000001910	bin2b	0.00488746	0.0220723	3.35416	3.35416	357.235	106.505
LL0000000109	abl1	6.27899e-06	7.30932e-05	3.35078	3.35078	1883.76	562.186
LL0000030022	tbccd1	0.099136	0.232219	3.34367	3.34367	121.644	36.3805
LL0000024166	sae1	2.60766e-07	4.29002e-06	3.33577	3.33577	2760.66	827.594
LL0000027267	si:dkey-238k10.2	0.189768	0.369241	3.33379	3.33379	60.1678	18.0478
LL0000013544	larsb	2.71246e-05	0.000261768	3.33354	3.33354	1472.08	441.596
LL0000001817	bbs7	0.0860865	0.209305	3.33175	3.33175	251.398	75.4553
LL0000028029	si:dkey-92j16.2	0.206666	0.392104	3.33032	3.33032	56.7853	17.051
LL0000021233	palm1b	4.51539e-10	1.24697e-08	3.32862	3.32862	8012.04	2407.02
LL0000020316	nipa1	0.0444051	0.128208	3.32498	3.32498	175.611	52.8155
LL0000022811	ptdss2	0.000220217	0.00162915	3.31992	3.31992	698.894	210.515
LL0000024335	sdad1	0.00112381	0.00647723	3.31932	3.31932	700.535	211.048
LL0000009265	dus1l	0.000214495	0.00159514	3.31477	3.31477	769.986	232.289
LL0000000490	ahcy	1.42792e-06	1.98717e-05	3.31296	3.31296	1988.08	600.091
LL0000009532	eif4g2a	7.34085e-08	1.3316e-06	3.30547	3.30547	4647.77	1406.08
LL0000018495	lzic	5.86668e-06	6.87454e-05	3.30237	3.30237	2084.94	631.346
LL0000010192	fbxl5	1.62544e-06	2.24222e-05	3.29915	3.29915	3523.46	1067.99
LL0000005211	cct3	1.22912e-09	3.13181e-08	3.29533	3.29533	13457.1	4083.68
LL0000000247	acvr2ba	0.140832	0.300297	3.28829	3.28829	151.267	46.0016
LL0000009163	dph7	0.0725019	0.184504	3.28775	3.28775	211.95	64.4667
LL0000004836	camk1gb	0.0570876	0.154994	3.28279	3.28279	506.799	154.38
LL0000009310	DYNC2H1	0.0534356	0.147885	3.28192	3.28192	237.814	72.4617
LL0000028489	slc12a9	0.00435751	0.020093	3.28153	3.28153	1151.46	350.891
LL0000018615	map4k4	7.9463e-06	8.99163e-05	3.27943	3.27943	5815.51	1773.33
LL0000005445	cep120	0.0502124	0.140926	3.27705	3.27705	219.288	66.9165
LL0000009472	ehmt1a	0.00414304	0.0193264	3.27678	3.27678	550.768	168.082
LL0000020266	nfkbiaa	0.0131299	0.0497489	3.27541	3.27541	373.394	113.999
LL0000039172	zgc:56556	0.029792	0.0943581	3.27389	3.27389	282.703	86.3506
LL0000022372	ppiaa	5.68689e-08	1.05869e-06	3.2735	3.2735	44531	13603.5
LL0000008702	dcaf15	0.0231862	0.0778016	3.27215	3.27215	208.969	63.8629
LL0000001998	brd1b	1.07637e-06	1.54342e-05	3.27141	3.27141	2189.23	669.199
LL0000024491	serinc4	0.0287794	0.0918284	3.27043	3.27043	370.382	113.252
LL0000004887	capn7	0.0017304	0.00929641	3.26902	3.26902	439.212	134.356
LL0000029196	sox4a	1.89661e-08	3.93977e-07	3.26722	3.26722	4382	1341.2
LL0000009548	elac2	0.00831977	0.034234	3.2612	3.2612	672.947	206.35
LL0000012802	ints2	0.00946664	0.0379496	3.26002	3.26002	784.105	240.522
LL0000038979	zgc:172139	4.72727e-06	5.72403e-05	3.25955	3.25955	3212.81	985.662
LL0000025661	si:ch211-225b11.4	0.0161203	0.0585432	3.25883	3.25883	244.204	74.936
LL0000030558	TMEM216	0.00326868	0.0159571	3.25797	3.25797	795.679	244.226
LL0000024755	si:cabz01102082.1	0.000120313	0.000962435	3.25761	3.25761	6914.54	2122.58
LL0000031564	ugdh	0.0108363	0.0423733	3.25738	3.25738	502.898	154.387
LL0000008958	dixdc1a	7.94033e-07	1.17422e-05	3.25319	3.25319	5069.75	1558.39
LL0000027657	si:dkey-42i9.6	3.80976e-06	4.71879e-05	3.25118	3.25118	3649.4	1122.49
LL0000000030	abca3b	2.76724e-06	3.55749e-05	3.24799	3.24799	2331.36	717.787
LL0000018269	lonp1	7.16176e-05	0.000617533	3.24773	3.24773	936.578	288.379
LL0000016889	LOC108191338	0.0380104	0.114354	3.24267	3.24267	152.056	46.8923
LL0000022112	plekhf2	0.0209094	0.0717597	3.2415	3.2415	215.271	66.4109
LL0000027754	si:dkey-56m19.5	8.16283e-08	1.46755e-06	3.23949	3.23949	10995.7	3394.27
LL0000008910	dhx37	0.024881	0.0820915	3.23846	3.23846	222.683	68.762
LL0000021102	osgin2	0.0453936	0.130261	3.23841	3.23841	198.62	61.3324
LL0000013851	LO018363.1	0.137067	0.294574	3.23786	3.23786	68.1082	21.035
LL0000005417	celf3a	3.09607e-05	0.000296151	3.23717	3.23717	1452.04	448.553
LL0000009777	ergic1	0.000567099	0.00364523	3.23335	3.23335	1152.46	356.43
LL0000001923	blmh	8.72202e-06	9.72186e-05	3.23304	3.23304	1994.21	616.821
LL0000036156	XLOC_031060	0.00136686	0.00762675	3.23182	3.23182	707.758	218.997
LL0000025866	si:ch211-255i3.4	2.02137e-08	4.18055e-07	3.2264	3.2264	5899.28	1828.44
LL0000005857	CMKLR1 (1 of many)	0.441688	0.645358	3.2258	3.2258	15.3105	4.74626
LL0000024109	ruvbl2	0.000690823	0.00433624	3.22413	3.22413	666.833	206.826
LL0000010251	fem1a	0.0457182	0.131058	3.22022	3.22022	200.713	62.329
LL0000023188	rapgef1a	4.9844e-07	7.70895e-06	3.21788	3.21788	2558.71	795.153
LL0000031077	trim25	7.77777e-06	8.83623e-05	3.21688	3.21688	3107.37	965.956
LL0000012903	islr2	2.52376e-10	7.2819e-09	3.21191	3.21191	36764.6	11446.3
LL0000020098	ndrg1a	0.022001	0.0747176	3.2116	3.2116	379.878	118.283
LL0000022957	pwp2h	0.00202399	0.0106517	3.20862	3.20862	688.761	214.659
LL0000031961	wars	3.0198e-06	3.8393e-05	3.20689	3.20689	1791.09	558.512
LL0000032009	wdr35	0.0187688	0.0660944	3.20643	3.20643	194.701	60.722
LL0000001104	anxa2a	0.00433924	0.0200372	3.19983	3.19983	2000.31	625.131
LL0000023672	rhpn2	0.0307606	0.0966482	3.19818	3.19818	475.506	148.68
LL0000020432	nmt1a	6.37514e-06	7.40301e-05	3.19545	3.19545	2500.07	782.383
LL0000008779	ddx28	0.044424	0.128208	3.1937	3.1937	254.41	79.66
LL0000024960	si:ch211-114n24.6	0.000970684	0.00572748	3.19174	3.19174	1677.66	525.625
LL0000002003	brd4	6.65231e-05	0.000577471	3.19162	3.19162	2121.8	664.805
LL0000030714	tnfaip1	0.00552443	0.0244348	3.19088	3.19088	315.561	98.8947
LL0000013327	kifap3b	2.50514e-08	5.07729e-07	3.19085	3.19085	4649.82	1457.23
LL0000005085	ccdc61	0.000350231	0.0024051	3.18847	3.18847	696.532	218.453
LL0000022051	pla2g3	0.0251739	0.0828237	3.18401	3.18401	286.55	89.9967
LL0000013314	kif3a	9.41775e-08	1.68888e-06	3.18296	3.18296	8681.04	2727.34
LL0000027078	si:dkey-206p8.1	0.000411114	0.00276424	3.18127	3.18127	1009.54	317.339
LL0000029432	ssrp1a	0.000973063	0.00573913	3.17561	3.17561	1119.01	352.375
LL0000030643	tmem67	0.0286188	0.0913983	3.16901	3.16901	152.627	48.1623
LL0000022742	psmb10	7.98274e-06	9.01846e-05	3.1683	3.1683	2231.2	704.226
LL0000010163	fbl	3.13732e-06	3.95783e-05	3.16596	3.16596	2698.97	852.495
LL0000009513	eif4a1a	1.52054e-05	0.000157081	3.16588	3.16588	9387.77	2965.29
LL0000019979	nap1l4a	0.000156318	0.00120882	3.16554	3.16554	2388.87	754.647
LL0000007721	ctdp1	0.0207416	0.0713393	3.1649	3.1649	290.836	91.8943
LL0000032039	wdr75	0.00108432	0.00627005	3.16105	3.16105	1101.82	348.562
LL0000000238	actr5	0.00751923	0.0314726	3.15883	3.15883	577.587	182.849
LL0000018402	lrrcc1	0.00438728	0.0201939	3.1587	3.1587	388.351	122.947
LL0000019825	myh14	1.20455e-06	1.70478e-05	3.15589	3.15589	4031.99	1277.61
LL0000039425	znf1043	0.133596	0.289566	3.15191	3.15191	78.6778	24.9619
LL0000029452	ssx2ipa	0.0474093	0.134815	3.15052	3.15052	394.378	125.179
LL0000031735	USP53 (1 of many)	0.000879397	0.00528347	3.1502	3.1502	782.129	248.279
LL0000025232	si:ch211-161h7.4	0.0239623	0.0798573	3.1494	3.1494	192.674	61.1779
LL0000009595	elp3	0.000270347	0.0019382	3.14928	3.14928	998.924	317.191
LL0000016733	LOC108183847	0.313768	0.519294	3.14457	3.14457	23.9092	7.60334
LL0000020732	nudt5	1.67181e-06	2.29947e-05	3.14407	3.14407	3638.32	1157.2
LL0000038565	zgc:112977	0.0372537	0.112652	3.14134	3.14134	220.505	70.1946
LL0000038752	zgc:153867	1.42076e-09	3.56247e-08	3.13911	3.13911	18420.8	5868.17
LL0000021593	pelo	3.16785e-07	5.1115e-06	3.13864	3.13864	3328.57	1060.51
LL0000039404	znf1020	0.415572	0.621298	3.13849	3.13849	14.6896	4.68047
LL0000004131	CABZ01044281.1	0.00506765	0.0227482	3.13692	3.13692	333.567	106.336
LL0000021070	orai2	5.53897e-05	0.000491055	3.13677	3.13677	924.458	294.717
LL0000020401	nlrc3l	0.00459375	0.0209481	3.13293	3.13293	477.159	152.304
LL0000013351	klc4	3.60797e-08	7.06972e-07	3.13233	3.13233	8009.84	2557.15
LL0000007444	csnk1g1	2.43409e-05	0.000238477	3.13159	3.13159	1839.36	587.356
LL0000032027	wdr55	0.0080284	0.0332374	3.13076	3.13076	439.984	140.536
LL0000009158	dph1	0.00261444	0.0132227	3.12956	3.12956	576.889	184.335
LL0000000428	adtrp1	0.116627	0.262013	3.12871	3.12871	260.511	83.2645
LL0000027702	si:dkey-49n23.1	0.0167179	0.0601885	3.12756	3.12756	428.922	137.143
LL0000020755	nup35	0.00996658	0.0395398	3.12626	3.12626	619.995	198.318
LL0000013689	lin7b	6.96276e-06	8.0066e-05	3.12351	3.12351	4629.35	1482.1
LL0000000457	agfg1a	1.41492e-05	0.0001475	3.12314	3.12314	1278.91	409.494
LL0000009520	eif4e1c	1.55121e-08	3.28e-07	3.12173	3.12173	7591.93	2431.96
LL0000029958	tap2t	0.0962661	0.227414	3.11735	3.11735	119.893	38.4598
LL0000005082	ccdc57	6.63621e-06	7.68098e-05	3.11425	3.11425	17914.2	5752.34
LL0000030844	tp53	8.63517e-05	0.000721737	3.11416	3.11416	1539.51	494.358
LL0000022623	prmt3	0.000860137	0.00519197	3.11272	3.11272	644.223	206.964
LL0000031482	ube2j1	0.0148821	0.0548627	3.1107	3.1107	271.841	87.389
LL0000030301	tia1	1.79445e-05	0.000181456	3.10028	3.10028	1615.16	520.971
LL0000024044	rrs1	0.00100098	0.00585503	3.09909	3.09909	2218.31	715.794
LL0000018645	mapk8ip1a	3.73359e-08	7.27563e-07	3.09712	3.09712	6021.09	1944.09
LL0000031983	wdcp	0.133608	0.289566	3.09403	3.09403	92.9434	30.0396
LL0000032148	wu:fe05a04	0.00846144	0.0347358	3.09223	3.09223	439.734	142.206
LL0000021995	pitpnaa	0.0315162	0.0984325	3.09075	3.09075	431.801	139.707
LL0000028469	slbp	0.00087482	0.0052649	3.09074	3.09074	761.624	246.421
LL0000008824	dennd3a	0.0278775	0.0898	3.08984	3.08984	263.649	85.328
LL0000024520	sertad2a	0.000371219	0.00252354	3.08958	3.08958	801.925	259.558
LL0000031253	tspan37	0.0250068	0.0823695	3.08801	3.08801	577.084	186.879
LL0000023150	ralaa	6.30233e-07	9.52645e-06	3.0844	3.0844	3544.76	1149.26
LL0000032019	wdr46	0.0142273	0.0529301	3.07862	3.07862	1019.3	331.089
LL0000031747	UTP14C	0.0055372	0.0244808	3.07607	3.07607	903.024	293.564
LL0000035748	XLOC_028023	0.000315345	0.00220399	3.07537	3.07537	1028.71	334.5
LL0000005361	cdk2ap2	1.78001e-06	2.42291e-05	3.07531	3.07531	3240.71	1053.79
LL0000021692	phf10	0.00133005	0.00745071	3.07444	3.07444	604.476	196.613
LL0000039852	lhfpl6	0.133319	0.28915	3.07258	3.07258	102.062	33.217
LL0000031854	vim	6.23138e-08	1.14948e-06	3.07103	3.07103	31738.4	10334.8
LL0000031800	vars	7.84298e-05	0.000668072	3.07023	3.07023	1428.55	465.29
LL0000019610	mrto4	5.32421e-06	6.35988e-05	3.06965	3.06965	1947.47	634.425
LL0000008858	dgkaa	0.0190985	0.0671218	3.06811	3.06811	293.454	95.6466
LL0000001820	bcam	0.00192411	0.0102055	3.06748	3.06748	489.481	159.571
LL0000014965	LOC101884686	0.0321346	0.0999755	3.06709	3.06709	208.553	67.997
LL0000025596	si:ch211-215p11.1	0.174415	0.348706	3.06672	3.06672	47.2066	15.3932
LL0000008821	dennd2c	0.116366	0.261594	3.06469	3.06469	279.725	91.2735
LL0000038472	zgc:101858	0.00075685	0.00466593	3.0627	3.0627	1316.31	429.786
LL0000033468	XLOC_010548	0.0618487	0.164084	3.06127	3.06127	191.797	62.6527
LL0000008936	dimt1l	0.0133087	0.0502919	3.06064	3.06064	237.365	77.5539
LL0000028633	slc25a51a	2.62916e-05	0.000255118	3.05725	3.05725	1523.36	498.277
LL0000005214	cct6a	1.21986e-09	3.11946e-08	3.05666	3.05666	12838.7	4200.23
LL0000020052	ncdn	0.02385	0.0796143	3.05643	3.05643	672.875	220.151
LL0000016847	LOC108190674	0.140216	0.299342	3.05435	3.05435	124.711	40.8308
LL0000026522	si:ch73-376l24.6	0.00685132	0.0292446	3.05193	3.05193	386.801	126.74
LL0000028981	smg9	0.0529408	0.146873	3.05159	3.05159	673.304	220.64
LL0000031444	UBA6	2.41863e-05	0.000237126	3.05101	3.05101	1962.22	643.138
LL0000001928	bloc1s4	4.61538e-05	0.000418337	3.04877	3.04877	2239.3	734.493
LL0000022956	pwp1	0.00049673	0.00324743	3.0476	3.0476	1050.66	344.749
LL0000030225	tgfb2	2.92735e-05	0.000280783	3.04695	3.04695	2011.13	660.046
LL0000031175	trove2	6.37952e-05	0.000556861	3.04196	3.04196	1132.62	372.333
LL0000024065	rsrc1	0.00208991	0.0109439	3.04178	3.04178	442.617	145.513
LL0000023220	rasgef1ba	1.56053e-07	2.66042e-06	3.03694	3.03694	3764.61	1239.61
LL0000019443	mocs2	0.135369	0.291909	3.0363	3.0363	106.394	35.0408
LL0000029702	suz12a	0.00473227	0.0214947	3.03606	3.03606	1000.19	329.436
LL0000002815	BX470264.1	0.0145008	0.0536185	3.03561	3.03561	1270.95	418.679
LL0000030538	tmem186	0.0610463	0.162579	3.03492	3.03492	374.076	123.257
LL0000039515	znf1137	0.201282	0.384722	3.02865	3.02865	68.1698	22.5083
LL0000005411	cecr2	0.0749819	0.189218	3.02779	3.02779	265.441	87.6683
LL0000006092	cotl1	5.5615e-08	1.03807e-06	3.02738	3.02738	12048.2	3979.74
LL0000039773	camsap3	0.00365072	0.0174141	3.0244	3.0244	1103.58	364.891
LL0000031990	wdr1	1.26088e-07	2.19987e-06	3.02399	3.02399	4304.98	1423.61
LL0000020475	nop58	3.17768e-05	0.000302339	3.02296	3.02296	2298.71	760.416
LL0000039010	zgc:173693	0.221202	0.410448	3.02261	3.02261	108.77	35.9855
LL0000040486	LOC101887034	0.0405189	0.119715	3.02204	3.02204	196.39	64.9858
LL0000022173	plscr3b	3.12362e-05	0.000297595	3.02062	3.02062	1285.8	425.675
LL0000025662	si:ch211-225b7.5	0.108565	0.24831	3.01604	3.01604	164.294	54.4736
LL0000003755	BX936308.1	3.65179e-05	0.000340586	3.01499	3.01499	3011.19	998.74
LL0000023711	ripor1	0.00172057	0.00925763	3.01315	3.01315	911.365	302.462
LL0000019907	myom1a	0.243936	0.438573	3.012	3.012	37.6446	12.4982
LL0000005295	cdc42ep5	0.00107774	0.00623705	3.01146	3.01146	1684.53	559.372
LL0000029151	soga3a	1.10858e-07	1.95339e-06	3.0085	3.0085	3630.24	1206.66
LL0000013663	lig1	0.000816354	0.0049786	3.00782	3.00782	831.32	276.386
LL0000000017	aars2	0.0160128	0.0582123	3.00403	3.00403	307.343	102.31
LL0000039758	adcyap1r1b	0.0944888	0.224519	3.00004	3.00004	214.389	71.4619
LL0000022685	prr18	2.23031e-06	2.96128e-05	2.99928	2.99928	4456.96	1486.01
LL0000032036	WDR70	0.000158452	0.00122265	2.99905	2.99905	862.654	287.642
LL0000009673	entpd5b	0.244636	0.439483	2.99796	2.99796	71.0601	23.7028
LL0000010391	flii	5.08876e-05	0.000456281	2.99695	2.99695	3232.39	1078.56
LL0000029485	st8sia4	0.0134106	0.050576	2.99654	2.99654	387.125	129.191
LL0000028922	slkb	0.00142184	0.00787766	2.99581	2.99581	1109.4	370.318
LL0000013304	kif22	0.0339289	0.104335	2.99418	2.99418	201.532	67.3079
LL0000013349	klc1b	0.00287576	0.0143368	2.99313	2.99313	796.844	266.224
LL0000008109	CU633745.1	0.000101222	0.000830833	2.99198	2.99198	5405.89	1806.79
LL0000029948	tango6	0.0453281	0.130177	2.99133	2.99133	202.02	67.5353
LL0000008803	deaf1	0.0529888	0.146935	2.98749	2.98749	297.952	99.7332
LL0000022926	ptx3a	0.0801539	0.198556	2.98647	2.98647	146.497	49.0535
LL0000039232	zgc:77287	0.00902839	0.0365757	2.98588	2.98588	432.369	144.804
LL0000007327	crlf1b	0.129304	0.282556	2.98565	2.98565	148.419	49.711
LL0000018546	mak16	1.08776e-05	0.000117997	2.98357	2.98357	1452.64	486.88
LL0000024168	saga	0.183887	0.361181	2.9829	2.9829	136.291	45.6906
LL0000030640	tmem63c	0.00192944	0.0102223	2.98279	2.98279	849.884	284.93
LL0000031597	ugt5e1	0.461096	0.661257	2.97688	2.97688	20.9143	7.0256
LL0000028630	slc25a47b	0.0581056	0.156671	2.97665	2.97665	162.343	54.5388
LL0000012917	itga10	0.439244	0.643261	2.97583	2.97583	14.4566	4.858
LL0000013326	kifap3a	3.66395e-07	5.81919e-06	2.97121	2.97121	5741.75	1932.46
LL0000029924	taf4a	0.0183062	0.0647872	2.97036	2.97036	276.704	93.1548
LL0000020250	nfe2l1b	6.29346e-07	9.52558e-06	2.96668	2.96668	8997.84	3032.96
LL0000019779	mxd3	1.55343e-05	0.000159821	2.9657	2.9657	1513.34	510.282
LL0000030824	top2b	1.18742e-06	1.68391e-05	2.96521	2.96521	4792.19	1616.14
LL0000005000	cbx4	0.0244717	0.0810971	2.96397	2.96397	489.036	164.993
LL0000008682	daxx	0.00727855	0.0306343	2.9606	2.9606	548.125	185.14
LL0000022764	psmd10	0.000611791	0.00390241	2.95613	2.95613	2730.63	923.717
LL0000013230	kctd9b	0.000284786	0.00202234	2.9559	2.9559	1039.16	351.553
LL0000018823	med12	0.00037086	0.00252231	2.95504	2.95504	1096.05	370.908
LL0000013801	LO017954.1	0.00663948	0.0284776	2.95377	2.95377	659.446	223.256
LL0000012797	ints10	0.00345618	0.0167112	2.95368	2.95368	611.418	207.002
LL0000005998	col24a1	0.0758475	0.19096	2.95364	2.95364	166.148	56.252
LL0000022765	psmd11a	1.87332e-05	0.000188222	2.95348	2.95348	4324.97	1464.37
LL0000022110	plekhd1	0.00995837	0.0395183	2.95248	2.95248	860.648	291.5
LL0000032153	wu:fi36c02	0.0458416	0.131359	2.95036	2.95036	258.917	87.7579
LL0000033170	XLOC_008119	0.01327	0.0501859	2.94863	2.94863	307.653	104.338
LL0000038449	zgc:101540	0.439956	0.64369	2.94833	2.94833	310.162	105.199
LL0000031504	ube3c	5.80326e-06	6.82281e-05	2.94811	2.94811	2240.85	760.097
LL0000011134	GAN	0.000712867	0.00444506	2.94758	2.94758	914.899	310.39
LL0000036525	XLOC_033378	0.198571	0.381289	2.94129	2.94129	84.6549	28.7815
LL0000009445	efs	0.000248503	0.00181004	2.94097	2.94097	1269.45	431.645
LL0000005213	cct5	7.65561e-07	1.13806e-05	2.94039	2.94039	15271.9	5193.85
LL0000024068	rsu1	0.000112326	0.000910369	2.93819	2.93819	1420.09	483.322
LL0000005708	cirbpa	2.83503e-09	6.75023e-08	2.93666	2.93666	26470.3	9013.75
LL0000020178	nefma	2.6909e-07	4.397e-06	2.92957	2.92957	16391.3	5595.13
LL0000012655	il17a/f3	0.118398	0.265109	2.92927	2.92927	93.1398	31.7962
LL0000001402	arpc5a	5.29683e-05	0.000471655	2.92883	2.92883	3045.28	1039.76
LL0000024577	sfxn2	0.160906	0.329845	2.92829	2.92829	141.573	48.3467
LL0000028956	smarcd2	0.129321	0.282556	2.92801	2.92801	162.259	55.416
LL0000023378	recql	0.00846701	0.0347486	2.92748	2.92748	489.808	167.313
LL0000028101	si:dkeyp-110g5.4	0.0538608	0.148742	2.92595	2.92595	349.855	119.57
LL0000028668	slc2a1a	0.0273664	0.0885159	2.92053	2.92053	1632.84	559.088
LL0000005387	cdkn2c	0.0270174	0.0877022	2.92021	2.92021	566.523	194.001
LL0000009293	dusp8a	1.23258e-06	1.73924e-05	2.91966	2.91966	8038.9	2753.37
LL0000034278	XLOC_016203	0.00837214	0.0344191	2.91902	2.91902	353.86	121.226
LL0000029959	tapbp.1	0.00394069	0.0185845	2.9188	2.9188	493.818	169.186
LL0000009263	duox2	0.257697	0.455609	2.91866	2.91866	49.2245	16.8655
LL0000022809	ptdss1a	0.0395639	0.117802	2.91432	2.91432	456.142	156.517
LL0000026065	si:ch211-56a11.2	0.13669	0.293987	2.91339	2.91339	79.1579	27.1704
LL0000017668	LOC110439449	0.00604949	0.0262803	2.91231	2.91231	482.438	165.655
LL0000026200	si:ch73-112l6.1	0.0326373	0.101173	2.91157	2.91157	266.89	91.6653
LL0000001007	ankib1a	0.00027138	0.0019437	2.90662	2.90662	1210.59	416.495
LL0000039406	znf1023	0.198154	0.380668	2.90508	2.90508	85.6933	29.4978
LL0000025227	si:ch211-160o17.4	9.54651e-05	0.000789985	2.90414	2.90414	3088.6	1063.52
LL0000023732	rmi2	0.0238163	0.079558	2.90092	2.90092	327.434	112.872
LL0000023355	rcor1	0.000117582	0.000944854	2.90005	2.90005	1544.62	532.618
LL0000024038	rrp12	5.33903e-06	6.36149e-05	2.89642	2.89642	1771.55	611.635
LL0000038601	zgc:113298	0.419661	0.625135	2.89623	2.89623	12.6332	4.36193
LL0000010066	fam219aa	2.77652e-06	3.56618e-05	2.89568	2.89568	8341.19	2880.56
LL0000006450	CR385078.1	0.206764	0.392237	2.89424	2.89424	58.8949	20.349
LL0000019951	nacad	6.30748e-07	9.52645e-06	2.89377	2.89377	7976.01	2756.26
LL0000010072	fam222bb	0.00372553	0.0176791	2.89326	2.89326	607.17	209.857
LL0000001376	arl9	0.0667784	0.173441	2.89152	2.89152	431.861	149.354
LL0000028476	slc11a2	0.00162028	0.00880497	2.89075	2.89075	987.616	341.647
LL0000018516	mad1l1	0.00536829	0.0238634	2.88802	2.88802	466.632	161.575
LL0000001774	bag4	0.00243046	0.0124036	2.888	2.888	946.093	327.594
LL0000018821	med10	4.79535e-05	0.000433264	2.88771	2.88771	4014.97	1390.37
LL0000020747	nup133	0.0132107	0.0500017	2.88539	2.88539	427.718	148.236
LL0000021520	pdgfba	0.000266873	0.00192381	2.8824	2.8824	2588.23	897.94
LL0000002073	btr09	0.0785945	0.19603	2.88213	2.88213	166.543	57.7848
LL0000019007	mibp2	9.22365e-06	0.00010169	2.88139	2.88139	10324.8	3583.29
LL0000022305	pomt1	0.00382588	0.0180852	2.88078	2.88078	970.504	336.889
LL0000040348	LOC101886078	0.106295	0.244265	2.87721	2.87721	93.7816	32.5946
LL0000009397	eef1akmt1	0.00352115	0.0169501	2.8756	2.8756	1651.49	574.312
LL0000017700	LOC110439495	0.427817	0.632594	2.87488	2.87488	25.5392	8.88359
LL0000021220	pak1	1.99194e-05	0.000199128	2.87482	2.87482	5746.8	1999.01
LL0000022674	prps1b	1.38716e-05	0.000145462	2.87453	2.87453	1844.62	641.711
LL0000040245	slc4a5b	0.172035	0.345951	2.87437	2.87437	174.296	60.6382
LL0000001751	b4galt4	0.0284687	0.0910215	2.87022	2.87022	493.754	172.026
LL0000009036	dnai1.2	0.288395	0.49101	2.86966	2.86966	37.3341	13.0099
LL0000020457	nol11	0.00687623	0.0293156	2.86772	2.86772	1763.59	614.981
LL0000021286	pargl	0.11871	0.265598	2.86662	2.86662	366.55	127.868
LL0000029255	spc25	0.152784	0.318683	2.86588	2.86588	92.1011	32.1371
LL0000027545	si:dkey-29j8.2	0.178858	0.354737	2.86357	2.86357	122.115	42.6444
LL0000026564	si:ch73-55i23.1	0.258289	0.456257	2.86352	2.86352	143.727	50.1923
LL0000019711	mtmr11	0.000902355	0.00538743	2.86327	2.86327	1568.4	547.766
LL0000009183	dpysl3	4.56711e-07	7.1258e-06	2.86314	2.86314	15399.8	5378.65
LL0000021819	pimr109	0.128895	0.282123	2.8628	2.8628	79.8844	27.9043
LL0000003886	c1galt1b	0.0151735	0.0556321	2.86199	2.86199	427.735	149.454
LL0000038260	yme1l1a	0.00293964	0.0146126	2.85814	2.85814	1624.16	568.257
LL0000011909	h6pd	0.0740626	0.187532	2.85669	2.85669	163.635	57.2812
LL0000030157	TENT5A	0.0490461	0.138414	2.85448	2.85448	598.785	209.77
LL0000009677	eny2	4.88363e-06	5.89824e-05	2.85435	2.85435	3551.15	1244.12
LL0000024500	serpinb1	0.0316805	0.098815	2.85297	2.85297	842.518	295.312
LL0000013017	jam3a	0.000628151	0.00399238	2.84872	2.84872	1638.41	575.138
LL0000001904	bicral	0.00289632	0.0144226	2.84792	2.84792	1696.18	595.585
LL0000011706	grhl1	0.271335	0.471021	2.84774	2.84774	44.9748	15.7931
LL0000031514	ubl7b	3.87976e-05	0.000359245	2.8474	2.8474	1869.45	656.544
LL0000018419	lrsam1	0.00322763	0.0158002	2.84685	2.84685	1263.79	443.925
LL0000034327	XLOC_016518	0.347782	0.554347	2.84351	2.84351	31.5233	11.086
LL0000009244	DST	3.81059e-05	0.000353534	2.84344	2.84344	8004.32	2815.01
LL0000023112	rac1a	3.37092e-07	5.40836e-06	2.84273	2.84273	8061.01	2835.65
LL0000028196	si:dkeyp-4f2.3	0.065818	0.171879	2.84095	2.84095	177.742	62.5645
LL0000000970	anapc5	0.0157839	0.0575425	2.84086	2.84086	500.185	176.068
LL0000030253	thap12a	0.00213636	0.011123	2.8393	2.8393	667.838	235.212
LL0000023933	rpl5b	1.24646e-05	0.000132771	2.83898	2.83898	12194.4	4295.34
LL0000025238	si:ch211-161m3.6	0.140036	0.299134	2.83743	2.83743	114.642	40.4034
LL0000018372	lrrc40	0.00164354	0.0088938	2.83657	2.83657	1013.11	357.16
LL0000012879	irs2b	1.75067e-05	0.000177282	2.83617	2.83617	4289.99	1512.6
LL0000026236	si:ch73-144d13.7	0.280436	0.48148	2.83524	2.83524	52.5928	18.5497
LL0000013517	lamp1a	7.26401e-05	0.00062445	2.83389	2.83389	2188.28	772.182
LL0000025780	si:ch211-241b2.5	0.254064	0.451043	2.83279	2.83279	46.0076	16.2411
LL0000039522	znf1146	0.577718	0.751425	2.82991	2.82991	8.14355	2.87767
LL0000009485	eif2b1	8.53877e-05	0.000714945	2.82934	2.82934	2677.08	946.187
LL0000010815	fpgs	0.0249633	0.0822646	2.8291	2.8291	612.311	216.433
LL0000004718	CABZ01117348.1	7.77604e-06	8.83623e-05	2.82899	2.82899	3333.47	1178.32
LL0000029737	sympk	0.00186748	0.00993487	2.82825	2.82825	591.446	209.121
LL0000005664	chst11	4.19265e-06	5.14262e-05	2.8259	2.8259	3699.97	1309.31
LL0000028589	slc25a17	0.0320427	0.0997472	2.82574	2.82574	333.977	118.191
LL0000030184	tex2	0.000524626	0.00340773	2.82404	2.82404	1178.31	417.242
LL0000018510	macf1a	4.04748e-06	4.98614e-05	2.82379	2.82379	4358.43	1543.47
LL0000008623	cyr61	0.0803568	0.198989	2.8219	2.8219	530.34	187.937
LL0000000021	aass	0.110125	0.250907	2.82066	2.82066	186.74	66.2043
LL0000022155	plpp5	3.26022e-05	0.000308947	2.81833	2.81833	2545.42	903.165
LL0000029639	styx	5.44335e-06	6.46946e-05	2.81781	2.81781	2737.84	971.623
LL0000028601	slc25a24l	0.0354434	0.108054	2.81547	2.81547	297.034	105.501
LL0000018927	mfge8a	0.0173184	0.061957	2.81531	2.81531	617.203	219.231
LL0000023184	rap2aa	0.00174569	0.00937497	2.81486	2.81486	1724.96	612.804
LL0000008226	CU695232.1	0.161333	0.330289	2.81466	2.81466	94.1859	33.4626
LL0000011428	gmppb	0.000126806	0.00100811	2.81459	2.81459	1549.86	550.654
LL0000013969	LOC100007100	0.0228897	0.0770441	2.81338	2.81338	404.107	143.637
LL0000030845	tp53bp1	0.000111542	0.000905568	2.81188	2.81188	2149.78	764.535
LL0000024036	rrnad1	0.0402777	0.119201	2.81179	2.81179	384.66	136.803
LL0000011745	grinab	2.72119e-06	3.50784e-05	2.80894	2.80894	3583.56	1275.77
LL0000029352	sra1	0.000752995	0.00464418	2.80827	2.80827	808.141	287.772
LL0000030876	tpm3	2.48016e-08	5.04833e-07	2.80754	2.80754	9505.34	3385.64
LL0000024258	scamp4	8.53772e-05	0.000714945	2.80548	2.80548	1796.49	640.35
LL0000005380	cdkn1bb	1.97457e-06	2.65657e-05	2.80544	2.80544	7237.24	2579.72
LL0000039833	HTRA2 (1 of many)	0.0555962	0.151994	2.80512	2.80512	361.186	128.76
LL0000029587	stox2b	0.000181157	0.00137024	2.8049	2.8049	2697.14	961.579
LL0000031534	ubxn1	7.45719e-07	1.11089e-05	2.80374	2.80374	3410.83	1216.53
LL0000035600	XLOC_026855	0.0139891	0.0522636	2.80227	2.80227	1452.08	518.179
LL0000023837	rngtt	0.000558027	0.00359701	2.80208	2.80208	943.592	336.746
LL0000029439	sst6	3.25239e-06	4.0957e-05	2.80088	2.80088	29591.9	10565.2
LL0000003869	bzw1a	4.43159e-06	5.40296e-05	2.80066	2.80066	6652.77	2375.43
LL0000008850	dffa	0.00701646	0.0297256	2.7986	2.7986	484.5	173.122
LL0000024524	sesn2	0.0248818	0.0820915	2.79761	2.79761	556.888	199.058
LL0000007467	cst14a.2	1.37781e-07	2.38042e-06	2.7975	2.7975	12475.9	4459.65
LL0000013448	kpnb3	6.13445e-07	9.31476e-06	2.79687	2.79687	3990.59	1426.8
LL0000017051	LOC110437857	0.237688	0.431266	2.79349	2.79349	39.4285	14.1144
LL0000031384	twf1a	1.04141e-05	0.000113577	2.79248	2.79248	3861.06	1382.66
LL0000031546	uck2a	1.08896e-05	0.000118036	2.79161	2.79161	4501.94	1612.67
LL0000006010	col4a3bpa	0.0767603	0.192642	2.78857	2.78857	255.8	91.7318
LL0000031151	trmt11	0.0118201	0.0455661	2.78849	2.78849	490.813	176.014
LL0000010184	fbxl18	0.0760931	0.191476	2.78827	2.78827	201.176	72.1509
LL0000000101	abi1a	0.00342752	0.0166066	2.78788	2.78788	1228.72	440.735
LL0000020418	nme3	9.55461e-06	0.00010493	2.78697	2.78697	2355.42	845.153
LL0000039675	znf977	0.210451	0.396988	2.78678	2.78678	57.914	20.7817
LL0000023044	rab27b	0.173399	0.347362	2.78651	2.78651	99.5274	35.7175
LL0000001123	ap1s1	1.66246e-06	2.28936e-05	2.78552	2.78552	2813.85	1010.17
LL0000028781	slc45a4	0.00624914	0.0270325	2.78492	2.78492	670.892	240.902
LL0000001003	ankfy1	0.0322746	0.100271	2.78413	2.78413	271.441	97.4956
LL0000022256	pole3	0.000200524	0.00149596	2.78387	2.78387	2088.66	750.273
LL0000028852	slc6a9	0.0178842	0.0635798	2.78383	2.78383	1032.37	370.845
LL0000023309	rbms1a	0.000148506	0.00115155	2.78377	2.78377	1632.89	586.574
LL0000022137	plk2a	0.076685	0.192521	2.78304	2.78304	227.829	81.8632
LL0000024296	scn1lab	0.0378625	0.114103	2.78071	2.78071	497.907	179.058
LL0000009503	eif3ha	4.02727e-07	6.32531e-06	2.78002	2.78002	4597.88	1653.91
LL0000011025	fzd5	0.0687093	0.177282	2.77977	2.77977	194.338	69.9116
LL0000024473	sept5a	7.2234e-05	0.000622091	2.77807	2.77807	6883.63	2477.85
LL0000006086	coro2a	0.000672776	0.00423422	2.77748	2.77748	1533.7	552.193
LL0000024386	sec61a1l	3.11437e-05	0.00029702	2.77706	2.77706	2435.43	876.981
LL0000022752	psmb7	8.56839e-06	9.57322e-05	2.77505	2.77505	21467.2	7735.76
LL0000022184	plxnb1b	0.0817913	0.201695	2.77467	2.77467	176.501	63.6118
LL0000030160	tent5bb	0.238743	0.43216	2.77436	2.77436	107.481	38.741
LL0000026389	si:ch73-266f23.1	0.178964	0.354886	2.77335	2.77335	139.551	50.3185
LL0000010038	fam193b	0.00296447	0.014705	2.77083	2.77083	646.229	233.225
LL0000022003	pitrm1	0.000235119	0.00172319	2.76943	2.76943	1228.95	443.757
LL0000029042	snap29	0.000455572	0.00301593	2.76401	2.76401	1429.71	517.26
LL0000024939	si:ch211-113d22.2	0.0504688	0.141442	2.76342	2.76342	528.109	191.107
LL0000022865	ptp4a3	3.19818e-05	0.00030388	2.76183	2.76183	5067.15	1834.71
LL0000011839	gtf2h3	0.00037372	0.00253811	2.76094	2.76094	862.569	312.419
LL0000022755	psmc1a	0.000177305	0.00134397	2.7609	2.7609	8818.8	3194.17
LL0000005680	chtf18	0.0766418	0.192447	2.7591	2.7591	164.505	59.6226
LL0000020445	noc2l	0.00415933	0.0193833	2.75871	2.75871	704.018	255.198
LL0000038338	zbtb8os	0.000229338	0.00168693	2.75857	2.75857	2151.81	780.044
LL0000028600	slc25a24	7.70838e-05	0.000658653	2.75757	2.75757	1568.01	568.621
LL0000023228	rasgrp4	0.162286	0.331618	2.75451	2.75451	219.208	79.5814
LL0000027699	si:dkey-48p11.3	0.0125812	0.0480554	2.75301	2.75301	713.441	259.149
LL0000026441	si:ch73-308l14.2	0.00184515	0.00983826	2.75271	2.75271	915.141	332.451
LL0000009742	eps8l2	0.196305	0.378402	2.75182	2.75182	109.817	39.9072
LL0000024013	rpusd4	0.0242654	0.0806589	2.75004	2.75004	629.667	228.966
LL0000005483	cers2a	0.000485241	0.00317965	2.74538	2.74538	1839.81	670.148
LL0000007661	CT583728.3	0.346072	0.552241	2.74318	2.74318	30.3001	11.0456
LL0000027901	si:dkey-78p8.1	0.0628074	0.165944	2.74043	2.74043	315.835	115.25
LL0000001366	arl6	0.000166842	0.00127489	2.74007	2.74007	1890.6	689.984
LL0000031439	uba1	5.27197e-08	9.89245e-07	2.73862	2.73862	14993.3	5474.77
LL0000007458	csrnp1b	4.08454e-06	5.0187e-05	2.73861	2.73861	6983.95	2550.18
LL0000027762	si:dkey-57k17.1	0.16074	0.329648	2.73776	2.73776	130.794	47.7739
LL0000032010	wdr36	0.0836996	0.205222	2.73707	2.73707	589.962	215.545
LL0000008148	CU655842.1	0.00687271	0.0293094	2.73397	2.73397	659.281	241.145
LL0000028106	si:dkeyp-115e12.6	0.0016025	0.00873178	2.73389	2.73389	1071.39	391.894
LL0000039459	znf1077	0.227173	0.41824	2.73307	2.73307	97.4187	35.6444
LL0000001068	ano10a	0.00014491	0.00112823	2.73224	2.73224	1796.16	657.395
LL0000029355	src	4.96356e-05	0.000446752	2.73166	2.73166	1829.53	669.752
LL0000021714	phip	0.000557609	0.00359701	2.72931	2.72931	1950.74	714.74
LL0000024602	sgpp1	0.136826	0.29419	2.72598	2.72598	254.612	93.4022
LL0000028745	slc38a9	0.0843328	0.206346	2.72327	2.72327	279.434	102.61
LL0000033531	XLOC_011085	0.196911	0.379168	2.7216	2.7216	146.227	53.7285
LL0000002804	BX470229.2	0.0679661	0.175772	2.71999	2.71999	351.296	129.153
LL0000028805	slc4a7	0.0548666	0.15058	2.71983	2.71983	486.541	178.886
LL0000024384	sec31b	0.00343806	0.0166463	2.71883	2.71883	873.849	321.406
LL0000022740	psma8	4.32254e-06	5.27908e-05	2.71781	2.71781	13347	4910.93
LL0000005477	cept1a	1.52125e-05	0.000157081	2.71768	2.71768	2414.41	888.41
LL0000039242	zgc:77784	4.44614e-06	5.41603e-05	2.71502	2.71502	6516	2399.99
LL0000018556	maml1	0.05091	0.142369	2.71491	2.71491	302.507	111.424
LL0000009399	eef1b2	4.6939e-08	8.95e-07	2.71346	2.71346	14661.3	5403.2
LL0000039524	znf1148	0.242733	0.437172	2.71043	2.71043	63.4169	23.3974
LL0000009364	ecpas	0.000324556	0.00225473	2.7103	2.7103	1904.3	702.616
LL0000011257	gemin5	0.125584	0.276095	2.70934	2.70934	288.948	106.649
LL0000023824	rnf38	0.000153632	0.00119	2.70913	2.70913	4123.92	1522.23
LL0000029696	SUSD2	0.0888426	0.214272	2.70883	2.70883	265.707	98.089
LL0000030115	tdp2b	0.0274991	0.0888033	2.70297	2.70297	355.311	131.452
LL0000029691	surf2	7.36369e-05	0.000632251	2.70265	2.70265	1870.9	692.246
LL0000028945	smarca4a	3.11549e-05	0.00029702	2.70112	2.70112	4250.01	1573.43
LL0000018808	mdm2	0.00140977	0.00782609	2.70076	2.70076	1775.37	657.359
LL0000021223	pak2b	0.000250487	0.00182169	2.70031	2.70031	3485.9	1290.93
LL0000010997	fus	0.00046167	0.00304633	2.69868	2.69868	1959.14	725.961
LL0000009428	efl1	0.021364	0.0729661	2.69769	2.69769	516.127	191.321
LL0000024666	shcbp1	0.0814444	0.201049	2.6976	2.6976	146.701	54.3822
LL0000006261	CR354383.1	0.326592	0.532002	2.69564	2.69564	31.7354	11.7729
LL0000031995	wdr18	0.000406916	0.00273861	2.69555	2.69555	1212.25	449.725
LL0000013762	LO017656.1	0.00062953	0.00399935	2.69514	2.69514	2837.69	1052.89
LL0000000145	acat2	6.39043e-06	7.41467e-05	2.6925	2.6925	4840.94	1797.93
LL0000035435	XLOC_025565	0.0701695	0.179823	2.69135	2.69135	243.756	90.5701
LL0000029469	st5	0.0206337	0.0710064	2.69062	2.69062	400.049	148.683
LL0000001544	atg4a	0.0127322	0.0484994	2.68994	2.68994	539.608	200.602
LL0000032025	wdr53	0.211299	0.397953	2.68985	2.68985	233.344	86.7498
LL0000023381	reep1	6.66382e-05	0.000578116	2.68801	2.68801	2592.27	964.384
LL0000030034	tbl3	0.000985485	0.00578589	2.68795	2.68795	822.986	306.176
LL0000005216	cct8	5.20934e-07	8.04807e-06	2.68752	2.68752	10065.9	3745.42
LL0000022741	psmb1	1.60031e-05	0.000163815	2.68721	2.68721	18031.8	6710.25
LL0000018894	mettl1	0.000835931	0.00506962	2.68692	2.68692	2617.21	974.058
LL0000029413	srxn1	0.0498489	0.140149	2.68641	2.68641	212.636	79.1526
LL0000009885	exosc6	0.00026127	0.00188944	2.68592	2.68592	1868.75	695.756
LL0000029684	supt3h	0.00139873	0.00777396	2.68555	2.68555	994.01	370.132
LL0000009167	dpp3	0.0005638	0.00362896	2.68292	2.68292	1746.73	651.054
LL0000031725	usp42	0.00708399	0.0299668	2.68163	2.68163	1299.33	484.529
LL0000004286	CABZ01064859.2	0.193201	0.373816	2.67945	2.67945	82.9479	30.9571
LL0000029998	tbc1d14	0.00202117	0.0106485	2.67866	2.67866	3508.55	1309.81
LL0000011229	gdap2	0.000658724	0.00416428	2.67817	2.67817	1024.89	382.682
LL0000013398	klhl24b	0.0692504	0.178087	2.67742	2.67742	217.233	81.1353
LL0000010327	fgl2a	0.218253	0.406894	2.67738	2.67738	91.2047	34.0649
LL0000039081	zgc:175264	0.0769887	0.192976	2.67714	2.67714	264.114	98.6552
LL0000000910	alkbh8	0.0227596	0.0767513	2.67685	2.67685	384.425	143.611
LL0000036747	LOC110437859	0.164889	0.335533	2.67514	2.67514	106.061	39.647
LL0000023119	rack1	2.40383e-06	3.15909e-05	2.6748	2.6748	18526.7	6926.37
LL0000031472	ube2e1	3.70878e-05	0.000345673	2.67434	2.67434	5576.6	2085.22
LL0000032103	wnt8a	0.142257	0.302652	2.67405	2.67405	173.295	64.806
LL0000011483	gnl3	0.000406062	0.00273416	2.67403	2.67403	1934.67	723.505
LL0000021485	pdcd6ip	1.63273e-05	0.000166605	2.67391	2.67391	4541.92	1698.61
LL0000029420	ssbp3b	1.60707e-05	0.000164267	2.67358	2.67358	4196.54	1569.63
LL0000021369	pcdh1g1	0.357859	0.565567	2.6731	2.6731	359.063	134.325
LL0000020196	nelfb	0.111955	0.254096	2.67186	2.67186	444.161	166.237
LL0000018576	map1ab	1.33162e-06	1.8623e-05	2.66886	2.66886	33346.8	12494.7
LL0000023835	rnft1	0.0260935	0.0853662	2.66853	2.66853	524.854	196.683
LL0000013316	kif3ca	4.3895e-05	0.0004012	2.66743	2.66743	3483.84	1306.07
LL0000001372	arl8	0.00376563	0.017848	2.66736	2.66736	1058.71	396.914
LL0000029744	syncripl	0.000168024	0.00128047	2.66667	2.66667	2768.64	1038.24
LL0000036163	XLOC_031070	0.234758	0.427593	2.66594	2.66594	119.081	44.6675
LL0000031538	ubxn4	0.000298766	0.00210683	2.66572	2.66572	3422.37	1283.84
LL0000020772	nutf2	5.76238e-07	8.79694e-06	2.66506	2.66506	7728.56	2899.95
LL0000031476	ube2g1a	1.73665e-06	2.37253e-05	2.66268	2.66268	3919.29	1471.93
LL0000001842	bcl2l1	1.45856e-05	0.000151491	2.66026	2.66026	9273.34	3485.88
LL0000007140	CR855389.1	0.187845	0.366556	2.65946	2.65946	96.5259	36.2953
LL0000004687	CABZ01110881.1	0.00648351	0.027944	2.65935	2.65935	544.221	204.644
LL0000003518	BX855614.1	0.0916989	0.219405	2.65922	2.65922	146.021	54.9113
LL0000022658	prpf3	0.00208676	0.0109371	2.65905	2.65905	1036.51	389.806
LL0000024330	scxa	0.160258	0.329087	2.65583	2.65583	144.622	54.4545
LL0000027583	si:dkey-32e6.3	0.00990133	0.039347	2.6554	2.6554	1003.5	377.908
LL0000020750	nup160	0.00209615	0.0109459	2.6553	2.6553	764.294	287.837
LL0000023307	rbm7	0.000940484	0.0055725	2.65489	2.65489	838.873	315.973
LL0000001075	ano5b	0.000378052	0.00256384	2.6541	2.6541	1433.39	540.067
LL0000012533	igf2bp2a	0.0268833	0.0873922	2.65219	2.65219	1377.26	519.294
LL0000031508	ubfd1	0.000129376	0.00102567	2.65009	2.65009	2070.21	781.184
LL0000020708	nucb1	0.000197414	0.00147434	2.64887	2.64887	2512.75	948.609
LL0000022296	polr3k	0.000261601	0.00189087	2.64883	2.64883	2657.57	1003.3
LL0000012696	ilk	0.00103099	0.00600579	2.64708	2.64708	1078.46	407.414
LL0000010986	fubp1	1.85228e-05	0.000186372	2.6462	2.6462	4336.04	1638.59
LL0000026833	si:dkey-165a24.10	0.0144447	0.0535001	2.64208	2.64208	374.586	141.777
LL0000013358	klf13	0.000296573	0.00209346	2.63988	2.63988	2419.51	916.525
LL0000018909	mettl27	0.0332698	0.102687	2.63953	2.63953	670.009	253.837
LL0000001816	bbs5	0.150103	0.31495	2.63644	2.63644	308.988	117.199
LL0000024443	sema5ba	0.306303	0.510456	2.63593	2.63593	55.881	21.1997
LL0000008913	dhx57	0.0220557	0.0748235	2.63577	2.63577	471.049	178.714
LL0000003870	bzw1b	0.00359414	0.0172253	2.63518	2.63518	1145.24	434.599
LL0000026004	si:ch211-284e13.6	0.164591	0.335112	2.6336	2.6336	203.645	77.3257
LL0000040132	rps17	0.000602514	0.00385364	2.63292	2.63292	9697.08	3683.01
LL0000009401	eef1db	1.32623e-06	1.85843e-05	2.63076	2.63076	5446.5	2070.31
LL0000017675	LOC110439458	0.0665602	0.17314	2.62926	2.62926	181.689	69.1027
LL0000009611	emg1	0.00225809	0.0116583	2.62913	2.62913	899.528	342.139
LL0000005461	cep41	0.0140401	0.0523849	2.62877	2.62877	545.315	207.441
LL0000031030	trappc12	0.00549801	0.0243534	2.62812	2.62812	796.324	303.002
LL0000009299	dvl3a	0.0914515	0.219035	2.62682	2.62682	309.051	117.652
LL0000005184	ccnq	0.0247218	0.0817731	2.6259	2.6259	541.208	206.104
LL0000003882	c19h1orf109	0.0354137	0.107987	2.62539	2.62539	425.122	161.927
LL0000039053	zgc:174702	0.155352	0.322284	2.62393	2.62393	93.0276	35.4535
LL0000023298	rbm4.3	2.84713e-05	0.000273831	2.62334	2.62334	5906.98	2251.7
LL0000028987	smim15	5.94021e-05	0.000522377	2.62282	2.62282	3814.99	1454.54
LL0000007736	ctif	0.001754	0.00941244	2.62197	2.62197	1982.74	756.201
LL0000029077	snrpc	2.24879e-05	0.000222788	2.6206	2.6206	2983.33	1138.42
LL0000009888	exosc9	0.00582847	0.0255084	2.6205	2.6205	1061.93	405.241
LL0000012223	hnrnpub	6.93221e-06	7.97795e-05	2.61946	2.61946	10925.1	4170.75
LL0000000465	ago1	0.0111151	0.0433078	2.61713	2.61713	1249.79	477.541
LL0000026705	si:dkey-121a11.3	0.0372424	0.112642	2.61646	2.61646	324.968	124.201
LL0000021747	pi4k2a	0.0220378	0.0747807	2.61546	2.61546	737.013	281.791
LL0000012474	ier2a	2.62014e-05	0.000254781	2.61498	2.61498	4047.21	1547.7
LL0000001775	bag5	0.000969192	0.00572344	2.61237	2.61237	1230.04	470.853
LL0000020428	NMNAT3	0.149589	0.314436	2.6115	2.6115	232.861	89.1674
LL0000019609	mrtfbb	0.0165045	0.0596003	2.61085	2.61085	613.562	235.005
LL0000009790	ern2	0.0529863	0.146935	2.61037	2.61037	431.385	165.258
LL0000022059	plaa	0.000218903	0.00162112	2.60626	2.60626	1318.17	505.77
LL0000001233	arf1	0.00010307	0.000842781	2.60604	2.60604	2438.69	935.784
LL0000031823	vcp	6.1323e-07	9.31476e-06	2.60422	2.60422	17806	6837.38
LL0000009795	errfi1a	7.87794e-05	0.000668309	2.60209	2.60209	2608.37	1002.42
LL0000021812	pim1	1.66284e-06	2.28936e-05	2.60177	2.60177	15233.2	5854.93
LL0000023121	rad17	0.0984885	0.231199	2.60106	2.60106	298.468	114.749
LL0000031816	vbp1	5.12487e-06	6.14768e-05	2.60041	2.60041	5470.57	2103.73
LL0000021374	pcdh1g2	0.0166451	0.0599877	2.59909	2.59909	568.8	218.846
LL0000039762	bicd2	0.00209142	0.0109439	2.59561	2.59561	1326.6	511.094
LL0000023206	rars	0.00011671	0.000938551	2.59392	2.59392	1349.04	520.076
LL0000022862	ptp4a1	1.06885e-06	1.53574e-05	2.59065	2.59065	35802.4	13819.8
LL0000011145	gars	8.88141e-06	9.86073e-05	2.58973	2.58973	8125.53	3137.59
LL0000016415	LOC108180196	0.153897	0.320291	2.58788	2.58788	335.121	129.497
LL0000005855	cmip	2.1787e-05	0.000216298	2.58761	2.58761	2508	969.233
LL0000039865	LOC100007608	1.17047e-05	0.000126003	2.58615	2.58615	4403.04	1702.55
LL0000008901	dhx16	0.0233952	0.0783545	2.58341	2.58341	686.36	265.68
LL0000023382	reep2	5.46833e-05	0.0004854	2.58254	2.58254	13391.1	5185.23
LL0000039671	znf973	0.0973974	0.229398	2.58238	2.58238	335.635	129.971
LL0000026908	si:dkey-182g1.10	0.104201	0.240888	2.58122	2.58122	287.313	111.309
LL0000025298	si:ch211-171l17.14	0.330454	0.535462	2.58071	2.58071	40.5587	15.7161
LL0000019921	myt1a	4.94888e-05	0.000445713	2.58023	2.58023	2561.16	992.608
LL0000038240	yars	0.000109949	0.000893659	2.58016	2.58016	3766.31	1459.72
LL0000007774	cttnbp2nlb	0.00460233	0.0209717	2.57746	2.57746	533.243	206.887
LL0000032030	wdr60	0.00678304	0.0289706	2.57599	2.57599	776.374	301.389
LL0000027739	si:dkey-54n8.2	0.16198	0.331135	2.57596	2.57596	319.146	123.894
LL0000026151	si:ch211-81a5.1	0.0689661	0.177741	2.57586	2.57586	570.358	221.424
LL0000023704	riok3	0.0047632	0.0216075	2.57534	2.57534	961.922	373.513
LL0000024841	si:ch1073-392o20.2	0.00201601	0.0106332	2.57332	2.57332	1359.08	528.142
LL0000008346	CU929070.1	0.118326	0.265032	2.57303	2.57303	137.637	53.4921
LL0000030974	traf3ip1	0.0872552	0.21156	2.56971	2.56971	346.139	134.7
LL0000036460	XLOC_032844	0.224418	0.4143	2.56892	2.56892	85.9262	33.4483
LL0000005609	chmp4bb	2.43156e-06	3.18667e-05	2.56802	2.56802	6239.74	2429.79
LL0000012118	hip1	0.0011439	0.00657432	2.56638	2.56638	1670.01	650.728
LL0000031853	vill	0.0407595	0.120255	2.56567	2.56567	657.016	256.08
LL0000009494	eif2s3	6.18014e-06	7.20694e-05	2.56544	2.56544	4358.51	1698.93
LL0000013430	kmt5aa	1.57247e-05	0.000161429	2.56423	2.56423	5093.4	1986.33
LL0000022736	psma5	0.000159863	0.00123165	2.56257	2.56257	12673.5	4945.62
LL0000035902	XLOC_029028	0.170924	0.344254	2.5624	2.5624	107.587	41.987
LL0000039379	zmym2	0.0273432	0.088461	2.56235	2.56235	305.785	119.338
LL0000021983	pip4p2	2.25252e-05	0.000223001	2.56225	2.56225	3391.59	1323.68
LL0000005210	cct2	2.12044e-06	2.83132e-05	2.56202	2.56202	8497.13	3316.58
LL0000026087	si:ch211-59h6.1	0.106837	0.245231	2.55867	2.55867	388.986	152.027
LL0000018339	lrp3	0.0244607	0.0810799	2.55756	2.55756	476.232	186.205
LL0000012376	hspa14	0.00229521	0.0118112	2.55572	2.55572	3640.97	1424.63
LL0000008759	ddit3	7.79929e-06	8.85357e-05	2.55526	2.55526	4323.98	1692.19
LL0000009309	dync1li2	1.26801e-05	0.000134763	2.55488	2.55488	5278.03	2065.86
LL0000009161	dph5	0.000275107	0.00196444	2.55232	2.55232	1300.27	509.445
LL0000019739	mtss1	0.0143394	0.0531937	2.55227	2.55227	772.043	302.492
LL0000011838	gtf2h2	0.0118902	0.0457991	2.55073	2.55073	550.797	215.937
LL0000025011	si:ch211-126i22.5	0.536187	0.720973	2.55054	2.55054	204.017	79.9895
LL0000039952	LOC103909212	0.185646	0.363367	2.55039	2.55039	58.0244	22.7512
LL0000009347	ebna1bp2	0.000103095	0.000842781	2.54806	2.54806	2892.27	1135.09
LL0000030851	tp53inp1	0.000775805	0.00476412	2.54746	2.54746	2383.88	935.788
LL0000004586	CABZ01086041.1	0.261925	0.460261	2.54555	2.54555	82.9305	32.5786
LL0000011268	gfm1	0.00694446	0.0294723	2.54527	2.54527	1125.22	442.082
LL0000030673	tmpoa	0.0213079	0.0728098	2.5452	2.5452	502.965	197.613
LL0000020237	nf2b	0.0470043	0.133878	2.54498	2.54498	517.401	203.303
LL0000022763	psmd1	0.000318042	0.00222065	2.5449	2.5449	4718.32	1854.03
LL0000009185	dpysl5a	1.7323e-06	2.36887e-05	2.54465	2.54465	29434.9	11567.4
LL0000028705	slc35b4	0.011597	0.0448403	2.54254	2.54254	1180.53	464.312
LL0000008797	ddx55	0.104112	0.240809	2.54196	2.54196	429.866	169.109
LL0000010384	fkbpl	0.00419726	0.0195339	2.54172	2.54172	1089.68	428.717
LL0000022287	polr3b	0.04521	0.129943	2.54115	2.54115	474.422	186.696
LL0000029630	stxbp3	0.181668	0.358616	2.54019	2.54019	2208.88	869.572
LL0000007422	cse1l	0.000143403	0.00111872	2.53946	2.53946	2186.5	861.012
LL0000008507	cxxc1a	0.00113334	0.00652419	2.53771	2.53771	1124.95	443.292
LL0000026609	si:dkey-102m7.3	0.0279312	0.0899118	2.53714	2.53714	288.579	113.742
LL0000022775	psmd5	0.000103475	0.00084492	2.53423	2.53423	2323.36	916.794
LL0000014353	LOC100536757	0.270641	0.470334	2.5334	2.5334	53.0441	20.9379
LL0000025149	si:ch211-150o23.3	0.00090959	0.005419	2.53332	2.53332	1203.48	475.06
LL0000039014	zgc:173720	0.381843	0.589343	2.53288	2.53288	57.7405	22.7964
LL0000021628	pfdn4	3.36256e-05	0.000317583	2.53225	2.53225	7947.09	3138.35
LL0000011500	golga1	0.000844731	0.00510986	2.53077	2.53077	1151.26	454.905
LL0000021258	papolg	0.0310875	0.097459	2.53004	2.53004	734.877	290.461
LL0000031440	uba2	7.0911e-05	0.000611812	2.52931	2.52931	2188.71	865.34
LL0000008899	dhtkd1	0.0609267	0.162398	2.52659	2.52659	473.418	187.375
LL0000023593	rgmb	8.91953e-05	0.000742439	2.52289	2.52289	6372.05	2525.69
LL0000022934	pum3	0.00214326	0.0111508	2.52227	2.52227	1136.61	450.63
LL0000010985	ftsj3	0.0624552	0.165238	2.52219	2.52219	427.229	169.388
LL0000028473	slc10a3	0.0202534	0.0700684	2.52071	2.52071	776.498	308.047
LL0000005165	ccnc	0.000751449	0.00463666	2.5202	2.5202	2018.06	800.752
LL0000018661	maptb	2.28455e-05	0.000225698	2.5196	2.5196	20689	8211.23
LL0000007331	crnkl1	0.0069405	0.0294654	2.51925	2.51925	567.052	225.088
LL0000031454	ubap2a	2.89431e-05	0.000278119	2.51909	2.51909	4704.82	1867.67
LL0000026848	si:dkey-16l2.16	0.00120307	0.00684492	2.51856	2.51856	2395.78	951.249
LL0000018384	lrrc58b	0.000268227	0.00192794	2.51834	2.51834	1937.96	769.54
LL0000029486	st8sia5	0.000251564	0.00182577	2.51746	2.51746	8777.04	3486.47
LL0000027732	si:dkey-52j6.3	0.109612	0.250061	2.51719	2.51719	218.654	86.8643
LL0000009821	esyt2a	0.0174755	0.0623774	2.51642	2.51642	413.577	164.351
LL0000021709	phf3	0.00933882	0.0375816	2.51578	2.51578	807.337	320.91
LL0000026713	si:dkey-122a22.2	0.00100235	0.0058577	2.51551	2.51551	1308.84	520.307
LL0000001151	apba2b	1.89486e-05	0.000189982	2.51532	2.51532	12844.5	5106.51
LL0000007742	ctnnbip1	2.59208e-05	0.000252558	2.51503	2.51503	22307.7	8869.75
LL0000013213	kctd13	1.36468e-05	0.000143943	2.5146	2.5146	3149.03	1252.3
LL0000011394	glrx	0.00269942	0.0135945	2.5138	2.5138	3971.91	1580.04
LL0000022489	ppp4r2b	0.000863631	0.00521084	2.5138	2.5138	1420.06	564.908
LL0000027208	si:dkey-22a18.2	0.51219	0.702953	2.51085	2.51085	15.1353	6.02797
LL0000015323	LOC101886471	0.337797	0.543444	2.50824	2.50824	43.9322	17.5152
LL0000024298	scn3b	0.00023103	0.00169762	2.50782	2.50782	2395.74	955.309
LL0000006139	cpeb4a	6.54274e-05	0.000570055	2.5067	2.5067	2406.36	959.972
LL0000004226	CABZ01058333.1	0.0118736	0.0457473	2.50606	2.50606	423.69	169.066
LL0000022171	pls3	0.000977222	0.00575407	2.50553	2.50553	2317.04	924.771
LL0000011180	gba	0.0243518	0.0808141	2.5041	2.5041	309.486	123.592
LL0000009596	elp4	0.0254991	0.0837381	2.50157	2.50157	427.625	170.943
LL0000000065	abcf1	3.85763e-05	0.00035743	2.50035	2.50035	6689.66	2675.49
LL0000001395	arntl2	0.0232772	0.0780702	2.49766	2.49766	435.43	174.335
LL0000001765	bach1a	0.00442409	0.0203164	2.497	2.497	1027.02	411.303
LL0000005386	cdkn2aipnl	8.23973e-06	9.27182e-05	2.49645	2.49645	6447.73	2582.76
LL0000008022	CU469526.1	0.0576176	0.155925	2.49581	2.49581	397.099	159.107
LL0000000188	acot9.1	0.00497345	0.0223963	2.49521	2.49521	1270.83	509.307
LL0000016032	LOC103910921	0.279668	0.480483	2.49497	2.49497	46.2962	18.5558
LL0000013537	larp4ab	0.000914631	0.00544436	2.49259	2.49259	1716.81	688.765
LL0000000592	AL772362.1	0.658408	0.807175	2.49197	2.49197	3.97001	1.59312
LL0000000037	abcb4	0.0642188	0.168854	2.49062	2.49062	374.834	150.498
LL0000011988	hdac10	0.103294	0.239582	2.48932	2.48932	243.252	97.7184
LL0000024483	serbp1a	1.38382e-06	1.93148e-05	2.48802	2.48802	20001.4	8039.1
LL0000022385	ppil4	0.0340226	0.104532	2.48704	2.48704	417.447	167.849
LL0000000971	anapc7	0.0187141	0.0659346	2.48497	2.48497	359.691	144.747
LL0000009404	eef2a.1	0.052236	0.145446	2.48443	2.48443	331.965	133.618
LL0000032862	XLOC_005647	0.00323785	0.0158338	2.48357	2.48357	766.94	308.806
LL0000033818	XLOC_013197	0.010985	0.0428668	2.48283	2.48283	518.232	208.726
LL0000009623	EML6	0.0916831	0.219405	2.48205	2.48205	352.79	142.137
LL0000001342	arih1	0.000403781	0.0027201	2.48199	2.48199	1297.52	522.777
LL0000029083	snrpf	7.37014e-06	8.42719e-05	2.48198	2.48198	5297.46	2134.36
LL0000020495	nox1	0.377561	0.585156	2.48046	2.48046	33.5493	13.5254
LL0000001756	b9d1	0.00150417	0.00826915	2.47864	2.47864	1688.23	681.109
LL0000010816	fpgt	0.200039	0.383123	2.47646	2.47646	293.997	118.717
LL0000022864	ptp4a2b	9.07816e-07	1.32862e-05	2.47643	2.47643	12154	4907.87
LL0000018819	mecr	0.0238256	0.0795703	2.47607	2.47607	391.199	157.992
LL0000025841	si:ch211-251p5.5	0.0285393	0.0912147	2.47548	2.47548	420.703	169.948
LL0000001491	asns	0.0497888	0.140074	2.47481	2.47481	581.901	235.129
LL0000017458	LOC110438594	0.416918	0.622363	2.4741	2.4741	46.3034	18.7152
LL0000027952	si:dkey-82i20.2	0.10444	0.241291	2.47366	2.47366	145.62	58.8681
LL0000020319	nipal3	0.00613495	0.0265873	2.47323	2.47323	1050.89	424.905
LL0000031701	usp14	3.48259e-05	0.000327076	2.47283	2.47283	3943.97	1594.92
LL0000039511	znf1133	0.376372	0.584143	2.47154	2.47154	32.6103	13.1943
LL0000021997	pitpnb	0.0624912	0.165294	2.47059	2.47059	299.01	121.028
LL0000019463	mospd1	0.00150737	0.00828352	2.46984	2.46984	2543.63	1029.88
LL0000013680	lims1	0.000453895	0.00301046	2.46977	2.46977	1363.73	552.17
LL0000004129	CABZ01044235.1	0.139381	0.298324	2.46886	2.46886	116.86	47.3337
LL0000029606	stx10	0.0218356	0.0742904	2.4683	2.4683	543.792	220.311
LL0000026535	si:ch73-382f3.1	0.131835	0.286591	2.46743	2.46743	158.317	64.1627
LL0000015269	LOC101886111	0.238226	0.4318	2.46708	2.46708	69.7844	28.2862
LL0000022267	polr1a	0.0231778	0.0778016	2.46522	2.46522	350.65	142.239
LL0000032218	XLOC_000210	0.48787	0.683498	2.46484	2.46484	18.4959	7.50393
LL0000029103	snx18a	0.0161435	0.0585523	2.46426	2.46426	1248.19	506.517
LL0000012897	isg20	6.5054e-05	0.0005675	2.46285	2.46285	3224.33	1309.18
LL0000011103	galk2	0.143385	0.304368	2.46201	2.46201	139.265	56.5657
LL0000031889	vps33b	0.0159283	0.0579794	2.45943	2.45943	657.174	267.206
LL0000012163	hmg20a	7.9581e-05	0.000672687	2.45933	2.45933	2420.37	984.159
LL0000013331	kin	0.0150421	0.0552468	2.45696	2.45696	434.34	176.779
LL0000000423	adrm1	0.000217615	0.00161411	2.45542	2.45542	2335.27	951.067
LL0000035083	XLOC_022621	0.000393555	0.00265879	2.45519	2.45519	4540.53	1849.36
LL0000022781	psme2	0.00120461	0.00685094	2.45365	2.45365	1428.79	582.31
LL0000001045	ankrd46a	0.00014807	0.0011488	2.4525	2.4525	2857.72	1165.23
LL0000021581	peak1	0.091474	0.219052	2.44953	2.44953	303.953	124.086
LL0000003719	BX927333.1	0.264364	0.462651	2.44924	2.44924	56.7545	23.1723
LL0000009406	eef2b	3.47795e-06	4.35266e-05	2.44691	2.44691	43532.8	17790.9
LL0000031900	vps4b	0.000131228	0.00103687	2.44678	2.44678	2464.68	1007.32
LL0000008662	dad1	0.000246975	0.00180077	2.44676	2.44676	8174.24	3340.85
LL0000009582	elovl1b	2.17279e-05	0.000215862	2.44455	2.44455	7657.96	3132.67
LL0000021198	pabpc4	0.0185924	0.0655872	2.44449	2.44449	463.959	189.798
LL0000007975	CU467646.4	0.550652	0.732841	2.44394	2.44394	12.453	5.09549
LL0000023909	rpl22l1	0.0013053	0.00732656	2.44337	2.44337	3408.46	1394.98
LL0000009994	fam149b1	0.0406965	0.120114	2.44315	2.44315	657.195	268.995
LL0000023943	rplp2l	0.000512412	0.00333763	2.44303	2.44303	9164.79	3751.4
LL0000001556	atl3	0.00959839	0.0383584	2.44162	2.44162	735.933	301.412
LL0000027344	si:dkey-247i3.6	0.257369	0.455142	2.43908	2.43908	100.942	41.3854
LL0000000433	afap1	0.0529455	0.146873	2.43802	2.43802	525.14	215.397
LL0000020315	nip7	0.000419403	0.00281596	2.43765	2.43765	1367.34	560.925
LL0000002572	BX322665.1	0.472339	0.671262	2.43732	2.43732	16.879	6.92522
LL0000013499	lactb	0.00404685	0.0189725	2.43692	2.43692	750.358	307.913
LL0000030405	tma16	0.0101751	0.0402429	2.43681	2.43681	738.685	303.137
LL0000015494	LOC103908739	0.164497	0.334977	2.43499	2.43499	123.82	50.8502
LL0000011475	gng5	4.40679e-05	0.00040252	2.43459	2.43459	6696.64	2750.62
LL0000011035	g0s2	0.124241	0.274248	2.43387	2.43387	772.443	317.372
LL0000021294	parp12a	0.047049	0.133979	2.43378	2.43378	288.502	118.541
LL0000010027	fam177a1	0.000467423	0.00307713	2.43352	2.43352	4695.65	1929.57
LL0000012234	homezb	0.0064143	0.0276878	2.43334	2.43334	1036.26	425.858
LL0000040227	si:dkey-29p9.3	0.0490742	0.138465	2.43128	2.43128	264.941	108.972
LL0000028400	si:zfos-943e10.1	0.00421077	0.0195715	2.43104	2.43104	1782.9	733.388
LL0000001132	ap3b1a	0.197855	0.380224	2.42988	2.42988	148.934	61.2928
LL0000030154	tent2	0.00397458	0.0187069	2.42915	2.42915	674.376	277.618
LL0000017104	LOC110437970	0.491423	0.686415	2.42863	2.42863	20.2203	8.32582
LL0000008690	dbn1	3.61301e-05	0.000337636	2.42862	2.42862	9975.46	4107.46
LL0000031752	utp25	0.0157588	0.0574807	2.42707	2.42707	491.359	202.45
LL0000039607	znf45l	0.237894	0.431529	2.42664	2.42664	252.929	104.23
LL0000016684	LOC108183639	0.344603	0.550643	2.42597	2.42597	48.2956	19.9077
LL0000019640	msi2a	0.000792778	0.00484599	2.4258	2.4258	1974.47	813.946
LL0000022735	psma4	3.64347e-05	0.000340033	2.42575	2.42575	15649.5	6451.4
LL0000000545	akip1	0.176	0.350571	2.42492	2.42492	194.386	80.1618
LL0000022749	psmb4	3.51449e-05	0.00032908	2.42487	2.42487	10885.5	4489.09
LL0000031822	vclb	0.0313826	0.098145	2.42462	2.42462	346.61	142.955
LL0000005916	cnot4b	0.074772	0.188856	2.42458	2.42458	648.268	267.373
LL0000031869	vma21	9.17252e-06	0.000101205	2.42259	2.42259	15427.5	6368.18
LL0000018295	lpcat3	0.0341404	0.104803	2.41977	2.41977	495.992	204.974
LL0000029699	susd6	0.000492147	0.00322044	2.41949	2.41949	1732.56	716.087
LL0000024749	si:cabz01071912.2	0.129519	0.282856	2.41753	2.41753	208.755	86.3504
LL0000004893	caprin1b	0.000464249	0.0030605	2.4153	2.4153	3799.52	1573.1
LL0000031763	uvssa	0.108992	0.248967	2.41395	2.41395	314.258	130.184
LL0000010020	fam171a2a	0.000121457	0.000970487	2.41394	2.41394	2983.58	1235.98
LL0000012455	ice2	0.0640401	0.168495	2.41387	2.41387	358.8	148.641
LL0000009861	exd2	0.0180947	0.0641994	2.41269	2.41269	808.153	334.959
LL0000024533	setd2	0.00137243	0.0076518	2.41264	2.41264	1694.5	702.345
LL0000009518	eif4bb	2.67152e-05	0.000258168	2.41242	2.41242	3172.86	1315.22
LL0000038574	zgc:113090	0.184014	0.36137	2.41222	2.41222	186.256	77.2137
LL0000039577	znf292a	0.00163587	0.00886769	2.4113	2.4113	1475.8	612.037
LL0000038216	xpo1a	0.000429542	0.00287044	2.41068	2.41068	1948.42	808.245
LL0000005281	cdc34b	0.000283467	0.002016	2.41061	2.41061	2837.33	1177.02
LL0000007748	ctps1a	0.00172982	0.00929641	2.40964	2.40964	1389.7	576.727
LL0000030545	tmem198a	0.00564372	0.0248152	2.40688	2.40688	1220.81	507.215
LL0000029294	spire2	0.000131064	0.00103673	2.4068	2.4068	2527.52	1050.16
LL0000031359	tubb4b	6.8504e-06	7.89021e-05	2.40541	2.40541	107082	44517
LL0000029080	snrpd3	0.000524859	0.00340773	2.40536	2.40536	2029.12	843.582
LL0000020276	NFX1	0.000981643	0.00577531	2.40521	2.40521	1481.48	615.949
LL0000013008	jak1	0.000343842	0.00236696	2.40493	2.40493	5234	2176.36
LL0000020461	nol6	0.0907067	0.21773	2.40485	2.40485	585.41	243.429
LL0000005830	clpxb	0.0978528	0.230149	2.4017	2.4017	452.111	188.247
LL0000026088	si:ch211-59o9.10	0.082782	0.20343	2.40131	2.40131	315.071	131.208
LL0000022687	prr5a	0.00711021	0.0300508	2.40088	2.40088	1274.24	530.737
LL0000019041	mindy2	0.0142437	0.0529518	2.39892	2.39892	853.398	355.742
LL0000019510	mpzl1l	0.000618301	0.00393861	2.39862	2.39862	2602.4	1084.96
LL0000008671	dap	0.000269491	0.00193408	2.39797	2.39797	2529.98	1055.05
LL0000030690	tmsb2	2.78105e-05	0.000267657	2.39736	2.39736	142049	59252.1
LL0000012464	ide	0.00259652	0.0131422	2.39588	2.39588	2494.67	1041.23
LL0000010844	FQ790211.1	0.405324	0.612178	2.39582	2.39582	31.5658	13.1754
LL0000030453	tmem110l	0.13655	0.293834	2.39534	2.39534	310.642	129.686
LL0000028727	slc36a1	0.0302605	0.0954479	2.39514	2.39514	471.212	196.737
LL0000038837	zgc:162396	8.60136e-05	0.000719336	2.39428	2.39428	5762.92	2406.95
LL0000031688	usf3	0.101697	0.236805	2.39399	2.39399	269.433	112.546
LL0000039827	hnrnpa0l	3.5151e-06	4.39139e-05	2.39396	2.39396	19398.2	8102.99
LL0000018172	LOC569262	0.159079	0.327569	2.39393	2.39393	95.8404	40.0348
LL0000023109	rabl6a	0.0604036	0.161338	2.39375	2.39375	280.987	117.383
LL0000020652	nsfl1c	0.000683309	0.00429288	2.3928	2.3928	5439.62	2273.33
LL0000022584	prkcaa	0.361813	0.570041	2.39252	2.39252	684.923	286.277
LL0000023932	rpl5a	0.00017396	0.00132073	2.39107	2.39107	9625.42	4025.57
LL0000001557	atm	0.278725	0.479269	2.39064	2.39064	118.32	49.4932
LL0000011896	h1f0	0.000227135	0.0016731	2.38884	2.38884	5001.41	2093.65
LL0000001389	armh3	0.0193195	0.0676804	2.38764	2.38764	725.76	303.965
LL0000009471	ehhadh	0.205694	0.39094	2.3874	2.3874	179.989	75.3913
LL0000029074	snrpa1	0.00156474	0.00855565	2.38722	2.38722	1751.03	733.5
LL0000013824	LO018183.1	0.101413	0.236379	2.38652	2.38652	320.441	134.272
LL0000040255	tnpo2	0.000721816	0.00448507	2.38485	2.38485	1867.71	783.157
LL0000037036	XLOC_037556	0.423936	0.62877	2.3841	2.3841	22.0527	9.24989
LL0000012757	inip	0.0029096	0.0144785	2.38288	2.38288	1915.67	803.93
LL0000022271	polr1e	0.0638639	0.168192	2.3828	2.3828	927.715	389.338
LL0000024767	si:ch1073-145m9.1	0.174078	0.34823	2.38277	2.38277	304.21	127.67
LL0000022681	prr14	0.00280308	0.0140174	2.3823	2.3823	1071.39	449.727
LL0000029498	stam	0.00012697	0.00100885	2.3819	2.3819	5516.64	2316.07
LL0000030106	tdg.1	0.00220359	0.0114185	2.38182	2.38182	1634	686.03
LL0000018671	march8	0.00574089	0.0251877	2.38083	2.38083	946.133	397.396
LL0000036076	LOC101883391	0.15473	0.321416	2.38072	2.38072	211.983	89.0414
LL0000021134	otud7b	0.00351247	0.0169198	2.38024	2.38024	2055.85	863.718
LL0000040032	LOC110440146	0.0866483	0.210448	2.38012	2.38012	170.133	71.481
LL0000031978	wbp1la	0.147815	0.311854	2.37989	2.37989	600.841	252.467
LL0000008490	cxcl18b	0.171343	0.344901	2.37672	2.37672	326.095	137.204
LL0000022784	psme4b	0.000284697	0.00202234	2.3767	2.3767	2011.69	846.423
LL0000018577	map1b	7.4078e-07	1.1047e-05	2.37647	2.37647	43028.8	18106.2
LL0000023614	rgs3b	0.00156872	0.00857409	2.37624	2.37624	1166.69	490.984
LL0000022830	ptges3b	0.00039589	0.00267075	2.376	2.376	10580.9	4453.23
LL0000039299	zhx2a	8.78411e-05	0.000732888	2.37594	2.37594	3479.12	1464.31
LL0000024821	si:ch1073-322p19.1	0.00947101	0.0379564	2.375	2.375	1037.56	436.867
LL0000031392	twistnb	0.00318083	0.0155819	2.37349	2.37349	940.165	396.11
LL0000030163	tep1	0.0499872	0.140482	2.37325	2.37325	357.268	150.539
LL0000005811	clk2b	0.00948239	0.0379912	2.3721	2.3721	899.98	379.402
LL0000013284	kif13ba	0.0243106	0.0807796	2.37192	2.37192	1105.49	466.073
LL0000028959	smarce1	4.34702e-05	0.000397574	2.37136	2.37136	7005.37	2954.16
LL0000012629	ikbkb	0.305509	0.509673	2.37007	2.37007	96.4206	40.6826
LL0000021779	pigq	0.114596	0.258888	2.36972	2.36972	378.162	159.581
LL0000018626	map7d2b	1.74676e-05	0.000177139	2.36951	2.36951	17752.9	7492.21
LL0000007666	CT737123.1	0.376108	0.583798	2.36905	2.36905	1839.68	776.547
LL0000012351	hsd17b7	0.023376	0.0783272	2.36879	2.36879	1296.03	547.128
LL0000009499	eif3ea	4.90948e-05	0.000442728	2.36821	2.36821	6554.7	2767.79
LL0000038330	zbtb48	0.0694494	0.178402	2.36791	2.36791	309.996	130.916
LL0000009791	ero1a	0.233591	0.426124	2.36699	2.36699	159.831	67.525
LL0000031275	tsta3	0.0945855	0.224642	2.36694	2.36694	347.621	146.865
LL0000009155	dpf2	0.00121424	0.0068919	2.36524	2.36524	1012.66	428.141
LL0000029938	tagln3b	2.23257e-05	0.000221336	2.36517	2.36517	8927.61	3774.61
LL0000039264	zgc:91890	0.142697	0.303359	2.36441	2.36441	577.981	244.45
LL0000011038	g3bp2	6.59714e-05	0.000573737	2.36372	2.36372	3344.54	1414.95
LL0000021651	pgap2	0.00446889	0.020483	2.36269	2.36269	1161.81	491.732
LL0000011856	gtpbp6	0.0732245	0.185842	2.36238	2.36238	258.614	109.472
LL0000022771	psmd3	0.00329101	0.0160495	2.36211	2.36211	8058.17	3411.42
LL0000019736	mtrf1	0.0533078	0.147646	2.36072	2.36072	251.785	106.656
LL0000019372	mllt1a	0.108392	0.247996	2.36041	2.36041	301.261	127.63
LL0000020458	nol12	0.0101694	0.0402318	2.36022	2.36022	851.677	360.847
LL0000023091	rab8a	0.00092861	0.00551024	2.35673	2.35673	1128.94	479.027
LL0000031700	usp13	0.0402374	0.119106	2.35624	2.35624	593.344	251.818
LL0000018628	map9	0.134954	0.291492	2.35618	2.35618	213.594	90.6529
LL0000025991	si:ch211-282j22.3	0.0463736	0.132508	2.35531	2.35531	465.097	197.467
LL0000012221	hnrnpr	5.35078e-05	0.000476159	2.35424	2.35424	5810.2	2467.98
LL0000009437	efnb1	0.0121426	0.0466189	2.3532	2.3532	819.793	348.373
LL0000008758	ddias	0.111043	0.252593	2.35197	2.35197	247.473	105.219
LL0000001030	ankrd28b	0.0307492	0.0966482	2.35187	2.35187	544.913	231.693
LL0000021221	pak1ip1	0.0151604	0.055602	2.35033	2.35033	1027.48	437.163
LL0000008757	ddi2	0.00543077	0.0240806	2.35025	2.35025	1193.28	507.724
LL0000011837	gtf2h1	0.0213156	0.0728185	2.34881	2.34881	389.44	165.803
LL0000015711	LOC103909811	0.238295	0.431814	2.34873	2.34873	188.309	80.1746
LL0000024333	SCYL2	0.017315	0.061957	2.34855	2.34855	939.676	400.109
LL0000006168	cpsf2	0.0165926	0.0598441	2.34712	2.34712	1537.64	655.116
LL0000002037	bsnb	0.000427631	0.00286307	2.34681	2.34681	13403.6	5711.42
LL0000025871	si:ch211-256e16.11	0.239262	0.432792	2.34658	2.34658	66.9718	28.5401
LL0000004891	capns1b	0.00014717	0.00114392	2.3461	2.3461	21074.9	8982.94
LL0000038925	zgc:171558	0.000327665	0.00227105	2.3448	2.3448	3324.63	1417.87
LL0000004892	caprin1a	0.000332578	0.00230173	2.34416	2.34416	2427.68	1035.63
LL0000021402	pcdh2g1	0.335738	0.541177	2.34256	2.34256	68.8463	29.3893
LL0000022933	pum2	0.012586	0.0480608	2.34132	2.34132	1113.83	475.726
LL0000033049	XLOC_007195	0.535592	0.72039	2.34075	2.34075	12.1181	5.17703
LL0000009900	ezh1	0.000456456	0.00301896	2.33906	2.33906	2322.82	993.057
LL0000022692	prrc2c	0.0055412	0.024486	2.33795	2.33795	1957.86	837.424
LL0000023910	rpl23	0.000545562	0.00352278	2.3379	2.3379	12370.6	5291.33
LL0000009510	eif3m	0.000140711	0.00110014	2.33781	2.33781	4837.94	2069.43
LL0000012000	hddc2	0.0201799	0.069891	2.33776	2.33776	968.128	414.126
LL0000020354	nkain1	2.89565e-05	0.000278119	2.33733	2.33733	5716.17	2445.6
LL0000011934	hars	2.14042e-05	0.000213094	2.33648	2.33648	7606.01	3255.33
LL0000026854	si:dkey-16p19.5	0.135153	0.291655	2.33647	2.33647	230.964	98.8514
LL0000021557	pds5a	0.00209054	0.0109439	2.33577	2.33577	1655.28	708.668
LL0000022650	prox1a	0.195771	0.377857	2.33577	2.33577	238.899	102.279
LL0000010711	FP101882.1	0.0272727	0.0883136	2.33564	2.33564	1211.55	518.722
LL0000000861	aldh16a1	0.0523571	0.14564	2.33442	2.33442	525.211	224.986
LL0000008453	cwf19l2	0.0257965	0.0845383	2.33426	2.33426	581.214	248.993
LL0000038508	zgc:110269	0.105313	0.242558	2.33331	2.33331	289.766	124.187
LL0000013009	jak2a	0.00029524	0.00208716	2.33264	2.33264	2468.61	1058.29
LL0000019447	mogat3b	0.314003	0.519501	2.33159	2.33159	50.5376	21.6751
LL0000021624	pex7	0.100773	0.235275	2.33015	2.33015	195.977	84.1049
LL0000027877	si:dkey-77f5.13	0.154132	0.320645	2.32959	2.32959	192.107	82.464
LL0000009429	efna1a	0.0324984	0.100877	2.32914	2.32914	562.301	241.42
LL0000022971	pycr1b	0.061546	0.163526	2.32852	2.32852	567.93	243.902
LL0000020297	nhp2	0.000359777	0.00246349	2.32764	2.32764	2926.52	1257.29
LL0000001710	b2m	0.00137329	0.00765359	2.3276	2.3276	5907.92	2538.21
LL0000011427	gmppab	0.0212333	0.0725897	2.3271	2.3271	619.799	266.34
LL0000022423	ppp1r14bb	0.0482848	0.136783	2.32655	2.32655	846.72	363.938
LL0000030428	tmed1b	0.013945	0.0521677	2.32621	2.32621	472.956	203.316
LL0000005586	chga	0.000246874	0.00180077	2.32428	2.32428	6343.88	2729.4
LL0000009246	dtd1	0.000112503	0.000911277	2.32302	2.32302	2927.77	1260.33
LL0000028552	slc20a1b	0.00163621	0.00886769	2.32236	2.32236	2393.02	1030.43
LL0000031929	vta1	2.31779e-05	0.000228346	2.32192	2.32192	6468.15	2785.69
LL0000005008	cby1	0.00182218	0.00974144	2.32137	2.32137	1184.98	510.467
LL0000024083	rtn4b	6.35869e-05	0.000555385	2.32114	2.32114	4673.08	2013.27
LL0000022751	psmb6	0.000514194	0.0033477	2.31892	2.31892	14618.7	6304.12
LL0000040122	ptprsb	0.000569927	0.00366009	2.31829	2.31829	8086.03	3487.93
LL0000010988	fuca1.1	0.0116137	0.0448927	2.31763	2.31763	687.569	296.669
LL0000027773	si:dkey-58f10.11	0.262905	0.461362	2.3176	2.3176	137.737	59.4308
LL0000026204	si:ch73-116o1.2	0.00294258	0.0146221	2.31736	2.31736	1100.17	474.752
LL0000000940	amdhd2	0.102646	0.238431	2.31715	2.31715	205.398	88.6426
LL0000021675	pgs1	0.0238973	0.0797347	2.31638	2.31638	867.226	374.389
LL0000023665	rhot1b	0.00409173	0.0191312	2.31357	2.31357	747.016	322.885
LL0000011136	ganc	0.380347	0.587994	2.31285	2.31285	57.8414	25.0087
LL0000039192	zgc:64201	0.0403961	0.119501	2.31279	2.31279	437.265	189.064
LL0000000391	adnp2a	0.0352136	0.107538	2.31264	2.31264	477.658	206.542
LL0000018489	lysmd3	0.000898597	0.00537376	2.31113	2.31113	2167.7	937.936
LL0000022799	ptbp2a	0.0297385	0.0942517	2.31071	2.31071	657.89	284.713
LL0000030884	tpp2	0.00120915	0.00686851	2.31068	2.31068	1499.2	648.814
LL0000013062	kansl3	0.00698095	0.0296017	2.31056	2.31056	821.558	355.567
LL0000030205	tfdp1a	0.0103904	0.0409803	2.31053	2.31053	679.398	294.044
LL0000039000	zgc:173570	0.00426112	0.0197602	2.30951	2.30951	1296.14	561.22
LL0000031733	usp49	0.103605	0.240029	2.30864	2.30864	479.08	207.516
LL0000023128	rad23b	0.00126163	0.00712378	2.30765	2.30765	3321.19	1439.21
LL0000011252	gdpd5b	0.00772041	0.032188	2.30763	2.30763	1255.61	544.111
LL0000001517	atat1	0.00108076	0.00625197	2.30744	2.30744	2602.62	1127.92
LL0000017747	LOC110439565	0.515693	0.705631	2.30742	2.30742	20.7272	8.98281
LL0000022874	ptpn13	0.190325	0.369919	2.30404	2.30404	169.878	73.7307
LL0000023334	rc3h1a	0.0145884	0.0539056	2.30343	2.30343	990.779	430.132
LL0000004460	CABZ01077218.1	0.0172794	0.0618644	2.30292	2.30292	1026.85	445.891
LL0000025273	si:ch211-166e11.5	0.0014226	0.00787797	2.30283	2.30283	2116.93	919.273
LL0000023311	rbms2a	0.081029	0.200303	2.30247	2.30247	435.277	189.048
LL0000019961	naga	0.0444879	0.128333	2.30228	2.30228	426.478	185.242
LL0000024208	sars	1.18328e-05	0.000127102	2.30137	2.30137	9398.28	4083.77
LL0000001298	arhgdia	2.02841e-05	0.000202512	2.3012	2.3012	6474.75	2813.64
LL0000021443	pcnx1	0.008404	0.03454	2.30062	2.30062	1318.89	573.276
LL0000022410	ppp1cab	0.000185858	0.00139982	2.30007	2.30007	2672.17	1161.78
LL0000005240	cd3eap	0.0192934	0.0676287	2.29834	2.29834	620.409	269.938
LL0000024393	seh1l	0.00270124	0.0135945	2.29811	2.29811	1668.29	725.937
LL0000021655	pgd	0.00141423	0.00784163	2.29754	2.29754	3468.16	1509.51
LL0000015914	LOC103910581	0.419917	0.625135	2.29526	2.29526	30.3863	13.2387
LL0000039474	znf1094	0.325318	0.531113	2.29526	2.29526	46.1229	20.0949
LL0000012119	hip1ra	0.424432	0.629268	2.29524	2.29524	29.6521	12.919
LL0000012766	ino80e	0.00285129	0.0142383	2.29456	2.29456	1127.71	491.47
LL0000018657	mapre2	0.00371264	0.01765	2.2941	2.2941	5792.99	2525.17
LL0000011523	gosr2	0.00045142	0.00299825	2.29324	2.29324	3837.77	1673.51
LL0000027853	si:dkey-71l4.4	0.0613969	0.163267	2.29312	2.29312	244.316	106.543
LL0000005519	cfap97	0.0214759	0.0732953	2.29305	2.29305	493.7	215.303
LL0000026800	si:dkey-159f12.2	0.0143157	0.0531333	2.2922	2.2922	1202.4	524.561
LL0000022748	psmb3	0.00100079	0.00585503	2.29208	2.29208	17330.8	7561.19
LL0000021569	pdzd3a	0.347484	0.553967	2.29106	2.29106	97.5702	42.5873
LL0000027457	si:dkey-26i24.1	0.648758	0.801094	2.29057	2.29057	6.98178	3.04806
LL0000021649	pgam5	0.00479378	0.0217201	2.29031	2.29031	2807.17	1225.67
LL0000030450	tmem107l	0.0380868	0.114487	2.28911	2.28911	390.158	170.441
LL0000039465	znf1083	0.214033	0.401563	2.28833	2.28833	168.902	73.8102
LL0000007121	CR855300.1	0.115708	0.260527	2.28771	2.28771	192.889	84.3153
LL0000031347	tuba1b	0.0201381	0.0697889	2.28761	2.28761	18809.1	8222.15
LL0000027418	si:dkey-262g12.14	0.0876789	0.212333	2.28625	2.28625	241.945	105.826
LL0000023897	rpl11	0.000314954	0.00220235	2.28465	2.28465	10564.7	4624.2
LL0000009074	dnajc25	0.0715097	0.182528	2.28437	2.28437	549.49	240.543
LL0000003045	BX544877.1	0.0987395	0.231498	2.2826	2.2826	309.454	135.571
LL0000012348	hsd17b2	0.160189	0.328994	2.28171	2.28171	159.996	70.1209
LL0000028420	sin3b	0.0199807	0.0694473	2.28146	2.28146	899.468	394.251
LL0000006464	CR388040.1	0.0700791	0.179636	2.28082	2.28082	339.1	148.674
LL0000020758	nup50	0.000919034	0.00546587	2.27898	2.27898	5425.56	2380.7
LL0000023577	rfx1b	0.0874671	0.212001	2.27888	2.27888	305.254	133.949
LL0000034659	XLOC_018958	0.0656011	0.171534	2.27795	2.27795	697.501	306.197
LL0000005761	cldn15b	0.118447	0.265177	2.27789	2.27789	576.239	252.97
LL0000022778	psmd8	0.000369357	0.00251329	2.27785	2.27785	11539.5	5065.96
LL0000032014	wdr41	0.00337587	0.0164012	2.27754	2.27754	1828.58	802.877
LL0000021478	pdcd11	0.00295539	0.0146754	2.27617	2.27617	1018.49	447.458
LL0000030451	tmem108	0.0660843	0.17232	2.27495	2.27495	269.74	118.57
LL0000028947	smarcad1a	0.0422147	0.123616	2.27461	2.27461	684.09	300.751
LL0000020294	nhlh2	0.151585	0.317052	2.27407	2.27407	685.225	301.321
LL0000024037	rrp1	0.00171607	0.00923691	2.27291	2.27291	1908.67	839.747
LL0000030612	tmem39a	0.0401841	0.118973	2.27254	2.27254	564.322	248.321
LL0000021713	phgdh	0.0235196	0.078641	2.27234	2.27234	817.814	359.899
LL0000029295	spns1	0.0241159	0.0802401	2.27227	2.27227	1009.98	444.481
LL0000022417	ppp1r13ba	0.00236458	0.012111	2.27082	2.27082	1725.15	759.706
LL0000020746	nup107	0.024331	0.0808141	2.27064	2.27064	739.391	325.631
LL0000038249	yif1b	0.0126326	0.0481868	2.26957	2.26957	675.262	297.528
LL0000013035	josd2	0.000733603	0.00454238	2.26894	2.26894	5544.6	2443.7
LL0000000514	aimp1	0.000116731	0.000938551	2.2685	2.2685	3314.29	1461
LL0000019980	nap1l4b	6.18202e-05	0.000541289	2.2678	2.2678	3770.74	1662.73
LL0000004752	cacna2d1a	0.102372	0.237911	2.26669	2.26669	185.423	81.8033
LL0000000231	actn4	0.000428795	0.00286815	2.26656	2.26656	4211.09	1857.92
LL0000024008	rps9	0.000146962	0.00114333	2.2653	2.2653	12824.1	5661.12
LL0000029500	stambpa	0.0066056	0.0283614	2.26377	2.26377	1552.46	685.786
LL0000029768	synrg	0.00123494	0.00699535	2.26233	2.26233	1310.98	579.482
LL0000038612	zgc:113372	0.0229692	0.0772565	2.26187	2.26187	584.675	258.491
LL0000025961	si:ch211-276i12.11	0.000998232	0.00584861	2.2616	2.2616	1478.82	653.88
LL0000013319	kif5aa	6.35617e-05	0.000555385	2.25994	2.25994	30726	13595.9
LL0000009584	elovl4a	0.00210476	0.0109828	2.25987	2.25987	2102.55	930.383
LL0000023996	rps6ka3a	0.0973274	0.229309	2.25987	2.25987	376.452	166.581
LL0000023088	rab6bb	1.30318e-05	0.00013819	2.2586	2.2586	22494.3	9959.38
LL0000028715	slc35e3	0.05543	0.151715	2.25794	2.25794	278.239	123.227
LL0000031283	ttc1	0.0040799	0.0190948	2.25732	2.25732	1668.53	739.163
LL0000004540	CABZ01083448.1	0.015807	0.0575973	2.25678	2.25678	610.863	270.679
LL0000020761	nup62l	0.000932243	0.00552598	2.25646	2.25646	2502.42	1109
LL0000030753	tnksa	0.000792899	0.00484599	2.25581	2.25581	1414.21	626.92
LL0000038368	zcrb1	0.00129928	0.00730433	2.25572	2.25572	1357.94	602
LL0000005181	ccnk	0.0336402	0.103559	2.25495	2.25495	545.461	241.895
LL0000007287	creb3l3l	0.00587086	0.0256468	2.25431	2.25431	6332.95	2809.26
LL0000010999	fut11	0.188085	0.366925	2.25392	2.25392	145.898	64.731
LL0000030208	tfe3a	0.000325056	0.00225628	2.25348	2.25348	3234.28	1435.24
LL0000022399	ppm1g	0.00178696	0.00957123	2.25343	2.25343	1887.94	837.805
LL0000001010	ankle2	0.0168644	0.0606392	2.253	2.253	1549.22	687.624
LL0000025993	si:ch211-283g2.2	0.392308	0.599744	2.25255	2.25255	37.6355	16.708
LL0000030560	tmem220	0.315712	0.520942	2.2524	2.2524	63.261	28.086
LL0000008982	dlgap1a	0.0278305	0.089726	2.25158	2.25158	1097.16	487.282
LL0000028455	skib	0.00209292	0.0109439	2.25139	2.25139	2358.35	1047.51
LL0000023095	rabac1	0.00575654	0.0252407	2.25067	2.25067	2231.39	991.432
LL0000025029	si:ch211-12m10.1	0.00135735	0.00758264	2.25031	2.25031	3273.48	1454.68
LL0000021606	pet117	0.110384	0.251417	2.24935	2.24935	176.05	78.2669
LL0000016758	LOC108183960	0.227529	0.418732	2.2491	2.2491	126.698	56.333
LL0000030597	tmem263	0.232178	0.424422	2.24864	2.24864	164.733	73.2588
LL0000024040	rrp36	0.0141099	0.0525485	2.24689	2.24689	882.005	392.545
LL0000021266	paqr3b	0.151973	0.317412	2.24576	2.24576	605.383	269.568
LL0000019219	mir22a	0.00741386	0.0311114	2.24483	2.24483	3478.24	1549.44
LL0000040137	serp1	0.000659414	0.00416678	2.24443	2.24443	2510.78	1118.67
LL0000001753	b4galt6	0.000698584	0.0043772	2.24441	2.24441	3986.62	1776.25
LL0000022664	prpf40a	0.000163034	0.00125119	2.24383	2.24383	3615.94	1611.5
LL0000015136	LOC101885541	0.555238	0.73557	2.24323	2.24323	22.1213	9.86136
LL0000022929	pudp	0.0964133	0.227572	2.2424	2.2424	502.301	224.002
LL0000017766	LOC110439587	0.599905	0.767616	2.24222	2.24222	10.0287	4.47268
LL0000038229	xrcc5	0.222479	0.4119	2.24108	2.24108	288.25	128.621
LL0000038646	zgc:114200	0.0217623	0.0741085	2.24103	2.24103	1104.5	492.854
LL0000014297	LOC100535676	0.317971	0.523072	2.24075	2.24075	75.6128	33.7444
LL0000024104	runx2b	0.0928469	0.221591	2.24055	2.24055	271.135	121.013
LL0000021260	pappaa	0.382444	0.589884	2.23738	2.23738	98.228	43.9032
LL0000020510	npc1	0.0026563	0.0134112	2.23617	2.23617	1069.35	478.207
LL0000020171	nedd4a	0.0943203	0.224313	2.23414	2.23414	448.919	200.936
LL0000012941	itgb1bp1	0.00463233	0.0210746	2.23359	2.23359	2040.21	913.424
LL0000019382	mlxip	0.0464202	0.132599	2.23329	2.23329	365.721	163.759
LL0000024404	selenon	0.0348031	0.106469	2.23304	2.23304	1082.1	484.587
LL0000002004	brd7	0.00484404	0.0219041	2.2311	2.2311	2347.49	1052.17
LL0000005944	cntn3b	0.172606	0.34646	2.23097	2.23097	206.961	92.767
LL0000032037	wdr73	0.101729	0.236805	2.22928	2.22928	216.009	96.8964
LL0000031331	ttll5	0.0871654	0.211429	2.22786	2.22786	492.411	221.024
LL0000008847	desmb	0.353412	0.560733	2.22776	2.22776	38.3083	17.1959
LL0000031893	vps37a	0.000380453	0.00257642	2.22737	2.22737	2414.08	1083.83
LL0000028352	si:rp71-45g20.4	0.336147	0.541589	2.226	2.226	39.8222	17.8895
LL0000022766	psmd11b	0.00394769	0.0185989	2.22588	2.22588	4483.24	2014.14
LL0000005644	chrna4a	0.34355	0.549761	2.2243	2.2243	54.8556	24.6619
LL0000028403	siah2l	0.00023419	0.00171852	2.2239	2.2239	4099.49	1843.38
LL0000023130	rad51	0.169207	0.341573	2.22231	2.22231	215.637	97.0328
LL0000023012	rab10	0.000122443	0.000977821	2.22182	2.22182	20009.8	9006.05
LL0000009063	dnajc14	0.480128	0.677276	2.221	2.221	35.8167	16.1264
LL0000019401	mmp15b	0.217203	0.405354	2.22094	2.22094	127.271	57.3051
LL0000028507	slc16a1b	0.022547	0.0761256	2.22087	2.22087	1128.67	508.212
LL0000005862	cmss1	0.00478101	0.0216744	2.22057	2.22057	1016.09	457.581
LL0000010907	fthl29	0.376638	0.584365	2.22028	2.22028	48.5013	21.8447
LL0000011417	gmcl1	0.044839	0.129038	2.2199	2.2199	917.421	413.272
LL0000012158	hmbsa	0.17456	0.348849	2.21918	2.21918	152.364	68.658
LL0000030419	tmcc1b	0.00603665	0.0262377	2.21847	2.21847	2645.68	1192.57
LL0000009597	elp5	0.0296915	0.094145	2.21781	2.21781	875.754	394.873
LL0000000523	ak2	0.000942634	0.0055829	2.21768	2.21768	1762.09	794.563
LL0000021302	parp8	0.0114193	0.0442981	2.21743	2.21743	986.516	444.892
LL0000006178	cpvl	0.0453977	0.130261	2.21547	2.21547	663.908	299.669
LL0000032048	wdr91	0.149594	0.314436	2.21362	2.21362	195.7	88.4071
LL0000023648	rhoac	5.1224e-05	0.000458444	2.21257	2.21257	8626	3898.64
LL0000018237	LOC796940	0.349105	0.555877	2.2125	2.2125	63.6673	28.7762
LL0000022090	plcxd3	0.06363	0.167648	2.21244	2.21244	683.878	309.106
LL0000030030	tbl1x	0.118987	0.266049	2.21194	2.21194	179.737	81.2576
LL0000012017	heatr5b	0.0465094	0.132789	2.21104	2.21104	1087.03	491.64
LL0000021226	pak6b	0.503998	0.696327	2.21075	2.21075	19.8898	8.99686
LL0000036305	XLOC_031786	0.308035	0.512225	2.21059	2.21059	75.2296	34.0314
LL0000021253	PAOX	0.0436798	0.126443	2.20817	2.20817	476.904	215.972
LL0000023926	rpl36a	0.000828988	0.00503837	2.20776	2.20776	12607.5	5710.53
LL0000022722	psat1	0.00884753	0.0359815	2.20761	2.20761	1723.71	780.804
LL0000005397	cds2	0.000197418	0.00147434	2.20606	2.20606	8978.61	4069.96
LL0000001164	aph1b	0.000583594	0.00374107	2.20575	2.20575	2073.6	940.087
LL0000018901	METTL18	0.0227756	0.0767513	2.20501	2.20501	595.468	270.052
LL0000023978	rps23	0.000159611	0.00123092	2.2049	2.2049	10686.8	4846.85
LL0000022461	ppp2r1bb	1.15889e-05	0.000125041	2.20354	2.20354	15580.7	7070.8
LL0000009297	dvl1b	0.00880332	0.0358587	2.20326	2.20326	1686.16	765.301
LL0000013377	klhdc4	0.0179625	0.0638101	2.20318	2.20318	640.336	290.641
LL0000022127	plekho1a	0.0230608	0.0775094	2.20283	2.20283	885.129	401.814
LL0000022758	psmc3	0.000306737	0.00215446	2.20267	2.20267	5633.44	2557.55
LL0000031748	utp15	0.111616	0.25357	2.20199	2.20199	429.914	195.239
LL0000031969	wash1	0.0315651	0.0985418	2.2019	2.2019	467.525	212.328
LL0000029141	socs6a	0.0282733	0.0906157	2.2013	2.2013	842.456	382.708
LL0000020586	nr2f6a	0.0108036	0.0422685	2.20089	2.20089	708.884	322.089
LL0000028704	slc35b3	0.0182714	0.0646966	2.19958	2.19958	648.741	294.939
LL0000009867	exoc3	0.0012797	0.00720856	2.19826	2.19826	1689.75	768.675
LL0000005551	chac1	4.01981e-05	0.000369797	2.19759	2.19759	63283.6	28796.8
LL0000023794	rnf181	0.0345368	0.105837	2.19574	2.19574	477.918	217.657
LL0000008714	dchs1b	0.0607343	0.162038	2.19515	2.19515	696.782	317.419
LL0000030842	tox4a	0.00948673	0.0379979	2.19398	2.19398	901.907	411.082
LL0000026729	si:dkey-12j5.1	0.0490023	0.138345	2.19291	2.19291	956.08	435.987
LL0000022769	psmd14	0.000364618	0.00248942	2.19242	2.19242	6796.55	3100.02
LL0000021994	pithd1	0.0891549	0.214842	2.19196	2.19196	288.199	131.48
LL0000030507	tmem168b	0.270692	0.470365	2.19136	2.19136	128.081	58.4482
LL0000001976	bod1l1	0.0386508	0.11574	2.19102	2.19102	537.063	245.12
LL0000001394	arntl1b	0.0399658	0.118625	2.19098	2.19098	448.668	204.779
LL0000007421	csde1	0.000158222	0.00122154	2.1906	2.1906	10190.6	4651.96
LL0000038871	zgc:163057	0.0952187	0.225612	2.19051	2.19051	363.938	166.143
LL0000005602	chmp1a	0.00236164	0.0121003	2.18981	2.18981	2770.19	1265.04
LL0000009307	dync1i2b	0.00217174	0.0112783	2.18794	2.18794	3511.92	1605.12
LL0000024064	rspry1	0.00653547	0.0281166	2.18757	2.18757	1027.65	469.767
LL0000009108	dnm2a	0.00550086	0.0243534	2.18732	2.18732	1589.48	726.68
LL0000008796	ddx54	0.0108823	0.0425413	2.18677	2.18677	1076.49	492.274
LL0000005176	ccnh	0.184425	0.361926	2.18649	2.18649	266.299	121.793
LL0000004736	cacna1ba	0.140288	0.299451	2.18627	2.18627	175.252	80.1604
LL0000039629	znf593	0.00223092	0.0115432	2.18474	2.18474	5218.09	2388.42
LL0000021466	pcyox1l	0.0456271	0.130824	2.18364	2.18364	574.252	262.979
LL0000031686	usf1l	0.000840956	0.00509355	2.18321	2.18321	2249.03	1030.15
LL0000005612	chmp5b	0.000476486	0.00312952	2.18265	2.18265	3729.29	1708.61
LL0000005280	cdc34a	0.21974	0.408778	2.18206	2.18206	176.06	80.6856
LL0000001369	arl6ip5a	0.0551673	0.151171	2.18086	2.18086	557.34	255.56
LL0000000551	akr1a1b	0.0065555	0.0281857	2.18071	2.18071	1281.33	587.576
LL0000006548	CR391963.1	0.279773	0.480605	2.18049	2.18049	124.532	57.1119
LL0000020890	ophn1	0.0925692	0.221105	2.18011	2.18011	247.814	113.67
LL0000018487	lysmd1	0.0734174	0.186232	2.17824	2.17824	448.45	205.877
LL0000026777	si:dkey-151g10.6	0.00147305	0.00812014	2.17817	2.17817	56361.5	25875.7
LL0000005035	ccdc137	0.0284221	0.0909444	2.17711	2.17711	784.58	360.377
LL0000007372	crybg1a	0.0336165	0.103509	2.17614	2.17614	718.317	330.087
LL0000039378	zmpste24	0.000328889	0.00227842	2.17602	2.17602	2613.79	1201.18
LL0000010092	fam57ba	8.19912e-05	0.000689359	2.17512	2.17512	7555.59	3473.64
LL0000008830	dennd5b	0.00795248	0.0329713	2.17486	2.17486	2484.45	1142.35
LL0000029273	sphk2	0.0225705	0.0761869	2.17415	2.17415	909.509	418.327
LL0000028756	slc39a7	0.0140785	0.0524593	2.17343	2.17343	1789.34	823.279
LL0000019480	mphosph6	0.00907516	0.0367127	2.17161	2.17161	1418.53	653.219
LL0000022757	psmc2	0.000733382	0.00454238	2.17064	2.17064	7316.73	3370.77
LL0000029586	stox2a	0.00256675	0.0130008	2.17057	2.17057	6371.6	2935.45
LL0000001513	atad2b	0.00921733	0.037224	2.17046	2.17046	835.518	384.949
LL0000028405	sidt2	0.00563162	0.0247697	2.17035	2.17035	1006.8	463.888
LL0000001145	ap5s1	0.0553764	0.151633	2.17005	2.17005	796.371	366.983
LL0000005293	cdc42ep4a	0.00746674	0.0312962	2.16944	2.16944	1347.37	621.065
LL0000034121	XLOC_015268	0.0963584	0.227518	2.16944	2.16944	300.829	138.667
LL0000011325	gig2o	0.38493	0.592493	2.16933	2.16933	56.8482	26.2054
LL0000021210	pafah1b1a	4.53279e-05	0.000411906	2.16897	2.16897	7377.28	3401.28
LL0000028873	slc8a2a	0.0605887	0.161711	2.16875	2.16875	633.419	292.066
LL0000008819	dennd1a	0.00442142	0.0203107	2.16848	2.16848	1277.42	589.085
LL0000011381	glmna	0.00977569	0.0389132	2.16831	2.16831	1111.78	512.742
LL0000007737	ctnna1	0.143316	0.304356	2.16831	2.16831	180.37	83.1848
LL0000000903	alkbh1	0.034787	0.106445	2.1672	2.1672	518.137	239.082
LL0000028157	si:dkeyp-2e4.5	0.281042	0.481963	2.16655	2.16655	195.233	90.1123
LL0000031147	trmt1	0.0600534	0.160585	2.16616	2.16616	652.387	301.172
LL0000021413	pcdh2g8	0.636859	0.792619	2.16544	2.16544	10.4568	4.82894
LL0000039844	kcnb2	0.0861748	0.209478	2.16319	2.16319	320.983	148.384
LL0000010848	fra10ac1	0.204442	0.389151	2.16279	2.16279	220.627	102.01
LL0000026990	si:dkey-197c15.6	0.0315976	0.0986215	2.16263	2.16263	608.26	281.259
LL0000009133	dock6	0.0212285	0.0725897	2.16095	2.16095	1839.69	851.334
LL0000039444	znf1063	0.498324	0.691755	2.16094	2.16094	18.9271	8.75872
LL0000023186	rap2b	0.00193034	0.0102232	2.16056	2.16056	1875.11	867.88
LL0000023985	rps27a	0.000896455	0.00536591	2.15947	2.15947	16192.8	7498.49
LL0000000494	ahi1	0.0289037	0.0921833	2.15934	2.15934	749.225	346.969
LL0000023968	rps15a	0.00199921	0.0105632	2.15923	2.15923	14504.9	6717.62
LL0000009002	dmap1	0.00169552	0.00913671	2.15893	2.15893	1651.27	764.855
LL0000027415	si:dkey-261p22.1	0.341612	0.547655	2.15865	2.15865	54.4982	25.2464
LL0000018686	mars	0.00548844	0.0243211	2.15838	2.15838	1102.86	510.966
LL0000001679	atxn2l	0.0204032	0.0704226	2.15771	2.15771	1312.79	608.42
LL0000022747	psmb2	0.00130023	0.00730563	2.15757	2.15757	7561.77	3504.75
LL0000027263	si:dkey-238i5.2	0.246734	0.441907	2.15728	2.15728	309.472	143.454
LL0000018922	mfap3l	0.0200292	0.0695645	2.15699	2.15699	1421.69	659.109
LL0000005373	cdk8	0.0169666	0.0609291	2.1567	2.1567	1257.67	583.145
LL0000000213	acss2	0.0084698	0.03475	2.15624	2.15624	1062.82	492.906
LL0000029962	tapt1a	0.0363435	0.110323	2.15561	2.15561	424.957	197.14
LL0000012311	hrasa	0.00159842	0.00871961	2.15525	2.15525	2954.21	1370.7
LL0000009573	elmsan1b	0.00759992	0.0317417	2.15439	2.15439	2142.57	994.515
LL0000032107	wrap53	0.0244586	0.0810799	2.15405	2.15405	657.456	305.218
LL0000008701	dcaf13	0.00383738	0.0181335	2.15391	2.15391	1632.61	757.974
LL0000020769	nupr1b	0.299521	0.503111	2.15271	2.15271	141.908	65.9206
LL0000028861	slc7a3a	0.0032704	0.01596	2.15257	2.15257	1915.58	889.903
LL0000026855	si:dkey-16p19.8	0.732902	0.852115	2.15208	2.15208	4.44414	2.06504
LL0000013454	krit1	0.11601	0.260971	2.15152	2.15152	214.586	99.7367
[truncated: 12,169 more rows]

## Sheet: 3dpi MO treatment groups; Fig 6
LCM-seq DE analysis of control morpolino treated at 3 dpi (n=4) vs srebf2-MO2 treated at 3 dpi (n=4)
Gene ID	Gene name	P-value (srebf2MO vs ConMO)	FDR step up (srebf2MO vs ConMO)	Ratio (srebf2MO vs ConMO)	Fold change (srebf2MO vs ConMO)	LSMean(srebf2MO) (srebf2MO vs ConMO)	LSMean(ConMO) (srebf2MO vs ConMO)
LL0000026139	si:ch211-76m11.3	1.11676e-06	0.00978635	79.1731	79.1731	1061.05	13.4017
LL0000005378	cdkn1a	1.42016e-06	0.00978635	0.367376	-2.72201	429.445	1168.95
LL0000015697	LOC103909772	3.49498e-06	0.016056	6.98675	6.98675	1125.46	161.085
LL0000022115	plekhg5a	2.4711e-05	0.0851419	9.94699	9.94699	222.772	22.3959
LL0000028365	si:zfos-1011f11.2	0.000313493	0.666229	11.079	11.079	226.243	20.4209
LL0000011479	gngt2a	0.000320874	0.666229	0.177732	-5.62644	76.7685	431.933
LL0000000800	AL953894.1	0.000362666	0.666229	3.55558	3.55558	365.19	102.709
LL0000026351	si:ch73-236c18.9	0.000386724	0.666229	0.32326	-3.09348	191	590.855
LL0000020539	nppb	0.000567199	0.86857	0.0493866	-20.2484	102.356	2072.54
LL0000025567	si:ch211-214b16.4	0.000650038	0.895882	17.1393	17.1393	302.444	17.6462
LL0000020442	noa1	0.000824315	0.99979	0.451099	-2.21681	297.118	658.652
LL0000030141	tefm	0.000956358	0.99979	3.29295	3.29295	506.403	153.784
LL0000031165	trnau1apa	0.00132193	0.99979	2.77631	2.77631	234.139	84.3346
LL0000020069	ncoa1	0.00139489	0.99979	6.83488	6.83488	117.387	17.1747
LL0000009826	etf1b	0.00149364	0.99979	1.75166	1.75166	6038.33	3447.21
LL0000021511	pde6ha	0.00173686	0.99979	0.12902	-7.75076	785.869	6091.08
LL0000005451	cep162	0.00174965	0.99979	0.221437	-4.51596	67.5382	305
LL0000031752	utp25	0.00176439	0.99979	2.07586	2.07586	905.136	436.028
LL0000008906	dhx33	0.00198425	0.99979	0.317706	-3.14757	126.592	398.455
LL0000030878	tpm4b	0.00200982	0.99979	6.14958	6.14958	183.437	29.8291
LL0000029322	sprtn	0.00204925	0.99979	2.75069	2.75069	278.486	101.242
LL0000038793	zgc:158366	0.00209438	0.99979	0.324853	-3.07832	119.263	367.129
LL0000030535	tmem184bb	0.00209503	0.99979	4.19758	4.19758	740.585	176.431
LL0000029275	spi1a	0.00223656	0.99979	7.67668	7.67668	228.915	29.8195
LL0000008623	cyr61	0.00290447	0.99979	2.70437	2.70437	1723.63	637.348
LL0000026044	si:ch211-39i22.1	0.00350991	0.99979	3.27103	3.27103	495.565	151.501
LL0000013585	ldlrad3	0.00352929	0.99979	0.412833	-2.42229	451.066	1092.61
LL0000021510	pde6h	0.00363018	0.99979	0.181325	-5.51495	441.733	2436.14
LL0000038445	zgc:101016	0.00385237	0.99979	2.37271	2.37271	656.185	276.555
LL0000022628	prmt8b	0.00425836	0.99979	8.2725	8.2725	144.087	17.4176
LL0000005991	col18a1a	0.00446967	0.99979	3.34982	3.34982	357.225	106.64
LL0000028316	si:dkeyp-97b10.3	0.00502525	0.99979	2.40131	2.40131	405.598	168.907
LL0000009135	dock8	0.00513102	0.99979	4.35256	4.35256	157.825	36.2603
LL0000024067	rsrp1	0.00518466	0.99979	0.500296	-1.99881	5296.13	10586
LL0000019013	micall1a	0.00524527	0.99979	2.86316	2.86316	526.232	183.794
LL0000016415	LOC108180196	0.0056011	0.99979	0.158188	-6.3216	33.7183	213.153
LL0000024510	serpine2	0.00600519	0.99979	2.35674	2.35674	1091.58	463.174
LL0000030181	tex10	0.00610989	0.99979	0.460698	-2.17062	316.699	687.434
LL0000004824	caln2	0.0061752	0.99979	2.89425	2.89425	319.818	110.501
LL0000029493	stag1a	0.00653748	0.99979	3.85151	3.85151	315.471	81.9084
LL0000025812	si:ch211-246m6.4	0.0069693	0.99979	0.207666	-4.81542	42.7026	205.631
LL0000007454	cspg5b	0.00706544	0.99979	3.60104	3.60104	441.76	122.676
LL0000021693	phf11	0.0071829	0.99979	3.79476	3.79476	204.582	53.9117
LL0000024188	SAMD8	0.00741016	0.99979	2.96819	2.96819	239.395	80.6537
LL0000026390	si:ch73-266f23.3	0.00777015	0.99979	0.400617	-2.49615	98.5657	246.034
LL0000021154	oxnad1	0.0077783	0.99979	1.73386	1.73386	877.011	505.814
LL0000001434	arvcfb	0.00795031	0.99979	0.252226	-3.9647	93.3609	370.148
LL0000030324	timm29	0.00805768	0.99979	0.516619	-1.93566	511.779	990.63
LL0000009118	dnmt3bb.3	0.00812679	0.99979	3.19267	3.19267	187.921	58.8601
LL0000028760	slc3a2a	0.00953614	0.99979	2.8078	2.8078	335.151	119.364
LL0000001410	arr3a	0.00957554	0.99979	0.275433	-3.63065	136.292	494.829
LL0000009949	fahd1	0.0102084	0.99979	0.436868	-2.28902	303.749	695.287
LL0000011090	gadd45ga	0.0103443	0.99979	0.641508	-1.55883	6735.85	10500
LL0000028075	si:dkeyp-100a5.4	0.0109056	0.99979	3.67694	3.67694	177.797	48.3547
LL0000008884	dhrs12	0.0110633	0.99979	1.67219	1.67219	2284.88	1366.4
LL0000023267	rbks	0.0114052	0.99979	3.39314	3.39314	275.843	81.2946
LL0000001284	arhgap32a	0.0114299	0.99979	0.334359	-2.99079	128.628	384.699
LL0000001004	ankha	0.0115573	0.99979	1.97434	1.97434	807.762	409.13
LL0000008938	dio2	0.0116081	0.99979	0.475061	-2.10499	453.511	954.637
LL0000006179	cpxm1a	0.0119344	0.99979	0.122832	-8.14119	9.0994	74.08
LL0000022132	plgrkt	0.0122153	0.99979	2.34112	2.34112	1501.1	641.19
LL0000022626	prmt7	0.0122448	0.99979	2.13067	2.13067	808.377	379.401
LL0000038615	zgc:113423	0.0123266	0.99979	2.41552	2.41552	337.482	139.714
LL0000005996	col1a2	0.0124859	0.99979	2.89463	2.89463	876.189	302.695
LL0000019797	mybl2a	0.0126742	0.99979	4.92593	4.92593	172.491	35.017
LL0000020731	nudt4b	0.0127538	0.99979	4.33299	4.33299	195.069	45.0196
LL0000023044	rab27b	0.0128316	0.99979	0.24461	-4.08815	45.4352	185.746
LL0000010076	fam241a	0.0130863	0.99979	0.419036	-2.38643	223.118	532.457
LL0000005323	cdh18a	0.0131726	0.99979	0.365507	-2.73593	234.379	641.243
LL0000027762	si:dkey-57k17.1	0.0133593	0.99979	4.40983	4.40983	248.36	56.3196
LL0000007986	CU467856.3	0.0141363	0.99979	5.90244	5.90244	113.556	19.2388
LL0000022423	ppp1r14bb	0.0141753	0.99979	1.98482	1.98482	811.785	408.997
LL0000020711	nucks1a	0.0141807	0.99979	2.02378	2.02378	2249.78	1111.67
LL0000018171	LOC569097	0.0142165	0.99979	10.8647	10.8647	71.1753	6.55107
LL0000011263	gfap	0.0143469	0.99979	2.04638	2.04638	1452.42	709.75
LL0000002334	BX072577.1	0.0149846	0.99979	0.289541	-3.45375	73.7165	254.598
LL0000026245	si:ch73-158p21.3	0.0152484	0.99979	0.276055	-3.62247	40.6642	147.305
LL0000013277	kiaa1549lb	0.0155926	0.99979	0.284931	-3.50962	78.7871	276.513
LL0000026805	si:dkey-15h8.10	0.0157752	0.99979	0.397161	-2.51787	205.038	516.258
LL0000020721	nudt15	0.0158465	0.99979	2.86618	2.86618	227.549	79.391
LL0000018581	map1lc3cl	0.0160934	0.99979	0.282426	-3.54075	49.0758	173.765
LL0000027462	si:dkey-273g18.1	0.0163553	0.99979	0.142331	-7.02589	8.61764	60.5466
LL0000003042	BX539336.1	0.0163896	0.99979	0.424635	-2.35496	177.202	417.304
LL0000011454	gnat2	0.0168232	0.99979	0.210067	-4.7604	87.3651	415.892
LL0000001302	arhgef10lb	0.016834	0.99979	3.05912	3.05912	164.516	53.7788
LL0000013785	LO017835.1	0.0169395	0.99979	0.292199	-3.42232	114.367	391.402
LL0000031409	txndc5	0.0171836	0.99979	2.34103	2.34103	872.127	372.54
LL0000038643	zgc:114174	0.0172508	0.99979	0.403849	-2.47617	427.57	1058.74
LL0000024221	sat2b	0.0177897	0.99979	1.84813	1.84813	791.688	428.372
LL0000029702	suz12a	0.0185295	0.99979	0.590246	-1.69421	904.614	1532.6
LL0000028337	si:rp71-1h20.5	0.0193009	0.99979	0.263953	-3.78855	50.2495	190.373
LL0000031865	VIT	0.0196463	0.99979	3.38981	3.38981	504.607	148.86
LL0000000407	adprm	0.0199135	0.99979	0.59667	-1.67597	1266.55	2122.69
LL0000026222	si:ch73-138e16.3	0.0200801	0.99979	0.102814	-9.72629	4.92726	47.924
LL0000012972	itpkcb	0.0201225	0.99979	3.22764	3.22764	369.452	114.465
LL0000003104	BX548062.1	0.0201729	0.99979	0.283244	-3.53052	58.0066	204.793
LL0000013024	jdp2a	0.0202659	0.99979	4.06412	4.06412	154.131	37.9247
LL0000013261	kdsr	0.0204267	0.99979	2.50227	2.50227	565.161	225.86
LL0000002867	BX510992.1	0.0204449	0.99979	0.121462	-8.23302	15.7198	129.421
LL0000022173	plscr3b	0.020684	0.99979	1.99796	1.99796	1610.05	805.847
LL0000038874	zgc:163077	0.0211805	0.99979	2.1932	2.1932	467.927	213.353
LL0000023293	rbm38	0.0214873	0.99979	2.21196	2.21196	313.967	141.941
LL0000012795	insyn1	0.0215262	0.99979	0.49722	-2.01118	450.643	906.325
LL0000023329	rbpms	0.0215405	0.99979	2.91224	2.91224	412.991	141.812
LL0000000330	adgra2	0.0215409	0.99979	4.08322	4.08322	130.882	32.0537
LL0000029283	spink2.1	0.0220651	0.99979	0.437744	-2.28444	176.03	402.13
LL0000024966	si:ch211-117c9.5	0.0220786	0.99979	0.557592	-1.79343	825.3	1480.11
LL0000013081	kbtbd11	0.022125	0.99979	1.76856	1.76856	1003.07	567.164
LL0000018308	lrch2	0.0221616	0.99979	0.391731	-2.55277	251.782	642.741
LL0000013623	lgals9l1	0.0225764	0.99979	3.43202	3.43202	378.453	110.271
LL0000029535	steap4	0.0226905	0.99979	0.260256	-3.84237	128.038	491.97
LL0000018838	med25	0.0227675	0.99979	0.596583	-1.67621	587.331	984.493
LL0000023661	rhoj	0.0229762	0.99979	0.317265	-3.15194	50.4684	159.073
LL0000009449	egfl7	0.0235052	0.99979	0.384081	-2.60361	105.646	275.061
LL0000021435	pcmt	0.0236564	0.99979	0.547522	-1.82641	4779.32	8729
LL0000005243	cd40	0.0240036	0.99979	1.73669	1.73669	1020.07	587.364
LL0000009274	dusp14	0.0241896	0.99979	2.42365	2.42365	207.678	85.688
LL0000004781	cacng8b	0.0242719	0.99979	0.310273	-3.22297	74.9472	241.552
LL0000020392	nlgn3a	0.0243363	0.99979	3.43595	3.43595	184.223	53.6162
LL0000026055	si:ch211-51a6.2	0.0245121	0.99979	5.48147	5.48147	129.961	23.7091
LL0000025584	si:ch211-214p16.2	0.0245488	0.99979	0.279592	-3.57664	47.9354	171.448
LL0000014037	LOC100151196	0.0245568	0.99979	5.1898	5.1898	84.7672	16.3334
LL0000019638	msh6	0.0246392	0.99979	0.405312	-2.46723	142.105	350.607
LL0000039549	znf1173	0.0247454	0.99979	2.44235	2.44235	241.531	98.8928
LL0000012879	irs2b	0.0247505	0.99979	0.604957	-1.65301	2529.35	4181.04
LL0000031987	wdfy4	0.025072	0.99979	6.14393	6.14393	98.7095	16.0662
LL0000022797	ptbp1a	0.0250914	0.99979	3.55361	3.55361	137.897	38.8049
LL0000009435	efna5a	0.0252955	0.99979	4.06941	4.06941	381.752	93.81
LL0000002044	btbd11a	0.0254154	0.99979	0.442889	-2.2579	202.218	456.589
LL0000039642	znf653	0.0256474	0.99979	2.60704	2.60704	467.16	179.192
LL0000030131	tecpr1b	0.0260667	0.99979	0.411905	-2.42774	233.299	566.389
LL0000014136	LOC100332187	0.0262634	0.99979	0.169069	-5.91474	19.3484	114.441
LL0000020768	nupr1a	0.0264777	0.99979	0.635251	-1.57418	2258.68	3555.57
LL0000023799	rnf19b	0.0265044	0.99979	0.331653	-3.0152	73.2554	220.879
LL0000011021	fzd2	0.0265794	0.99979	5.52086	5.52086	118.311	21.4298
LL0000005786	cldni	0.0271226	0.99979	5.02493	5.02493	220.06	43.7937
LL0000001624	atp6ap1b	0.0271523	0.99979	0.522141	-1.91519	332.408	636.625
LL0000022020	pkdcca	0.0276707	0.99979	2.51736	2.51736	409.324	162.601
LL0000021509	pde6gb	0.0277589	0.99979	0.193365	-5.17156	254.894	1318.2
LL0000030862	tpd52	0.0278122	0.99979	2.07431	2.07431	466.529	224.908
LL0000019392	mmel1	0.0278715	0.99979	0.366739	-2.72673	129.141	352.133
LL0000018892	metrnla	0.0280498	0.99979	1.83182	1.83182	1454.5	794.016
LL0000000042	abcb8	0.0281671	0.99979	0.400101	-2.49937	169.49	423.619
LL0000005564	chchd4a	0.0284566	0.99979	1.62101	1.62101	1147.35	707.799
LL0000019399	mmp14b	0.0286031	0.99979	3.13368	3.13368	136.3	43.4953
LL0000020525	nphp1	0.028756	0.99979	2.89527	2.89527	286.223	98.8588
LL0000039560	znf131	0.0290859	0.99979	0.617883	-1.61843	688.662	1114.55
LL0000026912	si:dkey-182i3.10	0.0291836	0.99979	2.94557	2.94557	287.097	97.4675
LL0000011243	gdnfa	0.0293384	0.99979	3.93677	3.93677	168.114	42.7036
LL0000012646	il12rb2l	0.0300162	0.99979	0.223064	-4.48302	44.1753	198.039
LL0000010991	fuk	0.0300865	0.99979	0.349824	-2.85858	100.892	288.408
LL0000003971	cabp5a	0.0304664	0.99979	0.262546	-3.80886	737.209	2807.93
LL0000029047	snapc2	0.0304864	0.99979	0.405977	-2.46319	116.946	288.061
LL0000039083	zgc:175284	0.0305238	0.99979	2.05313	2.05313	560.69	273.091
LL0000023877	rpain	0.0306611	0.99979	0.540074	-1.8516	312.829	579.234
LL0000020685	ntn1a	0.0309506	0.99979	6.67374	6.67374	59.3152	8.88785
LL0000007600	CT573344.1	0.0309523	0.99979	1.80631	1.80631	692.643	383.458
LL0000008857	dgcr8	0.0311281	0.99979	0.728782	-1.37215	2390.48	3280.11
LL0000010547	FO904901.1	0.0311382	0.99979	0.176013	-5.68141	15.7638	89.5609
LL0000038629	zgc:113921	0.0319169	0.99979	0.385079	-2.59687	126.034	327.294
LL0000039467	znf1085	0.0321643	0.99979	3.96485	3.96485	102.45	25.8396
LL0000023732	rmi2	0.0326195	0.99979	2.11944	2.11944	312.969	147.666
LL0000001361	arl4ca	0.0327791	0.99979	0.529519	-1.88851	552.096	1042.64
LL0000011453	gnat1	0.0328851	0.99979	0.194245	-5.14814	184.75	951.118
LL0000014265	LOC100535191	0.0331026	0.99979	0.284512	-3.51479	73.5708	258.586
LL0000019745	mtus1b	0.0339061	0.99979	1.59554	1.59554	984.735	617.179
LL0000009971	fam118b	0.0341017	0.99979	0.402396	-2.48511	121.496	301.932
LL0000012650	il15	0.0347775	0.99979	1.67073	1.67073	689.919	412.945
LL0000004999	cbx3b	0.0349248	0.99979	1.48268	1.48268	4359.35	2940.19
LL0000031295	ttc27	0.0355405	0.99979	0.669682	-1.49325	1140.4	1702.9
LL0000017001	LOC110437771	0.0355759	0.99979	2.11239	2.11239	395.585	187.269
LL0000028283	si:dkeyp-82a1.6	0.0360703	0.99979	0.435526	-2.29607	159.984	367.334
LL0000020630	nrp1a	0.0361284	0.99979	0.555829	-1.79911	2510.07	4515.9
LL0000007239	CR936462.1	0.0362103	0.99979	0.308297	-3.24363	103.211	334.777
LL0000026368	si:ch73-256g18.2	0.0362342	0.99979	0.33203	-3.01177	84.2791	253.83
LL0000023342	rcbtb1	0.036437	0.99979	0.511092	-1.95659	372.804	729.426
LL0000039176	zgc:56676	0.036627	0.99979	1.95857	1.95857	8410.52	4294.21
LL0000036742	XLOC_035194	0.0366767	0.99979	0.097223	-10.2856	3.21656	33.0844
LL0000032175	wwc3	0.0366974	0.99979	0.336298	-2.97355	67.7518	201.463
LL0000027197	si:dkey-226l10.6	0.0370473	0.99979	2.68159	2.68159	270.707	100.95
LL0000026194	si:ch73-109d9.3	0.037109	0.99979	0.584263	-1.71156	377.849	646.71
LL0000019449	mon1a	0.0372341	0.99979	2.10804	2.10804	277.54	131.658
LL0000022224	pnpla4	0.0374163	0.99979	3.3795	3.3795	236.361	69.9394
LL0000020544	npr3	0.0374337	0.99979	4.76919	4.76919	109.289	22.9157
LL0000030845	tp53bp1	0.0375117	0.99979	0.657196	-1.52162	1862.53	2834.05
LL0000005830	clpxb	0.0377843	0.99979	0.517436	-1.9326	292.723	565.718
LL0000012423	htra1a	0.0379066	0.99979	2.28938	2.28938	734.544	320.848
LL0000018652	mapkapk3	0.0379106	0.99979	0.606788	-1.64802	1246.8	2054.75
LL0000000039	abcb6a	0.0380397	0.99979	0.407595	-2.45341	138.805	340.545
LL0000027728	si:dkey-51d8.6	0.0381076	0.99979	5.21365	5.21365	75.6923	14.5181
LL0000001860	bco2l	0.0385052	0.99979	3.92287	3.92287	75.2644	19.186
LL0000013009	jak2a	0.0388051	0.99979	0.618365	-1.61717	1720.84	2782.88
LL0000018616	map4k5	0.0389613	0.99979	2.74408	2.74408	371.003	135.201
LL0000024651	sh3rf1	0.039355	0.99979	2.50285	2.50285	476.102	190.224
LL0000007775	ctu1	0.0393853	0.99979	1.95079	1.95079	854.933	438.25
LL0000019701	mthfd1l	0.0395322	0.99979	0.537408	-1.86078	692.48	1288.56
LL0000013021	jazf1a	0.0395773	0.99979	0.451423	-2.21522	181.311	401.642
LL0000012517	ift46	0.0396443	0.99979	0.445152	-2.24643	359.621	807.861
LL0000012983	itsn2b	0.0398099	0.99979	0.49474	-2.02126	326.818	660.586
LL0000010287	fgf14	0.039837	0.99979	2.20556	2.20556	646.242	293.006
LL0000030271	them6	0.0408923	0.99979	0.608292	-1.64395	2487.05	4088.58
LL0000010063	fam214a	0.0409573	0.99979	1.99603	1.99603	571.601	286.369
LL0000019642	msl1a	0.041421	0.99979	0.455642	-2.1947	268.672	589.655
LL0000030523	tmem178	0.041475	0.99979	0.598694	-1.6703	840.416	1403.75
LL0000012015	heatr3	0.0416107	0.99979	0.534447	-1.87109	412.384	771.61
LL0000029380	srp54	0.041612	0.99979	0.684875	-1.46012	1029.01	1502.47
LL0000019595	mrps31	0.0421478	0.99979	0.653509	-1.5302	1034.01	1582.24
LL0000010389	fli1a	0.0422044	0.99979	0.37986	-2.63255	131.646	346.566
LL0000003169	BX571762.2	0.0429629	0.99979	0.444221	-2.25113	139.85	314.821
LL0000010397	flnca	0.0432025	0.99979	0.643752	-1.55339	7005.94	10883
LL0000000249	acvrl1	0.0433173	0.99979	0.467989	-2.1368	230.91	493.409
LL0000011988	hdac10	0.0436095	0.99979	0.445238	-2.24599	138.037	310.029
LL0000027130	si:dkey-21c1.1	0.0436781	0.99979	0.604937	-1.65307	565.095	934.139
LL0000022973	pygb	0.0437315	0.99979	2.28942	2.28942	430.409	187.999
LL0000031920	vsnl1a	0.0440869	0.99979	1.68449	1.68449	1272.38	755.351
LL0000013010	jak2b	0.0442268	0.99979	2.03373	2.03373	488.968	240.429
LL0000028486	slc12a7a	0.0448232	0.99979	0.420495	-2.37815	181.083	430.644
LL0000029257	spcs2	0.0448684	0.99979	1.52967	1.52967	4873.52	3186
LL0000000894	alg3	0.0455389	0.99979	2.26373	2.26373	320.192	141.445
LL0000021703	phf21aa	0.0456918	0.99979	1.88477	1.88477	750.776	398.339
LL0000012527	igf1	0.0457442	0.99979	0.350434	-2.8536	51.8964	148.092
LL0000024560	SFMBT1	0.0460523	0.99979	0.571725	-1.74909	421.615	737.444
LL0000011478	gngt1	0.0466504	0.99979	0.194014	-5.15428	186.782	962.726
LL0000024939	si:ch211-113d22.2	0.046861	0.99979	0.303465	-3.29527	82.9915	273.48
LL0000005551	chac1	0.0468659	0.99979	0.627462	-1.59372	48681.2	77584.3
LL0000013303	kif21b	0.0474783	0.99979	0.370978	-2.69558	108.481	292.42
LL0000023037	rab21	0.047715	0.99979	2.11598	2.11598	281.75	133.154
LL0000012799	ints12	0.0477405	0.99979	0.547889	-1.82519	411.297	750.694
LL0000028890	slc9a8	0.0480626	0.99979	1.58798	1.58798	934.011	588.177
LL0000023763	rnf126	0.0484476	0.99979	1.97517	1.97517	902.555	456.951
LL0000010401	flot2a	0.0485486	0.99979	1.38929	1.38929	4647.69	3345.37
LL0000011486	gnpat	0.0490516	0.99979	1.93667	1.93667	438.067	226.196
LL0000022207	pmt	0.0491307	0.99979	0.64596	-1.54808	2963.08	4587.1
LL0000026464	si:ch73-335l21.4	0.0491318	0.99979	0.606096	-1.6499	2531.64	4176.96
LL0000023669	rhoub	0.0492879	0.99979	2.52906	2.52906	743.464	293.968
LL0000020253	nfe2l3	0.04933	0.99979	1.54829	1.54829	1818.76	1174.69
LL0000011598	gpr155a	0.0495335	0.99979	0.399028	-2.50609	137.104	343.594
LL0000018721	mbd3a	0.0495438	0.99979	0.668834	-1.49514	1040.72	1556.02
LL0000013271	khk	0.0497499	0.99979	1.93021	1.93021	379.871	196.803
LL0000011590	gpr137c	0.0498196	0.99979	2.07722	2.07722	550.967	265.243
LL0000008473	cx43.4	0.0500428	0.99979	1.62707	1.62707	1034.39	635.735
LL0000030088	tcf7l2	0.0501343	0.99979	0.407538	-2.45376	122.189	299.823
LL0000019866	myo10	0.0504862	0.99979	0.220646	-4.53216	33.3504	151.149
LL0000005602	chmp1a	0.0506274	0.99979	0.666753	-1.49981	3549.82	5324.04
LL0000001278	arhgap27	0.0507697	0.99979	4.27969	4.27969	156.723	36.6202
LL0000002608	BX323453.1	0.0507736	0.99979	0.190827	-5.24035	8.63522	45.2516
LL0000000440	aff3	0.0507884	0.99979	2.4445	2.4445	251.119	102.728
LL0000023233	rasl11b	0.0508521	0.99979	0.424674	-2.35475	247.904	583.751
LL0000014773	LOC101883723	0.0513082	0.99979	0.316197	-3.16259	449.446	1421.41
LL0000000272	adam23a	0.0516068	0.99979	0.580659	-1.72218	2063.96	3554.51
LL0000006340	CR376783.1	0.0516261	0.99979	1.84844	1.84844	571.971	309.434
LL0000024359	sdr16c5b	0.051705	0.99979	1.59104	1.59104	8684.3	5458.25
LL0000001757	b9d2	0.0518649	0.99979	0.531901	-1.88005	431.683	811.585
LL0000002806	BX470238.1	0.0525183	0.99979	0.362634	-2.7576	33.7915	93.1836
LL0000001527	atf5b	0.0526447	0.99979	1.90876	1.90876	701.668	367.605
LL0000013534	larp1	0.0527086	0.99979	0.608174	-1.64427	770.389	1266.72
LL0000006993	CR847534.1	0.0527882	0.99979	0.52971	-1.88782	609.066	1149.81
LL0000023139	rad9a	0.0530612	0.99979	3.51979	3.51979	116.54	33.11
LL0000025820	si:ch211-248l17.3	0.053513	0.99979	2.1743	2.1743	339.717	156.242
LL0000027494	si:dkey-27o4.1	0.0536302	0.99979	0.328699	-3.0423	61.0105	185.612
LL0000034442	LOC108180199	0.0536649	0.99979	0.166351	-6.0114	11.7797	70.8127
LL0000012186	hmha1b	0.0537251	0.99979	4.00526	4.00526	116.294	29.0354
LL0000038476	zgc:103508	0.0538183	0.99979	1.69176	1.69176	1132.78	669.589
LL0000030552	tmem204	0.0539212	0.99979	2.72856	2.72856	174.092	63.8033
LL0000006368	CR381647.1	0.0542012	0.99979	0.525137	-1.90427	187.078	356.247
LL0000030887	tppp2	0.0543115	0.99979	1.45631	1.45631	12895.6	8854.99
LL0000023354	rcn3	0.0548502	0.99979	3.55157	3.55157	78.8685	22.2067
LL0000025731	si:ch211-234h8.7	0.0549129	0.99979	0.304939	-3.27934	70.7254	231.932
LL0000013135	kcnip1b	0.0550415	0.99979	0.470473	-2.12552	278.556	592.077
LL0000001150	apba2a	0.0552269	0.99979	0.556503	-1.79694	691.14	1241.93
LL0000013564	lcor	0.0553275	0.99979	2.9106	2.9106	89.551	30.7672
LL0000012856	irf2bp1	0.05541	0.99979	0.637273	-1.56919	534.71	839.059
LL0000009708	epha4b	0.0559511	0.99979	1.52144	1.52144	1905.51	1252.44
LL0000027787	si:dkey-5i16.5	0.056087	0.99979	4.47236	4.47236	88.2524	19.7328
LL0000030883	tpp1	0.0562635	0.99979	0.513145	-1.94877	266.591	519.524
LL0000029321	sprn2	0.0565366	0.99979	2.30681	2.30681	471.117	204.229
LL0000001101	anxa1a	0.0566207	0.99979	4.28036	4.28036	794.664	185.653
LL0000030891	tprb	0.0567612	0.99979	0.636785	-1.57039	574.452	902.112
LL0000012914	itfg1	0.0567829	0.99979	2.49248	2.49248	180.369	72.3653
LL0000011406	gltpa	0.0569371	0.99979	3.13108	3.13108	194.489	62.1158
LL0000024287	sclt1	0.0569401	0.99979	0.404494	-2.47222	82.1294	203.042
LL0000030312	tigarb	0.0570802	0.99979	0.687985	-1.45352	1558.29	2265
LL0000020277	nfxl1	0.0572758	0.99979	2.29032	2.29032	328.441	143.404
LL0000012009	hdx	0.0574086	0.99979	0.572389	-1.74706	442.798	773.596
LL0000009308	dync1li1	0.0575385	0.99979	1.53851	1.53851	4936.7	3208.75
LL0000009170	dpp6b	0.0575402	0.99979	1.94799	1.94799	1211.9	622.128
LL0000013200	kcnq5b	0.0581084	0.99979	2.57337	2.57337	279.02	108.426
LL0000039225	zgc:77086	0.0581854	0.99979	0.624617	-1.60098	1130.66	1810.16
LL0000031479	ube2h	0.0582493	0.99979	1.37688	1.37688	4081.05	2963.98
LL0000020537	npnt	0.0584488	0.99979	3.41186	3.41186	75.9095	22.2487
LL0000018902	mettl21a	0.058527	0.99979	1.90991	1.90991	532.718	278.923
LL0000022339	pou4f2	0.0588252	0.99979	1.61736	1.61736	2216.41	1370.38
LL0000023398	renbp	0.0588998	0.99979	0.247636	-4.03819	24.8423	100.318
LL0000022814	pter	0.0592164	0.99979	2.76915	2.76915	360.968	130.354
LL0000039643	znf654	0.0595481	0.99979	0.611372	-1.63566	408.84	668.724
LL0000039829	hpdl	0.0598778	0.99979	1.50817	1.50817	1137.49	754.216
LL0000012771	inpp5b	0.0605413	0.99979	2.18244	2.18244	534.557	244.936
LL0000010068	fam219b	0.060601	0.99979	1.74893	1.74893	519.753	297.183
LL0000005873	cnbpa	0.0607331	0.99979	1.59958	1.59958	5172.35	3233.56
LL0000021266	paqr3b	0.0608996	0.99979	1.8712	1.8712	697.24	372.617
LL0000023738	rnaseh2b	0.0612099	0.99979	1.56026	1.56026	498.103	319.244
LL0000012801	ints14	0.0614048	0.99979	1.83938	1.83938	872.234	474.2
LL0000011361	glcea	0.0615443	0.99979	0.613315	-1.63048	983.659	1603.84
LL0000019363	mlc1	0.0618135	0.99979	2.18614	2.18614	335.303	153.377
LL0000022401	ppm1j	0.0620903	0.99979	0.558989	-1.78894	444.994	796.07
LL0000012373	hspa12a	0.0624366	0.99979	0.609888	-1.63964	726.961	1191.96
LL0000011603	gpr158b	0.0624603	0.99979	1.8602	1.8602	945.495	508.276
LL0000034275	XLOC_016198	0.0626789	0.99979	3.02301	3.02301	260.764	86.2597
LL0000022696	prrg4	0.0628489	0.99979	0.293422	-3.40806	52.2262	177.99
LL0000039572	ZNF276	0.0629605	0.99979	1.88203	1.88203	763.858	405.869
LL0000020738	nufip1	0.0630141	0.99979	1.88427	1.88427	631.005	334.881
LL0000015300	LOC101886347	0.0631816	0.99979	4.42013	4.42013	96.6627	21.8688
LL0000001030	ankrd28b	0.0632692	0.99979	0.512499	-1.95123	331.984	647.775
LL0000014934	LOC101884528	0.0637147	0.99979	2.16455	2.16455	243.587	112.535
LL0000026572	si:ch73-62l21.1	0.0637871	0.99979	0.508284	-1.96741	221.076	434.945
LL0000001891	bhlhe40	0.0639441	0.99979	0.694515	-1.43985	2947.45	4243.89
LL0000028462	skp2	0.0642935	0.99979	2.30992	2.30992	171.192	74.1119
LL0000027240	si:dkey-235d18.5	0.0646202	0.99979	0.456042	-2.19278	463.1	1015.48
LL0000024491	serinc4	0.0646349	0.99979	0.357871	-2.79431	54.7629	153.024
LL0000012293	hpcal4	0.0647182	0.99979	1.68842	1.68842	590.252	349.589
LL0000039103	zgc:194210	0.0647322	0.99979	0.246611	-4.05498	22.2916	90.3921
LL0000026585	si:ch73-86n18.1	0.0652542	0.99979	2.30935	2.30935	456.485	197.668
LL0000018921	mfap2	0.0657631	0.99979	1.64231	1.64231	850.221	517.7
LL0000028819	slc5a6a	0.065842	0.99979	1.7571	1.7571	457.309	260.263
LL0000025148	si:ch211-150o23.2	0.0661327	0.99979	1.81934	1.81934	557.767	306.577
LL0000011668	gpt2	0.0665326	0.99979	0.632456	-1.58114	500.344	791.112
LL0000038636	zgc:114104	0.0666865	0.99979	1.79853	1.79853	406.594	226.07
LL0000039411	znf1028	0.0667712	0.99979	0.149419	-6.6926	7.13881	47.7772
LL0000001990	bpnt1	0.0669269	0.99979	0.483821	-2.06688	245.335	507.078
LL0000031465	ube2c	0.0670007	0.99979	2.23763	2.23763	296.176	132.362
LL0000015290	LOC101886261	0.0670486	0.99979	0.357078	-2.80051	32.9069	92.1562
LL0000038853	zgc:162898	0.0675472	0.99979	0.547557	-1.82629	223.096	407.439
LL0000039601	znf410	0.0676235	0.99979	0.640799	-1.56055	1159.87	1810.04
LL0000027841	si:dkey-6n6.2	0.067626	0.99979	0.633084	-1.57957	466.996	737.652
LL0000005474	cep85l	0.0676779	0.99979	0.544178	-1.83763	258.01	474.128
LL0000013624	lgals9l3	0.068242	0.99979	3.04508	3.04508	100.728	33.0789
LL0000023338	rca2.2	0.0683441	0.99979	2.52892	2.52892	150.827	59.6411
LL0000011057	gabpb2a	0.0684776	0.99979	1.9284	1.9284	359.463	186.405
LL0000001377	armc1	0.0685826	0.99979	1.45433	1.45433	3065.68	2107.97
LL0000030466	tmem125b	0.0686798	0.99979	2.40236	2.40236	386.861	161.034
LL0000018328	lrp10	0.069111	0.99979	0.655924	-1.52457	1339.93	2042.82
LL0000030468	tmem127	0.069403	0.99979	3.68936	3.68936	83.0671	22.5153
LL0000023684	rilp	0.0696271	0.99979	3.23822	3.23822	269.68	83.2804
LL0000031259	tspan5b	0.0697819	0.99979	2.09206	2.09206	285.862	136.641
LL0000029144	socs9	0.0699195	0.99979	1.83185	1.83185	559.663	305.517
LL0000011377	glis1b	0.0699211	0.99979	2.08421	2.08421	222.43	106.721
LL0000011167	gatad2ab	0.0699509	0.99979	0.591741	-1.68993	1215.29	2053.76
LL0000025586	si:ch211-215a10.4	0.0700055	0.99979	0.651603	-1.53468	1049.3	1610.34
LL0000012389	hspb6	0.0700686	0.99979	0.490078	-2.04049	597.08	1218.34
LL0000021101	osgepl1	0.0703069	0.99979	0.415909	-2.40437	78.874	189.642
LL0000013722	lmbrd1	0.0703747	0.99979	0.688193	-1.45308	1014.26	1473.81
LL0000021811	pikfyve	0.0704325	0.99979	0.625532	-1.59864	903.701	1444.69
LL0000026154	si:ch211-81n22.1	0.0704884	0.99979	0.224131	-4.46167	13.4692	60.0951
LL0000013930	LOC100004160	0.0705047	0.99979	0.342495	-2.91975	40.6544	118.701
LL0000027066	si:dkey-204f11.64	0.0707816	0.99979	1.85461	1.85461	629.842	339.61
LL0000001008	ankib1b	0.0709062	0.99979	0.676341	-1.47854	929.96	1374.99
LL0000018898	mettl15	0.070997	0.99979	0.499185	-2.00327	166.529	333.603
LL0000013053	kank1a	0.0711781	0.99979	1.7381	1.7381	739.898	425.693
LL0000032120	wtip	0.0714995	0.99979	0.296702	-3.37038	63.9684	215.598
LL0000011417	gmcl1	0.071687	0.99979	1.60961	1.60961	831.841	516.795
LL0000030644	tmem68	0.0718632	0.99979	1.78988	1.78988	774.613	432.773
LL0000001299	arhgdig	0.0718701	0.99979	1.79261	1.79261	1687.48	941.355
LL0000022165	plppr4b	0.0718968	0.99979	2.54129	2.54129	369.017	145.209
LL0000020919	oprk1	0.0720579	0.99979	2.42214	2.42214	277.541	114.585
LL0000024526	sestd1	0.0721348	0.99979	0.66481	-1.50419	797.679	1199.86
LL0000028382	si:zfos-2330d3.1	0.0722044	0.99979	4.26476	4.26476	70.1536	16.4496
LL0000012697	ilkap	0.072306	0.99979	0.471055	-2.12289	157.643	334.659
LL0000029463	st3gal3a	0.0723793	0.99979	0.616465	-1.62215	448.382	727.345
LL0000004603	CABZ01087514.1	0.0724199	0.99979	1.82496	1.82496	480.934	263.531
LL0000022003	pitrm1	0.0726647	0.99979	0.649889	-1.53872	935.912	1440.11
LL0000028397	si:zfos-80g12.1	0.0727446	0.99979	0.469101	-2.13174	359.653	766.686
LL0000004805	calcrla	0.0728723	0.99979	2.30361	2.30361	364.009	158.017
LL0000031162	trmt61b	0.0730549	0.99979	1.81428	1.81428	716.368	394.849
LL0000024949	si:ch211-114c12.2	0.0732324	0.99979	1.41194	1.41194	3646.88	2582.88
LL0000039283	zgc:92429	0.0732722	0.99979	0.321263	-3.11271	28.5736	88.9413
LL0000029609	stx11b.2	0.0733482	0.99979	0.465774	-2.14696	192.659	413.631
LL0000008891	dhrs3b	0.0735253	0.99979	2.53696	2.53696	331.199	130.549
LL0000020616	nrg1	0.0738878	0.99979	0.636791	-1.57037	1568.25	2462.73
LL0000005730	ckmt2a	0.0738977	0.99979	0.228351	-4.37923	13.2702	58.1133
LL0000020671	nt5c2a	0.0740621	0.99979	1.72773	1.72773	715.68	414.232
LL0000006204	CR318601.1	0.0742662	0.99979	2.49384	2.49384	307.685	123.378
LL0000031983	wdcp	0.0744495	0.99979	0.204087	-4.89987	42.6989	209.219
LL0000011797	gsk3aa	0.0746387	0.99979	0.662824	-1.5087	889.314	1341.7
LL0000005089	ccdc6a	0.0746475	0.99979	0.732201	-1.36574	2204.36	3010.6
LL0000012791	insm1b	0.0750602	0.99979	0.511687	-1.95432	433.232	846.674
LL0000020733	nudt6	0.075065	0.99979	0.349398	-2.86207	81.8985	234.399
LL0000031618	unc119b	0.0752117	0.99979	0.564573	-1.77125	388.121	687.46
LL0000024816	si:ch1073-296d18.1	0.0753195	0.99979	0.461695	-2.16593	247.753	536.615
LL0000010910	fto	0.0756112	0.99979	0.695375	-1.43807	718.468	1033.21
LL0000018124	LOC559196	0.0759512	0.99979	2.34902	2.34902	243.602	103.703
LL0000028609	slc25a32a	0.0760393	0.99979	0.627255	-1.59425	2011.51	3206.84
LL0000001848	bcl6aa	0.0763975	0.99979	1.87114	1.87114	807.023	431.301
LL0000007728	ctdsplb	0.0769757	0.99979	1.60256	1.60256	750.626	468.392
LL0000012717	im:7151449	0.0770365	0.99979	0.38282	-2.61219	56.5445	147.705
LL0000023415	rev1	0.0770789	0.99979	2.06718	2.06718	334.507	161.818
LL0000038764	zgc:153993	0.0773922	0.99979	0.509225	-1.96377	192.261	377.557
LL0000025472	si:ch211-202e12.3	0.0775637	0.99979	1.64406	1.64406	564.144	343.142
LL0000025051	si:ch211-132p1.3	0.077589	0.99979	2.87368	2.87368	183.953	64.0132
LL0000027250	si:dkey-238c7.16	0.077676	0.99979	1.53518	1.53518	1765.01	1149.71
LL0000028925	sltm	0.0777477	0.99979	0.683767	-1.46249	4393.89	6426.01
LL0000039556	znf1181	0.0777622	0.99979	1.58095	1.58095	684.489	432.96
LL0000038461	zgc:101716	0.0779425	0.99979	0.577889	-1.73044	388.444	672.178
LL0000030346	tjp2b	0.0782431	0.99979	2.04405	2.04405	696.742	340.864
LL0000001994	brat1	0.0785465	0.99979	1.84814	1.84814	323.67	175.133
LL0000005009	CC2D1A	0.0786798	0.99979	0.314321	-3.18146	80.4527	255.957
LL0000031158	trmt44	0.0788571	0.99979	0.495223	-2.01929	116.46	235.166
LL0000013336	kirrel3l	0.0789385	0.99979	0.443757	-2.25348	379.858	856.005
LL0000007373	crybg1b	0.079028	0.99979	0.365244	-2.7379	93.5392	256.101
LL0000011099	galca	0.0791186	0.99979	0.377734	-2.64737	72.9776	193.198
LL0000007442	csnk1db	0.0791639	0.99979	1.28823	1.28823	4350.74	3377.3
LL0000013424	kmt2ba	0.0792592	0.99979	1.74546	1.74546	721.736	413.494
LL0000038507	zgc:110249	0.0792601	0.99979	0.305106	-3.27755	94.9189	311.101
LL0000028247	si:dkeyp-73d8.8	0.0794012	0.99979	0.220117	-4.54305	10.0104	45.4776
LL0000005669	chst15	0.0794099	0.99979	0.361263	-2.76806	130.663	361.684
LL0000018686	mars	0.0795681	0.99979	0.658178	-1.51935	1117.74	1698.24
LL0000009234	dscamb	0.0796078	0.99979	0.556817	-1.79592	294.184	528.332
LL0000005953	cntnap5l	0.0796953	0.99979	3.02417	3.02417	210.794	69.7032
LL0000025847	si:ch211-253p18.2	0.07975	0.99979	3.02619	3.02619	195.57	64.6257
LL0000023646	rhoaa	0.0799742	0.99979	1.31668	1.31668	8020.69	6091.6
LL0000023645	rho	0.0801287	0.99979	0.153786	-6.50256	1123.17	7303.46
LL0000023862	roraa	0.0801554	0.99979	1.5286	1.5286	676.878	442.81
LL0000025065	si:ch211-134c9.2	0.0802136	0.99979	3.50801	3.50801	52.1834	14.8755
LL0000005298	cdc42se1	0.0810128	0.99979	1.91191	1.91191	395.426	206.823
LL0000018354	lrrc20	0.0810381	0.99979	0.710874	-1.40672	3963.05	5574.9
LL0000005103	ccdc85ca	0.0811069	0.99979	0.513444	-1.94763	220.423	429.304
LL0000029807	szrd1	0.0813299	0.99979	1.41605	1.41605	2620.05	1850.26
LL0000023053	rab34b	0.0813307	0.99979	2.0012	2.0012	563.19	281.427
LL0000031125	trim66	0.0814399	0.99979	4.01383	4.01383	79.7344	19.8649
LL0000009650	eno3	0.0819867	0.99979	1.50422	1.50422	1075.08	714.708
LL0000038993	zgc:173480	0.0820452	0.99979	3.02756	3.02756	157.307	51.9584
LL0000038805	zgc:158464	0.0821137	0.99979	0.420131	-2.38021	121.605	289.444
LL0000021546	pdlim3b	0.0822068	0.99979	1.62066	1.62066	962.538	593.918
LL0000039035	zgc:174310	0.0823053	0.99979	0.411397	-2.43074	95.8689	233.032
LL0000008752	ddb2	0.0825702	0.99979	2.36053	2.36053	313.675	132.884
LL0000013384	klhl11	0.0826371	0.99979	1.46184	1.46184	1299.39	888.876
LL0000014653	LOC101883036	0.0827666	0.99979	4.718	4.718	104.331	22.1134
LL0000020104	ndst1a	0.0827971	0.99979	0.406092	-2.4625	125.224	308.365
LL0000039302	zic1	0.0828	0.99979	2.38823	2.38823	105.729	44.2711
LL0000016222	LOC103911880	0.0828618	0.99979	2.53376	2.53376	215.112	84.8985
LL0000020098	ndrg1a	0.083279	0.99979	0.540655	-1.84961	168.455	311.576
LL0000031112	trim44	0.0833083	0.99979	1.66395	1.66395	637.965	383.404
LL0000004387	CABZ01072254.1	0.0834401	0.99979	0.266199	-3.75658	14.2154	53.4015
LL0000027405	si:dkey-261j15.2	0.0835583	0.99979	0.590895	-1.69235	284.09	480.779
LL0000020470	nop14	0.0836027	0.99979	0.650519	-1.53723	782.725	1203.23
LL0000023405	rergla	0.083658	0.99979	3.78766	3.78766	128.819	34.0101
LL0000039378	zmpste24	0.0839858	0.99979	0.711906	-1.40468	2233.16	3136.87
LL0000038900	zgc:171220	0.0842728	0.99979	0.43257	-2.31177	88.5155	204.627
LL0000027387	si:dkey-258f14.3	0.0848132	0.99979	0.381661	-2.62012	56.0477	146.852
LL0000007723	ctdsp2	0.0850344	0.99979	1.46011	1.46011	1663.93	1139.59
LL0000021346	pbx4	0.0852094	0.99979	1.44296	1.44296	1958.72	1357.44
LL0000028585	slc25a14	0.0852162	0.99979	1.43259	1.43259	2452.25	1711.76
LL0000012017	heatr5b	0.085463	0.99979	0.528291	-1.89289	522.037	988.161
LL0000038828	zgc:162193	0.0855886	0.99979	2.31268	2.31268	743.22	321.367
LL0000000081	abhd11	0.0858019	0.99979	0.563498	-1.77463	268.181	475.923
LL0000021637	pfkla	0.0858021	0.99979	0.510286	-1.95969	504.894	989.434
LL0000004887	capn7	0.0858119	0.99979	0.517819	-1.93118	303.03	585.205
LL0000030234	tgfbrap1	0.0858406	0.99979	0.688286	-1.45288	1064.73	1546.93
LL0000000316	adcy6a	0.0858696	0.99979	2.62822	2.62822	197.504	75.1474
LL0000031404	txndc11	0.0862258	0.99979	0.582604	-1.71643	194.584	333.99
LL0000028713	SLC35E2A	0.0862268	0.99979	0.396438	-2.52246	66.4232	167.55
LL0000029029	smyd4	0.0868153	0.99979	3.32827	3.32827	156.871	47.1329
LL0000030106	tdg.1	0.0870907	0.99979	1.43627	1.43627	2184.84	1521.2
LL0000024960	si:ch211-114n24.6	0.0871499	0.99979	2.97849	2.97849	5614	1884.85
LL0000029502	stambpl1	0.0874855	0.99979	1.60655	1.60655	528.768	329.134
LL0000032153	wu:fi36c02	0.0878577	0.99979	0.564666	-1.77096	168.948	299.2
LL0000021110	ostm1	0.0878928	0.99979	0.559989	-1.78575	368.48	658.013
LL0000023128	rad23b	0.0881005	0.99979	0.640562	-1.56113	2038.31	3182.06
LL0000026870	si:dkey-172k15.6	0.0884553	0.99979	4.04643	4.04643	144.72	35.7648
LL0000023259	rbbp8l	0.0887344	0.99979	7.27959	7.27959	24.9548	3.42805
LL0000030252	thap11	0.0887845	0.99979	0.680432	-1.46966	700.35	1029.27
LL0000012449	iars2	0.0887883	0.99979	1.45997	1.45997	1697.11	1162.43
LL0000023771	rnf141	0.0888362	0.99979	1.6394	1.6394	900.509	549.291
LL0000014933	LOC101884520	0.0888505	0.99979	8.43345	8.43345	30.1221	3.57174
LL0000008235	CU855786.1	0.0888832	0.99979	0.49704	-2.01191	85.7811	172.584
LL0000011824	gstz1	0.0889029	0.99979	0.429622	-2.32763	79.2829	184.541
LL0000026888	si:dkey-177p2.6	0.0889975	0.99979	0.656161	-1.52402	1437.62	2190.95
LL0000028968	smchd1	0.0894937	0.99979	0.580969	-1.72126	275.493	474.195
LL0000010185	fbxl2	0.0896979	0.99979	0.628055	-1.59222	623.638	992.968
LL0000000133	acadl	0.0897489	0.99979	1.68207	1.68207	1486.06	883.47
LL0000030203	tfcp2	0.0900114	0.99979	0.686949	-1.45571	1210.02	1761.44
LL0000029411	srsf7b	0.0900446	0.99979	0.513136	-1.9488	133.823	260.794
LL0000023023	rab11fip5a	0.0902009	0.99979	1.74777	1.74777	418.871	239.66
LL0000026235	si:ch73-144d13.5	0.0903438	0.99979	0.488641	-2.04649	123.579	252.904
LL0000018805	mdka	0.091081	0.99979	1.56409	1.56409	9031.29	5774.14
LL0000018899	mettl16	0.0914063	0.99979	0.591901	-1.68947	297.385	502.423
LL0000019511	mpzl2b	0.0914845	0.99979	2.18616	2.18616	272.869	124.817
LL0000029022	smurf2	0.0920767	0.99979	1.72383	1.72383	512.627	297.376
LL0000015450	LOC101887070	0.0924654	0.99979	2.51128	2.51128	229.063	91.2138
LL0000039751	LOC100750260	0.0925627	0.99979	0.64651	-1.54677	360.748	557.994
LL0000001423	arsh	0.0926933	0.99979	2.82147	2.82147	163.903	58.0914
LL0000040410	LOC108181107	0.0927573	0.99979	3.94714	3.94714	77.3943	19.6077
LL0000031725	usp42	0.0931138	0.99979	0.711042	-1.40639	1406.52	1978.12
LL0000013366	klf5b	0.0931297	0.99979	2.85192	2.85192	73.7289	25.8524
LL0000028805	slc4a7	0.0931443	0.99979	1.90229	1.90229	544.735	286.358
LL0000030476	tmem134	0.093439	0.99979	0.707828	-1.41277	1686.92	2383.23
LL0000000027	abca1a	0.0935898	0.99979	0.516555	-1.9359	415.354	804.085
LL0000005711	cisd2	0.0936758	0.99979	1.58267	1.58267	570.998	360.782
LL0000009068	dnajc18	0.0937165	0.99979	1.38368	1.38368	1975.08	1427.41
LL0000008849	dexi	0.0938056	0.99979	0.632318	-1.58148	780.282	1234
LL0000020900	opn3	0.0941316	0.99979	1.63245	1.63245	1120.16	686.182
LL0000022559	prickle2a	0.0944114	0.99979	0.614873	-1.62635	482.778	785.166
LL0000022340	pou4f3	0.094429	0.99979	1.53288	1.53288	3695.96	2411.12
LL0000001335	arid3a	0.0944373	0.99979	2.59094	2.59094	216.15	83.4256
LL0000009316	dynlt1	0.0944463	0.99979	0.658197	-1.5193	609.894	926.614
LL0000021212	pafah1b2	0.0944938	0.99979	1.75414	1.75414	998.605	569.284
LL0000029404	srsf3b	0.0948975	0.99979	0.732093	-1.36595	6906.41	9433.79
LL0000023340	rcan2	0.0951336	0.99979	1.2714	1.2714	4896.99	3851.67
LL0000038856	zgc:162939	0.0954026	0.99979	0.586385	-1.70536	874.139	1490.72
LL0000005961	coa7	0.0955237	0.99979	0.668151	-1.49667	756.776	1132.64
LL0000003070	BX547934.2	0.0956523	0.99979	0.282942	-3.5343	50.7621	179.408
LL0000025055	si:ch211-133l5.8	0.0959614	0.99979	0.431421	-2.31792	102.612	237.846
LL0000009163	dph7	0.096076	0.99979	0.49929	-2.00284	194.061	388.674
LL0000012176	hmgcra	0.0961694	0.99979	0.608582	-1.64317	1558.84	2561.43
LL0000031721	usp38	0.096279	0.99979	0.672613	-1.48674	931.53	1384.94
LL0000007279	crbn	0.0963433	0.99979	1.65027	1.65027	675.624	409.402
LL0000023579	rfx3	0.096438	0.99979	1.91974	1.91974	590.695	307.694
LL0000001316	arhgef28	0.0964455	0.99979	0.291436	-3.43129	47.8473	164.178
LL0000012301	hprt1	0.0964702	0.99979	1.44545	1.44545	2756.65	1907.13
LL0000025469	si:ch211-201h21.5	0.0965723	0.99979	2.82219	2.82219	124.813	44.2255
LL0000025237	si:ch211-161m3.4	0.0967132	0.99979	0.303346	-3.29656	42.6593	140.629
LL0000018432	lsm14b	0.0967265	0.99979	0.52845	-1.89233	245.067	463.747
LL0000021581	peak1	0.0968232	0.99979	0.50251	-1.99001	313.85	624.564
LL0000038910	zgc:171459	0.0971166	0.99979	1.87407	1.87407	732.798	391.02
LL0000004608	CABZ01087948.1	0.097467	0.99979	1.97745	1.97745	267.724	135.389
LL0000013343	kitlga	0.0976169	0.99979	0.311562	-3.20964	30.1462	96.7584
LL0000025938	si:ch211-271d10.2	0.0976761	0.99979	0.312925	-3.19566	42.2287	134.949
LL0000023311	rbms2a	0.0979031	0.99979	0.543777	-1.83899	282.928	520.302
LL0000013213	kctd13	0.0979307	0.99979	0.767458	-1.303	2921.19	3806.32
LL0000022970	pycr1a	0.098169	0.99979	0.477195	-2.09558	124.229	260.333
LL0000003913	c2cd4a	0.0981715	0.99979	0.328096	-3.04789	67.0812	204.456
LL0000030360	tlk1a	0.0984314	0.99979	0.635624	-1.57326	697.881	1097.95
LL0000000445	afmid	0.0995179	0.99979	0.639594	-1.56349	528.719	826.648
LL0000029374	sri	0.0995593	0.99979	1.45928	1.45928	1970.24	1350.14
LL0000010009	FAM163B (1 of many)	0.10013	0.99979	1.82523	1.82523	287.968	157.771
LL0000001204	appl1	0.100195	0.99979	2.35008	2.35008	274.12	116.643
LL0000011075	gabrp	0.100382	0.99979	2.74608	2.74608	201.141	73.2465
LL0000001708	azin1a	0.100415	0.99979	0.611028	-1.63659	744.623	1218.64
LL0000009082	dnajc5ab	0.100445	0.99979	1.49639	1.49639	2544.95	1700.73
LL0000026933	si:dkey-185p13.1	0.100456	0.99979	0.443279	-2.25591	104.838	236.505
LL0000028158	si:dkeyp-2e4.6	0.100721	0.99979	1.70179	1.70179	439.486	258.249
LL0000020281	nfybb	0.10088	0.99979	1.52	1.52	1521.14	1000.75
LL0000021294	parp12a	0.100926	0.99979	2.34714	2.34714	276.376	117.75
LL0000038864	zgc:162971	0.101012	0.99979	2.03535	2.03535	541.449	266.023
LL0000031145	trit1	0.101548	0.99979	0.616399	-1.62233	513.8	833.552
LL0000006545	CR391940.1	0.101622	0.99979	1.55814	1.55814	389.221	249.798
LL0000001111	anxa6	0.102323	0.99979	0.61622	-1.6228	1931.05	3133.7
LL0000001623	atp6ap1a	0.1027	0.99979	0.743681	-1.34466	3329.11	4476.54
LL0000011719	gria4b	0.102729	0.99979	0.580472	-1.72273	177.158	305.197
LL0000025599	si:ch211-216l23.2	0.102784	0.99979	1.4901	1.4901	1163.78	781.008
LL0000019563	mrpl45	0.102831	0.99979	0.640196	-1.56202	1553.43	2426.49
LL0000011885	gyg1b	0.103251	0.99979	1.63981	1.63981	846.267	516.075
LL0000008716	dclk1a	0.10339	0.99979	1.42671	1.42671	1465.19	1026.97
LL0000019643	msl1b	0.103561	0.99979	0.695581	-1.43765	752.245	1081.46
LL0000020484	notch1b	0.103578	0.99979	2.59754	2.59754	126.059	48.5303
LL0000000873	aldh3b2	0.103635	0.99979	0.597338	-1.67409	512.774	858.431
LL0000000063	abcd4	0.103702	0.99979	0.504935	-1.98045	167.814	332.348
LL0000038361	zcchc24	0.103837	0.99979	1.78275	1.78275	552.005	309.637
LL0000014787	LOC101883783	0.10454	0.99979	0.541122	-1.84801	166.284	307.295
LL0000022368	ppfibp1b	0.104705	0.99979	1.99196	1.99196	406.811	204.226
LL0000029980	tasp1	0.104775	0.99979	1.66415	1.66415	409.349	245.981
LL0000029573	stmn3	0.104833	0.99979	0.643871	-1.55311	1530.87	2377.6
LL0000027113	si:dkey-215k6.1	0.105222	0.99979	0.330915	-3.02192	30.9019	93.383
LL0000005945	cntn4	0.105243	0.99979	0.28963	-3.45268	42.628	147.181
LL0000029929	taf6l	0.105386	0.99979	1.56862	1.56862	485.53	309.526
LL0000023778	rnf150a	0.105397	0.99979	3.02827	3.02827	149.428	49.3443
LL0000028977	smg5	0.105569	0.99979	0.709237	-1.40997	1164.39	1641.75
LL0000012941	itgb1bp1	0.105643	0.99979	0.780071	-1.28193	2742.4	3515.58
LL0000028587	slc25a15b	0.105703	0.99979	0.488076	-2.04886	112.927	231.372
LL0000031673	urb1	0.105792	0.99979	0.538399	-1.85736	174.533	324.171
LL0000009777	ergic1	0.106064	0.99979	1.4084	1.4084	1251.99	888.947
LL0000024248	sc5d	0.106343	0.99979	0.552422	-1.81021	1023.75	1853.2
LL0000035253	XLOC_023879	0.10685	0.99979	0.294841	-3.39166	45.4181	154.043
LL0000000897	alg8	0.106984	0.99979	1.9126	1.9126	433.044	226.416
LL0000008172	CU681842.1	0.107057	0.99979	1.9261	1.9261	419.224	217.654
LL0000028171	si:dkeyp-38g8.5	0.107089	0.99979	1.66598	1.66598	573.916	344.491
LL0000026948	si:dkey-188i13.9	0.107227	0.99979	2.58464	2.58464	141.881	54.894
LL0000012441	hydin	0.107298	0.99979	1.75879	1.75879	722.943	411.047
LL0000024341	sde2	0.107499	0.99979	1.46506	1.46506	1046.9	714.579
LL0000021747	pi4k2a	0.107527	0.99979	0.56044	-1.78431	521.659	930.802
LL0000012618	igsf3	0.107566	0.99979	0.706534	-1.41536	1726.8	2444.04
LL0000031611	umad1	0.107639	0.99979	2.10449	2.10449	202.835	96.3817
LL0000011271	gfod2	0.107699	0.99979	0.662323	-1.50984	572.999	865.136
LL0000036177	XLOC_031109	0.107703	0.99979	0.354938	-2.81739	74.5097	209.923
LL0000029537	stim1a	0.108095	0.99979	1.42957	1.42957	2106.22	1473.32
LL0000000276	adam9	0.108263	0.99979	1.41669	1.41669	1270.84	897.045
LL0000010136	fank1	0.108302	0.99979	2.72411	2.72411	128.645	47.2245
LL0000020701	nuak1a	0.108433	0.99979	0.540659	-1.8496	202.657	374.834
LL0000020199	nell2a	0.108491	0.99979	1.47889	1.47889	1248.04	843.898
LL0000009335	e4f1	0.108592	0.99979	1.75183	1.75183	348.856	199.138
LL0000039081	zgc:175264	0.108616	0.99979	2.0384	2.0384	421.776	206.915
LL0000005940	cntn1b	0.108855	0.99979	0.736628	-1.35754	1719.98	2334.94
LL0000009271	dusp11	0.108894	0.99979	1.75671	1.75671	458.44	260.965
LL0000005443	cep104	0.109124	0.99979	2.18553	2.18553	354.952	162.409
LL0000009581	elovl1a	0.109212	0.99979	0.675954	-1.47939	1581.08	2339.04
LL0000009311	dync2li1	0.109255	0.99979	1.86302	1.86302	284.535	152.728
LL0000005687	ciao2a	0.109837	0.99979	1.63202	1.63202	439.902	269.545
LL0000027952	si:dkey-82i20.2	0.109962	0.99979	2.27079	2.27079	200.055	88.0993
LL0000004735	cacna1ab	0.110071	0.99979	0.623373	-1.60418	442.128	709.252
LL0000010005	fam161b	0.110275	0.99979	0.413725	-2.41707	93.3554	225.646
LL0000004782	cactin	0.110299	0.99979	1.66359	1.66359	498.005	299.356
LL0000022269	polr1c	0.110442	0.99979	1.47443	1.47443	2004.9	1359.78
LL0000005565	chchd4b	0.110459	0.99979	1.50416	1.50416	788.745	524.374
LL0000005327	cdh24b	0.110884	0.99979	0.508253	-1.96752	547.188	1076.6
LL0000038722	zgc:153293	0.110917	0.99979	0.460666	-2.17077	163.446	354.802
LL0000022469	ppp2r3b	0.111174	0.99979	2.49393	2.49393	227.531	91.2339
LL0000012383	hspb1	0.111375	0.99979	1.77115	1.77115	770.253	434.888
LL0000009619	eml2	0.111388	0.99979	0.693107	-1.44278	1789.61	2582.02
LL0000029508	stard13b	0.111811	0.99979	0.387033	-2.58376	48.0509	124.152
LL0000018828	med16	0.111832	0.99979	0.61477	-1.62662	419.62	682.565
LL0000030871	tpi1a	0.111928	0.99979	0.698733	-1.43116	8514.81	12186.1
LL0000013392	klhl2	0.111933	0.99979	0.616544	-1.62194	474.433	769.503
LL0000006450	CR385078.1	0.112002	0.99979	0.313181	-3.19305	28.2708	90.27
LL0000029648	sufu	0.112249	0.99979	1.53836	1.53836	729.011	473.887
LL0000025551	si:ch211-212k18.8	0.112416	0.99979	2.65059	2.65059	82.1447	30.9911
LL0000018412	lrrn3a	0.112498	0.99979	0.56989	-1.75472	524.981	921.196
LL0000026543	si:ch73-40a17.4	0.112792	0.99979	3.43025	3.43025	150.87	43.9822
LL0000005986	col15a1a	0.112808	0.99979	0.569727	-1.75523	1167.13	2048.57
LL0000001368	arl6ip4	0.11298	0.99979	1.48345	1.48345	1007.81	679.373
LL0000003085	BX548028.1	0.113026	0.99979	1.98067	1.98067	389.965	196.885
LL0000010858	frmd3	0.113054	0.99979	0.648858	-1.54117	1088.25	1677.17
LL0000016223	LOC103911884	0.113065	0.99979	1.58155	1.58155	991.515	626.927
LL0000001869	bdnf	0.11346	0.99979	0.699081	-1.43045	1610.1	2303.17
LL0000038609	zgc:113348	0.113608	0.99979	0.559891	-1.78606	662.611	1183.46
LL0000028918	slitrk5a	0.113706	0.99979	0.591309	-1.69116	332.565	562.421
LL0000011445	gnai3	0.113748	0.99979	0.41042	-2.43653	77.2664	188.262
LL0000025544	si:ch211-212g7.6	0.113867	0.99979	1.51253	1.51253	1571.99	1039.31
LL0000027595	si:dkey-33c12.3	0.113895	0.99979	0.720415	-1.38809	11592.4	16091.2
LL0000038301	zbtb16a	0.113897	0.99979	0.439643	-2.27457	312.161	710.033
LL0000005800	clic4	0.113941	0.99979	0.641299	-1.55934	2284.91	3562.95
LL0000010383	fkbp9	0.114219	0.99979	0.522359	-1.91439	360.801	690.714
LL0000011172	gatd3a	0.114305	0.99979	1.61435	1.61435	595.162	368.67
LL0000012695	ilf3b	0.114318	0.99979	0.798626	-1.25215	6045.47	7569.83
LL0000013730	lmna	0.114487	0.99979	1.77005	1.77005	1065.5	601.96
LL0000040177	si:ch73-103b2.1	0.115051	0.99979	3.93414	3.93414	86.3287	21.9435
LL0000005291	cdc42ep2	0.115314	0.99979	2.38193	2.38193	295.459	124.042
LL0000019344	mitd1	0.115428	0.99979	0.500877	-1.9965	156.554	312.56
LL0000009272	dusp12	0.115444	0.99979	2.08062	2.08062	386.525	185.774
LL0000031195	trpm3	0.11563	0.99979	0.335637	-2.97941	63.6266	189.57
LL0000039182	zgc:63831	0.115664	0.99979	2.30938	2.30938	102.891	44.5537
LL0000031350	tuba4l	0.115664	0.99979	2.56261	2.56261	405.429	158.209
LL0000010566	fosab	0.115701	0.99979	0.606709	-1.64824	759.164	1251.28
LL0000022992	qpct	0.115932	0.99979	0.614055	-1.62852	166.772	271.591
LL0000031909	vps9d1	0.116087	0.99979	0.575678	-1.73708	250.821	435.697
LL0000008513	cyb561a3a	0.116212	0.99979	0.594154	-1.68306	312.219	525.484
LL0000029262	specc1	0.11625	0.99979	1.5138	1.5138	1138.99	752.403
LL0000001438	asah1a	0.116279	0.99979	0.613446	-1.63014	293.103	477.798
LL0000022158	PLPP7 (1 of many)	0.116495	0.99979	0.494451	-2.02244	154.414	312.293
LL0000026634	si:dkey-109j17.5	0.116691	0.99979	0.631833	-1.5827	481.677	762.348
LL0000024645	sh3glb2a	0.116905	0.99979	0.546169	-1.83094	160.776	294.371
LL0000021752	pias1a	0.116969	0.99979	0.480779	-2.07996	161.116	335.114
LL0000001245	arfgap2	0.116982	0.99979	1.33249	1.33249	3825.88	2871.22
LL0000009787	erlin1	0.117167	0.99979	1.4931	1.4931	857.476	574.294
LL0000040114	ppp2caa	0.117218	0.99979	2.08524	2.08524	468.738	224.789
LL0000001012	ankmy2a	0.117308	0.99979	1.88077	1.88077	560.177	297.845
LL0000012934	itgae.2	0.117378	0.99979	0.268889	-3.71901	11.6878	43.4671
LL0000012214	hnrnph1	0.117831	0.99979	0.585205	-1.7088	350.988	599.769
LL0000011878	gulp1a	0.117869	0.99979	1.5143	1.5143	1702.09	1124.01
LL0000019429	mntb	0.118161	0.99979	0.612454	-1.63278	508.226	829.819
LL0000005301	cdc5l	0.118231	0.99979	0.713371	-1.4018	1274.68	1786.84
LL0000006552	CR391986.1	0.118283	0.99979	2.16638	2.16638	342.856	158.262
LL0000004119	CABZ01043955.1	0.11831	0.99979	0.412124	-2.42646	86.0329	208.755
LL0000022432	ppp1r2	0.118366	0.99979	0.716682	-1.39532	1091.31	1522.72
LL0000027016	si:dkey-19b23.7	0.118992	0.99979	1.75317	1.75317	617.919	352.459
LL0000028230	si:dkeyp-69b9.6	0.119005	0.99979	1.38582	1.38582	1525.96	1101.12
LL0000021367	pcdh1a4	0.119145	0.99979	1.69238	1.69238	1568.04	926.531
LL0000001937	bmi1a	0.119155	0.99979	0.596579	-1.67622	306.553	513.852
LL0000009087	dnajc7	0.119284	0.99979	0.76934	-1.29982	3924.06	5100.56
LL0000026785	si:dkey-153k10.9	0.119317	0.99979	0.682027	-1.46622	2012.73	2951.1
LL0000026871	si:dkey-172m14.1	0.119421	0.99979	0.464814	-2.1514	124.981	268.883
LL0000031538	ubxn4	0.119478	0.99979	0.63264	-1.58068	3056.24	4830.93
LL0000037214	XLOC_039063	0.119701	0.99979	1.50895	1.50895	3582.67	2374.28
LL0000018187	LOC570903	0.120052	0.99979	2.30221	2.30221	304.946	132.458
LL0000030449	tmem107	0.120153	0.99979	1.32172	1.32172	2618.48	1981.11
LL0000010072	fam222bb	0.12041	0.99979	0.672607	-1.48675	618.698	919.85
LL0000029471	st6gal2a	0.120504	0.99979	0.605489	-1.65156	565.806	934.461
LL0000013581	ldhbb	0.120583	0.99979	0.588572	-1.69903	479.783	815.163
LL0000019823	myh11a	0.120695	0.99979	0.414826	-2.41065	65.4195	157.703
LL0000011077	GABRR1 (1 of many)	0.120853	0.99979	1.8624	1.8624	202.34	108.645
LL0000028332	si:rp71-1d10.8	0.121171	0.99979	0.539661	-1.85301	211.502	391.916
LL0000022544	prep	0.121278	0.99979	1.60081	1.60081	688.183	429.897
LL0000006619	CR407584.1	0.121472	0.99979	2.02677	2.02677	240.928	118.873
LL0000027599	si:dkey-33c14.7	0.121583	0.99979	1.67889	1.67889	433.868	258.426
LL0000007372	crybg1a	0.121878	0.99979	0.51942	-1.92522	385.693	742.546
LL0000029565	stk38l	0.12209	0.99979	0.735282	-1.36002	1214.63	1651.92
LL0000004825	calr	0.122105	0.99979	1.41375	1.41375	4542.65	3213.19
LL0000012021	hectd1	0.122145	0.99979	0.695033	-1.43878	1754	2523.62
LL0000014102	LOC100331115	0.122489	0.99979	0.582953	-1.7154	247.133	423.933
LL0000020166	nectin1b	0.122907	0.99979	1.40443	1.40443	1587.55	1130.38
LL0000010079	fam3c	0.123084	0.99979	1.59939	1.59939	562.266	351.551
LL0000000014	aanat2	0.12314	0.99979	0.349718	-2.85945	40.2943	115.219
LL0000009397	eef1akmt1	0.123207	0.99979	1.35862	1.35862	2402.46	1768.31
LL0000004498	CABZ01079480.1	0.123412	0.99979	0.578231	-1.72941	324.986	562.035
LL0000003882	c19h1orf109	0.123521	0.99979	0.678084	-1.47474	484.935	715.154
LL0000001269	arhgap20b	0.123807	0.99979	0.317006	-3.15452	39.3807	124.227
LL0000023719	rlbp1b	0.124011	0.99979	0.3994	-2.50376	88.4295	221.406
LL0000005031	ccdc130	0.124033	0.99979	1.50498	1.50498	766.54	509.337
LL0000031655	upk3b	0.124259	0.99979	2.51882	2.51882	183.596	72.8897
LL0000009558	elfn1a	0.124633	0.99979	1.75933	1.75933	311.272	176.926
LL0000019555	mrpl38	0.124652	0.99979	0.700764	-1.42701	2428.93	3466.11
LL0000013576	ldb2b	0.124715	0.99979	1.76237	1.76237	191.175	108.476
LL0000022497	pprc1	0.124745	0.99979	1.46375	1.46375	1136.89	776.694
LL0000010837	FQ377903.3	0.124777	0.99979	2.11015	2.11015	469.233	222.369
LL0000028892	slco1c1	0.124903	0.99979	0.644235	-1.55223	504.349	782.865
LL0000004653	CABZ01095001.1	0.12524	0.99979	0.502352	-1.99064	434.754	865.436
LL0000024320	scrib	0.125295	0.99979	0.633841	-1.57768	730.25	1152.1
LL0000038240	yars	0.12536	0.99979	0.735596	-1.35944	3718.27	5054.77
LL0000038814	zgc:158803	0.125653	0.99979	1.39144	1.39144	1403.19	1008.45
LL0000009060	dnajc11a	0.12576	0.99979	0.602099	-1.66086	581.013	964.979
LL0000018481	lyrm2	0.125866	0.99979	0.77492	-1.29046	1905.08	2458.43
LL0000011008	fxr1	0.125951	0.99979	0.747468	-1.33785	1824.99	2441.57
LL0000024679	shisa8b	0.126025	0.99979	1.73786	1.73786	433.953	249.705
LL0000006614	CR405715.1	0.126065	0.99979	3.34884	3.34884	60.9218	18.1919
LL0000004998	cbx3a	0.126114	0.99979	0.637583	-1.56842	3660.24	5740.81
LL0000001022	ankrd13d	0.12613	0.99979	0.69007	-1.44913	900.922	1305.55
LL0000026142	si:ch211-76m11.8	0.126218	0.99979	0.351367	-2.84602	41.6061	118.412
LL0000028776	slc44a5a	0.126325	0.99979	0.381602	-2.62053	66.7113	174.819
LL0000030163	tep1	0.126416	0.99979	1.80179	1.80179	318.186	176.594
LL0000010393	flj13639	0.126502	0.99979	1.52481	1.52481	1881.34	1233.82
LL0000002420	BX248324.1	0.126535	0.99979	0.321618	-3.10928	74.1163	230.449
LL0000038285	ywhaz	0.127239	0.99979	1.41618	1.41618	26647.3	18816.3
LL0000016905	LOC108191536	0.127314	0.99979	3.48075	3.48075	66.582	19.1286
LL0000032204	xkrx	0.127381	0.99979	0.70265	-1.42318	553.369	787.546
LL0000039853	lin28a	0.127415	0.99979	0.510738	-1.95795	181.597	355.559
LL0000001199	apool	0.127628	0.99979	1.4108	1.4108	1411.65	1000.6
LL0000013618	lgals3b	0.127989	0.99979	2.5267	2.5267	398.294	157.634
LL0000023050	rab33a	0.128029	0.99979	1.3536	1.3536	1754.89	1296.46
LL0000012638	il10rb	0.128213	0.99979	0.719629	-1.3896	2699.37	3751.06
LL0000030893	tprg1l	0.128381	0.99979	1.34539	1.34539	2759.68	2051.22
LL0000009265	dus1l	0.128486	0.99979	1.46346	1.46346	905.339	618.629
LL0000013709	lipt2	0.1289	0.99979	2.49175	2.49175	344.205	138.138
LL0000013744	lmod2b	0.128956	0.99979	2.68923	2.68923	137.518	51.1364
LL0000016930	LOC108191766	0.1291	0.99979	3.67644	3.67644	18.4447	5.017
LL0000030561	tmem222a	0.12925	0.99979	1.43307	1.43307	844.717	589.444
LL0000013610	lfng	0.129263	0.99979	2.09112	2.09112	438.955	209.915
LL0000038432	zfyve27	0.129263	0.99979	1.4584	1.4584	1138.11	780.384
LL0000024659	shank3a	0.129521	0.99979	0.410718	-2.43476	118.48	288.471
LL0000001139	ap4b1	0.129758	0.99979	0.543837	-1.83879	158.812	292.021
LL0000002053	btbd3b	0.12991	0.99979	1.73227	1.73227	373.773	215.77
LL0000029922	taf2	0.130662	0.99979	1.81596	1.81596	691.688	380.893
LL0000025978	si:ch211-281l24.3	0.130711	0.99979	1.86908	1.86908	1246.34	666.821
LL0000000048	abcc2	0.130955	0.99979	0.457157	-2.18743	92.7353	202.852
LL0000032022	wdr48a	0.130957	0.99979	1.89862	1.89862	231.478	121.919
LL0000010210	fbxo33	0.130968	0.99979	0.691711	-1.44569	851.929	1231.62
LL0000024918	si:ch211-108d22.2	0.131039	0.99979	0.514864	-1.94226	160.442	311.62
LL0000023010	r3hdm4	0.131093	0.99979	1.52502	1.52502	618.193	405.368
LL0000021136	otulinb	0.131573	0.99979	0.670389	-1.49167	616.434	919.516
LL0000001084	anp32a	0.131689	0.99979	1.32077	1.32077	7932.97	6006.34
LL0000012842	iqsec3a	0.131875	0.99979	0.696128	-1.43652	1467.52	2108.12
LL0000018284	lpar1	0.131891	0.99979	2.17588	2.17588	302.731	139.13
LL0000013365	klf5a	0.132335	0.99979	2.17876	2.17876	271.343	124.54
LL0000019046	minpp1a	0.1325	0.99979	1.56184	1.56184	510.67	326.967
LL0000021209	paf1	0.132524	0.99979	1.40666	1.40666	558.421	396.985
LL0000003325	BX649416.2	0.132606	0.99979	0.53461	-1.87052	175.723	328.694
LL0000006099	cox18	0.132613	0.99979	0.590831	-1.69253	291.748	493.793
LL0000040213	si:dkey-237i9.1	0.132671	0.99979	0.671212	-1.48984	541.907	807.356
LL0000029685	supt4h1	0.133148	0.99979	1.54817	1.54817	3502.14	2262.12
LL0000024781	si:ch1073-174d20.2	0.133461	0.99979	0.63026	-1.58665	459.737	729.44
LL0000015104	LOC101885394	0.133606	0.99979	0.484516	-2.06391	99.6424	205.653
LL0000039618	znf521	0.133834	0.99979	2.15992	2.15992	313.467	145.129
LL0000004469	CABZ01078261.1	0.133904	0.99979	0.677415	-1.4762	1133.69	1673.55
LL0000005440	cenpv	0.133924	0.99979	1.83744	1.83744	375.166	204.179
LL0000025557	si:ch211-213a13.1	0.133932	0.99979	0.659425	-1.51647	2352.54	3567.55
LL0000031041	trappc9	0.134012	0.99979	0.519669	-1.9243	222.642	428.43
LL0000023388	rela	0.134127	0.99979	0.582162	-1.71774	111.369	191.303
LL0000038355	zc3hc1	0.134134	0.99979	1.45341	1.45341	1912.39	1315.79
LL0000039387	znf1001	0.134163	0.99979	1.9853	1.9853	182.552	91.9515
LL0000011201	gcat	0.134526	0.99979	1.97182	1.97182	215.718	109.401
LL0000019573	mrpl58	0.135194	0.99979	1.6386	1.6386	610.935	372.84
LL0000001968	bnip2	0.135226	0.99979	0.527471	-1.89584	299.79	568.354
LL0000003682	BX927193.2	0.135281	0.99979	3.41551	3.41551	146.211	42.8078
LL0000031720	usp37	0.135416	0.99979	0.547187	-1.82753	326.357	596.427
LL0000022166	plppr5a	0.135463	0.99979	0.534503	-1.8709	208.773	390.593
LL0000011681	gramd1ba	0.135624	0.99979	0.605888	-1.65047	758.372	1251.67
LL0000039587	znf362a	0.135715	0.99979	2.86828	2.86828	138.971	48.4508
LL0000021723	phlda3	0.135855	0.99979	1.40821	1.40821	3473.1	2466.33
LL0000013971	LOC100007258	0.136117	0.99979	3.45311	3.45311	24.6502	7.13855
LL0000005257	cd82b	0.136557	0.99979	1.8373	1.8373	307.462	167.344
LL0000022547	prex2	0.136667	0.99979	1.82006	1.82006	374.946	206.008
LL0000030034	tbl3	0.136728	0.99979	0.719914	-1.38905	864.064	1200.23
LL0000021609	pex11a	0.136757	0.99979	1.86846	1.86846	316.849	169.578
LL0000018482	lyrm4	0.136809	0.99979	0.747884	-1.33711	2136.77	2857.09
LL0000023080	rab4b	0.136821	0.99979	1.40486	1.40486	1198.91	853.405
LL0000027686	si:dkey-46i9.1	0.1369	0.99979	0.742071	-1.34758	3046.83	4105.85
LL0000030884	tpp2	0.136924	0.99979	0.695165	-1.43851	1034.98	1488.83
LL0000040044	LOC571912	0.137006	0.99979	0.639184	-1.5645	405.7	634.716
LL0000040264	wbp11	0.137097	0.99979	1.83372	1.83372	470.443	256.552
LL0000019865	mynn	0.137113	0.99979	1.59056	1.59056	539.009	338.881
LL0000018813	me3	0.137132	0.99979	0.735518	-1.35959	1428.46	1942.11
LL0000018701	mat2aa	0.137213	0.99979	0.758383	-1.3186	7652.44	10090.5
LL0000026529	si:ch73-380l10.2	0.137342	0.99979	2.62505	2.62505	149.836	57.0793
LL0000027192	si:dkey-225f23.5	0.137346	0.99979	0.484581	-2.06364	174.001	359.074
LL0000005469	cep72	0.137379	0.99979	2.2087	2.2087	283.571	128.388
LL0000029354	srbd1	0.137434	0.99979	0.552345	-1.81046	450.419	815.467
LL0000018603	map3k20	0.137864	0.99979	2.69838	2.69838	244.91	90.7618
LL0000000367	adgrl1a	0.138054	0.99979	0.476948	-2.09666	93.7468	196.555
LL0000020698	ntrk3b	0.138162	0.99979	0.662717	-1.50894	762.588	1150.7
LL0000008898	dhrsx	0.138234	0.99979	0.59266	-1.68731	488.764	824.695
LL0000024423	sema3b	0.138292	0.99979	0.582448	-1.71689	733.766	1259.8
LL0000023236	RASSF10	0.138308	0.99979	0.451751	-2.21361	217.284	480.983
LL0000031737	usp54a	0.138336	0.99979	0.708692	-1.41105	1965.01	2772.73
LL0000020159	nebl	0.138376	0.99979	0.362688	-2.75719	49.9767	137.795
LL0000031277	TSTD1	0.138448	0.99979	0.724085	-1.38105	571.709	789.561
LL0000013397	klhl24a	0.138468	0.99979	1.91049	1.91049	293.283	153.512
LL0000011395	glrx2	0.138516	0.99979	1.52229	1.52229	1218.32	800.318
LL0000019350	mkln1	0.138685	0.99979	1.60216	1.60216	724.655	452.3
LL0000007346	crtc3	0.139079	0.99979	0.499978	-2.00009	90.931	181.87
LL0000027118	si:dkey-217f16.5	0.139146	0.99979	2.5029	2.5029	252.054	100.705
LL0000007328	crlf3	0.139181	0.99979	0.766484	-1.30466	5559.93	7253.82
LL0000013045	junba	0.139218	0.99979	1.40988	1.40988	12458.3	8836.45
LL0000024724	si:cabz01021433.2	0.139267	0.99979	0.333655	-2.9971	55.1132	165.18
LL0000003434	BX664610.1	0.139355	0.99979	1.69351	1.69351	306.671	181.086
LL0000026753	si:dkey-148f10.4	0.139356	0.99979	0.480242	-2.08228	70.831	147.49
LL0000025755	si:ch211-237l4.6	0.13944	0.99979	0.530563	-1.88479	324.463	611.544
LL0000028064	si:dkey-9i23.15	0.13955	0.99979	1.51582	1.51582	722.863	476.88
LL0000038267	ypel5	0.139747	0.99979	0.600131	-1.6663	1163.22	1938.27
LL0000028919	slitrk5b	0.139859	0.99979	0.715333	-1.39795	906.299	1266.96
LL0000005761	cldn15b	0.139967	0.99979	1.65251	1.65251	447.089	270.551
LL0000011612	GPR180	0.139994	0.99979	0.564127	-1.77265	122.895	217.85
LL0000005918	cnot6b	0.140125	0.99979	0.374703	-2.66878	68.0843	181.702
LL0000030208	tfe3a	0.140603	0.99979	0.666144	-1.50118	2658.74	3991.24
LL0000027358	si:dkey-24l11.2	0.140623	0.99979	0.520231	-1.92222	158.565	304.796
LL0000032797	XLOC_005004	0.140667	0.99979	0.610407	-1.63825	455.88	746.846
LL0000030423	tmco3	0.141203	0.99979	0.605843	-1.65059	246.214	406.4
LL0000008472	cx43	0.141358	0.99979	0.476006	-2.10081	238.361	500.752
LL0000023657	rhogb	0.141417	0.99979	2.54937	2.54937	104.383	40.9445
LL0000026414	si:ch73-281n10.2	0.141452	0.99979	1.36158	1.36158	3531.53	2593.7
LL0000019445	mogat2	0.14194	0.99979	0.713881	-1.40079	1621.56	2271.47
LL0000022188	plxnc1	0.14195	0.99979	2.36298	2.36298	104.314	44.1453
LL0000027017	si:dkey-19b23.8	0.142003	0.99979	1.31379	1.31379	4264.38	3245.86
LL0000023211	rasa3	0.14244	0.99979	0.669126	-1.49449	953.079	1424.36
LL0000011145	gars	0.142636	0.99979	0.810339	-1.23405	7762.84	9579.74
LL0000022445	ppp1r3cb	0.142664	0.99979	1.51243	1.51243	1927.94	1274.73
LL0000022530	prdm8b	0.142833	0.99979	1.72573	1.72573	562.595	326.004
LL0000031417	txnrd2.2	0.143071	0.99979	0.429042	-2.33077	63.4338	147.85
LL0000005256	cd82a	0.143097	0.99979	1.39204	1.39204	7921.96	5690.91
LL0000021649	pgam5	0.143871	0.99979	1.3475	1.3475	3233.61	2399.71
LL0000013677	limk1a	0.143981	0.99979	0.772364	-1.29473	4184.03	5417.18
LL0000012548	igfbp7	0.144287	0.99979	0.651169	-1.5357	902.929	1386.63
LL0000000056	abcc8b	0.144314	0.99979	2.08709	2.08709	354.626	169.914
LL0000018309	lrch3	0.144451	0.99979	2.28484	2.28484	148.041	64.7928
LL0000013150	kcnj19b	0.144527	0.99979	1.87536	1.87536	414.52	221.035
LL0000031640	unkl	0.144624	0.99979	0.63343	-1.57871	337.579	532.938
[truncated: 12,996 more rows]

## Sheet: 3dpi HS groups; Fig 6
LCM-seq DE analysis of heat shock induced nSrebf2 expression in control morpholino treated or srebf2-MO2 treated fish; 3 dpi; n = 4 each group
[truncated: 13,874 more rows]
