# Supplementary material for: Srebf2 mediates successful optic nerve axon regeneration via the mevalonate synthesis pathway
Source: Mol Neurodegener. 2025 Mar 5;20:28. doi: 10.1186/s13024-025-00807-2 (PMC11883989; doi:10.1186/s13024-025-00807-2)
Supplement: Supplementary file 4 — Supplementary Material 4 [file 13024_2025_807_MOESM4_ESM.xlsx]

## Sheet: |FC|>1.5
Gene sets corresponding to Figure 6 Venn diagram.
A: wt srebf2MO vs CMO	B: HS CMO vs wt CMO	C: HS srebf2MO vs wt srebf2MO
si:ch211-76m11.3	si:dkey-4p15.3	si:dkey-4p15.3
cdkn1a	CABZ01080568.1	CABZ01080568.1
LOC103909772	hsp70.1	hsp70.1
plekhg5a	zgc:174719	zgc:174719
si:zfos-1011f11.2	si:ch211-76m11.3	si:ch211-76m11.3
gngt2a	hsp70.3	hsp70.3
AL953894.1	hsp70.2	hsp70.2
si:ch73-236c18.9	hsp90aa1.2	hsp90aa1.2
nppb	ntn1a	ntn1a
si:ch211-214b16.4	mlf1	mlf1
noa1	hsp70l	hsp70l
tefm	p4ha2	p4ha2
trnau1apa	hsph1	hsph1
ncoa1	hspb1	hspb1
etf1b	npr3	st3gal4
pde6ha	st3gal4	LOC569097
cep162	crhbp	serpinh1b
utp25	BX663503.3	BX511111.1
dhx33	LOC569097	si:dkey-261h17.1
tpm4b	serpinh1b	LOC101882298
sprtn	BX511111.1	rbbp8l
zgc:158366	si:dkey-261h17.1	tpm4b
tmem184bb	LOC101882298	rcn3
spi1a	rbbp8l	si:ch211-205a14.1
cyr61	tpm4b	fhl2a
si:ch211-39i22.1	rcn3	fbln1
ldlrad3	plekhg5a	CR855389.1
pde6h	si:ch211-205a14.1	mybl2a
zgc:101016	fhl2a	ccdc3a
prmt8b	fbln1	zic1
col18a1a	CR855389.1	spon1b
si:dkeyp-97b10.3	cnn1b	cxcl14
dock8	mybl2a	pdcd4b
rsrp1	ccdc3a	sorbs3
micall1a	si:dkey-19a16.5	loxl2a
LOC108180196	LOC101882460	ponzr5
serpine2	zic1	LOC103911531
tex10	spon1b	CU929312.1
caln2	cxcl14	akap12a
stag1a	pdcd4b	LOC101882472
si:ch211-246m6.4	bco2l	LOC108191766
cspg5b	CR318588.3	fxyd1
phf11	sorbs3	net1
SAMD8	loxl2a	CR749168.2
si:ch73-266f23.3	ponzr5	serpinh1a
oxnad1	mmp14b	hspbp1
arvcfb	LOC103911531	chordc1a
timm29	CU929312.1	si:ch211-214b16.3
dnmt3bb.3	LOC108179692	si:ch211-256e16.11
slc3a2a	akap12a	nkd2a
arr3a	wdfy4	hspa4a
fahd1	LOC101882472	si:dkey-240n22.3
gadd45ga	LOC108191766	ctgfa
si:dkeyp-100a5.4	fxyd1	epsti1
dhrs12	net1	edrf1
rbks	CR749168.2	scarf1
arhgap32a	serpinh1a	nyap2a
ankha	hspbp1	si:ch211-194e18.2
dio2	chordc1a	ahsa1b
cpxm1a	si:ch211-214b16.3	CR405715.1
plgrkt	si:ch211-256e16.11	si:dkeyp-73d8.8
prmt7	nkd2a	dym
zgc:113423	bmp1a	LOC103911814
col1a2	lgals9l3	LOC108184069
mybl2a	znf1076	anxa1a
nudt4b	hspa4a	pdia4
rab27b	plxdc2	LOC110439513
fam241a	si:dkey-240n22.3	cyr61l2
cdh18a	ctgfa	id4
si:dkey-57k17.1	epsti1	dnajc3a
CU467856.3	edrf1	ccdc15
ppp1r14bb	scarf1	cand2
nucks1a	nyap2a	cygb1
LOC569097	si:ch211-106h11.3	hspa5
gfap	si:ch211-194e18.2	gas1a
BX072577.1	ahsa1b	colgalt1
si:ch73-158p21.3	CR405715.1	p2ry1
kiaa1549lb	LOC103911818	hbaa2
si:dkey-15h8.10	ptbp1a	XLOC_002665
nudt15	si:dkeyp-73d8.8	zgc:101583
map1lc3cl	parapinopsinb	mtnr1aa
si:dkey-273g18.1	dym	hbba2
BX539336.1	wipf1b	LOC108182798
gnat2	LOC103911814	ehd1b
arhgef10lb	LOC108184069	tanc1a
LO017835.1	anxa1a	tbx20
txndc5	plxnc1	avpr1ab
zgc:114174	pdia4	tsku
sat2b	LOC110439513	gltpa
suz12a	cyr61l2	si:zfos-1011f11.2
si:rp71-1h20.5	prmt8b	slc35f1
VIT	id4	mxra8a
adprm	dnajc3a	hsp90b1
si:ch73-138e16.3	LOC108181107	LOC101884727
itpkcb	ccdc15	LOC101886347
BX548062.1	LOC101885705	XLOC_028899
jdp2a	cand2	LOC101886078
kdsr	cygb1	tpcn3
BX510992.1	btr09	cers4a
plscr3b	ncoa1	si:ch73-86n18.1
zgc:163077	hspa5	XLOC_003625
rbm38	gas1a	adrb2a
insyn1	colgalt1	LOC103909772
rbpms	p2ry1	LOC110439512
adgra2	hbaa2	srgap1a
spink2.1	XLOC_002665	cavin2b
si:ch211-117c9.5	zgc:162193	c1ql1a
kbtbd11	BX119992.1	gnb4b
lrch2	zgc:101583	terf1
lgals9l1	CABZ01038524.1	top1
steap4	si:dkey-40c11.2	znf997
med25	mtnr1aa	herpud1
rhoj	XLOC_016430	si:dkeyp-46h3.1
egfl7	CU467856.3	dusp26
pcmt	hbba2	slc39a13
cd40	LOC108182798	epc1b
dusp14	ehd1b	slc4a1a
cacng8b	aclyb	si:ch211-214j24.10
nlgn3a	tanc1a	dhrs3b
si:ch211-51a6.2	tbx20	wu:fa19b12
si:ch211-214p16.2	avpr1ab	hyou1
LOC100151196	tsku	creld2
msh6	stard8	CT583728.4
znf1173	gltpa	dhrs3a
irs2b	si:zfos-1011f11.2	BX088707.3
wdfy4	slc35f1	ccl25b
ptbp1a	zgc:55262	LOC100333111
efna5a	mxra8a	LOC103909257
btbd11a	rasl12	rdh10a
znf653	hsp90b1	serpine2
tecpr1b	LOC101884727	fkbp4
LOC100332187	LOC101886347	CABZ01033394.1
nupr1a	notch1b	pcdh1g1
rnf19b	XLOC_028899	tfpia
fzd2	si:ch211-114n24.6	CABZ01085139.1
cldni	LOC101886078	rca2.2
atp6ap1b	tpcn3	si:dkeyp-2e4.5
pkdcca	ctnna1	si:ch73-334d15.2
pde6gb	cers4a	BX649300.2
tpd52	si:ch73-86n18.1	snf8
mmel1	parp12a	cdc42ep1a
metrnla	XLOC_003625	si:rp71-36a1.5
abcb8	csrp1a	ccdc85a
chchd4a	adrb2a	dnmt3bb.3
mmp14b	LOC103909772	cdon
nphp1	mxd4	manf
znf131	caln2	LOC108184060
si:dkey-182i3.10	rhbdd1	spi1a
gdnfa	LOC110439512	LOC100330186
il12rb2l	itpkcb	thnsl2
fuk	srgap1a	LOC101882396
cabp5a	BX957322.1	nox1
snapc2	cavin2b	si:dkey-78a14.4
zgc:175284	c1ql1a	si:dkey-188i13.10
rpain	gnb4b	zpr1
ntn1a	terf1	ms4a17a.10
CT573344.1	top1	rfk
FO904901.1	znf997	cds1
zgc:113921	herpud1	LOC110439374
znf1085	ccdc102a	zgc:103692
rmi2	si:dkeyp-46h3.1	tmed3
arl4ca	angptl1a	s100u
gnat1	dusp26	creb1b
LOC100535191	slc39a13	fdps
mtus1b	hhex	serinc2
fam118b	epc1b	si:dkey-1b17.9
il15	CABZ01037174.1	smco4
LOC110437771	slc4a1a	nt5c2l1
si:dkeyp-82a1.6	LOC110439999	dnase1l1
nrp1a	si:ch211-214j24.10	rab35a
CR936462.1	dhrs3b	cilp
si:ch73-256g18.2	wu:fa19b12	tefa
rcbtb1	hyou1	phf11
zgc:56676	creld2	znf1001
XLOC_035194	BX545856.1	si:ch211-113g11.6
wwc3	CT583728.4	stag1a
si:dkey-226l10.6	mocs1	CU459186.4
si:ch73-109d9.3	dhrs3a	XLOC_016838
mon1a	BX088707.3	dnajb1a
pnpla4	ccl25b	wipf2a
npr3	LOC100333111	myh11a
tp53bp1	LOC103909257	f3b
clpxb	rdh10a	sh3pxd2b
htra1a	pla2g15	ldb2b
mapkapk3	serpine2	ugt1b5
abcb6a	fkbp4	hspb8
si:dkey-51d8.6	CABZ01033394.1	faub
bco2l	pcdh1g1	zgc:77439
jak2a	tfpia	SBSPON
map4k5	CABZ01085139.1	si:ch211-121j5.4
sh3rf1	rca2.2	ackr4b
ctu1	si:dkeyp-2e4.5	lmo4a
mthfd1l	CR376741.1	arhgap27
jazf1a	si:ch73-334d15.2	nudt4b
ift46	BX649300.2	rab11fip3
itsn2b	CR392012.2	ms4a17a.11
fgf14	homer2	COLGALT1 (1 of many)
them6	snf8	kank3
fam214a	map3k2	frem1a
msl1a	si:ch211-245h14.1	si:ch1073-406l10.2
tmem178	dnaja1	sil1
heatr3	cdc42ep1a	plppr4b
mrps31	trnau1apa	CABZ01064859.2
fli1a	si:rp71-36a1.5	si:ch211-286o17.1
BX571762.2	ccdc85a	CR318601.1
flnca	sh3rf1	hbaa1
acvrl1	tns1b	c1qb
hdac10	dnmt3bb.3	CABZ01068358.1
si:dkey-21c1.1	fkbp10b	si:dkey-262g12.7
pygb	cdon	LOC100535225
vsnl1a	LOC101884690	slc3a2a
jak2b	manf	ramp2
slc12a7a	LOC108184060	plod3
spcs2	spi1a	ckap4
alg3	LOC100330186	cfap298
phf21aa	thnsl2	si:ch211-212k18.7
igf1	LOC101882396	LOC103911563
SFMBT1	XLOC_026229	SAMD8
gngt1	nectin3b	adcy7
si:ch211-113d22.2	nox1	mre11a
chac1	si:dkey-78a14.4	slc30a1a
kif21b	si:dkey-188i13.10	si:ch211-255f4.9
rab21	zpr1	porcn
ints12	sh3gl1b	samd1b
slc9a8	ms4a17a.10	zcchc2
rnf126	rfk	ero1b
gnpat	cds1	creld1b
pmt	LOC110439374	si:ch73-40a17.4
si:ch73-335l21.4	zgc:103692	CABZ01080056.1
rhoub	HTRA2 (1 of many)	tomm34
nfe2l3	tmed3	XLOC_013240
gpr155a	s100u	CR769777.1
khk	gpr137c	si:dkey-31n13.4
gpr137c	creb1b	si:dkey-11c5.11
cx43.4	lrrc4ba	comtb
tcf7l2	fdps	rock2a
myo10	tefm	calr3b
arhgap27	serinc2	stat5a
BX323453.1	si:dkey-1b17.9	LOC101883130
aff3	znf1005	cyp2p6
rasl11b	smco4	hspg2
LOC101883723	nt5c2l1	LOC101886530
adam23a	dnase1l1	tmem117
CR376783.1	rab35a	BX284696.1
sdr16c5b	cilp	si:dkey-54n8.2
b9d2	tefa	itga9
BX470238.1	zic3	pafah1b2
atf5b	phf11	cisd2
larp1	znf1001	parp6a
CR847534.1	LOC110439983	mknk1
rad9a	si:ch211-113g11.6	mibp
si:ch211-248l17.3	stag1a	CT027980.1
si:dkey-27o4.1	XLOC_022740	phlda1
LOC108180199	CU459186.4	tlcd2
hmha1b	XLOC_016838	fam20cb
zgc:103508	dnajb1a	ednraa
tmem204	wipf2a	dnajb1b
CR381647.1	tmem184bb	sult1st6
rcn3	slc10a4	crygn1
si:ch211-234h8.7	znf362a	dnajb9a
kcnip1b	myh11a	slc5a6a
apba2a	CABZ01078858.1	LOC108179634
lcor	f3b	XLOC_028711
irf2bp1	sh3pxd2b	XLOC_032002
epha4b	ldb2b	aes
si:dkey-5i16.5	ugt1b5	slc25a43
tpp1	hspb8	XLOC_020172
sprn2	faub	atg10
anxa1a	zgc:77439	zgc:173705
tprb	dock8	si:ch211-102c2.7
itfg1	SBSPON	stk10
gltpa	si:ch211-121j5.4	cib2
sclt1	LO017858.1	lonp1
nfxl1	ackr4b	fkbp8
hdx	chst14	gabrd
dync1li1	rhoub	LOC108179089
dpp6b	lmo4a	rpz5
kcnq5b	arhgap27	si:ch211-248e11.2
zgc:77086	nudt4b	zgc:173720
npnt	rab11fip3	slain1b
mettl21a	zgc:77151	calcrla
pou4f2	ms4a17a.11	hoxb5b
renbp	COLGALT1 (1 of many)	nsdhl
pter	kank3	hyal2a
znf654	XLOC_029426	col18a1a
hpdl	alas2	zgc:101851
inpp5b	ankrd16	bco2a
fam219b	zgc:172079	XLOC_020712
cnbpa	frem1a	cd248a
paqr3b	CU207301.3	CT583728.25
rnaseh2b	si:ch1073-406l10.2	si:dkey-27i16.2
ints14	sil1	mical1
glcea	syngap1a	cebpb
mlc1	plppr4b	ric8a
ppm1j	CABZ01064859.2	CR751224.1
hspa12a	si:ch211-286o17.1	setd1ba
gpr158b	CR318601.1	cdc42se2
XLOC_016198	hbaa1	hmbsa
prrg4	c1qb	aqp9b
ZNF276	CABZ01068358.1	krt18b
nufip1	vkorc1	znf1114
LOC101886347	si:dkey-262g12.7	tmem204
ankrd28b	LOC100535225	laptm4b
LOC101884528	slc3a2a	myl9b
si:ch73-62l21.1	ramp2	socs5a
skp2	BX649423.1	spen
si:dkey-235d18.5	plod3	nck2b
serinc4	ckap4	si:ch211-39k3.2
hpcal4	sprtn	srgn
zgc:194210	cfap298	ficd
si:ch73-86n18.1	si:ch211-212k18.7	XLOC_028023
mfap2	LOC103911563	clu
slc5a6a	SAMD8	skp2
si:ch211-150o23.2	LOC103911313	cyb5a
gpt2	adcy7	LOC101882826
zgc:114104	mre11a	kdsr
znf1028	si:dkeyp-80d11.1	sdr42e1
bpnt1	XLOC_014956	BX005085.4
ube2c	slc30a1a	slc38a3b
LOC101886261	si:ch211-255f4.9	LOC101885376
zgc:162898	cyr61	kat7b
znf410	arf4a	zgc:123305
si:dkey-6n6.2	stambpl1	agfg1a
cep85l	porcn	zgc:172128
lgals9l3	samd1b	gpx4a
rca2.2	zcchc2	gnl1
gabpb2a	ero1b	hacd3
tmem125b	creld1b	CABZ01041962.1
lrp10	si:dkey-38p12.3	adma
tmem127	si:ch73-40a17.4	BX901962.3
rilp	entpd1	pstpip1a
tspan5b	gpr146	ankrd12
socs9	ushbp1	si:ch211-276c2.2
glis1b	CABZ01080056.1	msmo1
gatad2ab	tomm34	si:dkey-205h13.1
si:ch211-215a10.4	si:dkey-244a7.1	si:cabz01071907.1
hspb6	XLOC_013240	pdzrn3b
osgepl1	rbks	pacsin3
pikfyve	CR769777.1	atp2a2a
si:ch211-81n22.1	si:dkey-246j6.1	hyal1
LOC100004160	si:dkey-31n13.4	frem1b
si:dkey-204f11.64	si:dkey-11c5.11	LOC110439320
mettl15	comtb	CABZ01054394.1
kank1a	rnf150a	hyal6
wtip	rock2a	lsm14b
gmcl1	XLOC_021896	zgc:153116
tmem68	tspan5b	epyc
arhgdig	si:ch211-162i8.2	zgc:66313
plppr4b	XLOC_020692	lhx6
oprk1	calr3b	vmp1
sestd1	stat5a	chrna4a
si:zfos-2330d3.1	shcbp1	dusp14
ilkap	ralba	irge4
st3gal3a	LOC101883130	gsto2
CABZ01087514.1	mir132-1	BX248118.1
pitrm1	cyp2p6	LOC110439614
si:zfos-80g12.1	hspg2	LOC108183594
calcrla	FP085398.1	mir135b
trmt61b	calcoco2	MAP3K13
zgc:92429	si:dkeyp-97b10.3	znf1180
stx11b.2	LOC101886530	BX936308.1
dhrs3b	tmem117	creb3l2
nrg1	cadpsa	si:zfos-464b6.2
ckmt2a	BX284696.1	wbp2
nt5c2a	rce1a	bag3
CR318601.1	si:dkey-54n8.2	eef1a1l2
wdcp	itga9	sqlea
gsk3aa	mia	si:ch211-1a19.3
insm1b	pafah1b2	nr2f1a
nudt6	cisd2	il17a/f3
unc119b	parp6a	hspa13
si:ch1073-296d18.1	mknk1	si:ch73-27e22.1
LOC559196	BX544877.1	cacybp
slc25a32a	CR548622.2	si:ch211-246m6.5
bcl6aa	LOC108190005	kcnq5b
ctdsplb	mibp	rgl1
im:7151449	CT027980.1	scn1ba
rev1	phlda1	rhbdl3
zgc:153993	XLOC_040582	eif2ak1
si:ch211-202e12.3	rab44	hspe1
si:ch211-132p1.3	LOC100536119	LOC103911884
si:dkey-238c7.16	tlcd2	ehd2b
znf1181	fam20cb	arhgef3l
zgc:101716	hic1	dnaja3a
tjp2b	parvaa	si:dkey-37g12.1
brat1	ednraa	hmgcs1
CC2D1A	dnajb1b	mindy3
trmt44	sult1st6	si:ch211-241e1.5
kirrel3l	crygn1	znf407
crybg1b	dnajb9a	gabrp
galca	slc5a6a	ackr3a
kmt2ba	LOC108179634	zgc:171566
zgc:110249	XLOC_028711	eef2k
si:dkeyp-73d8.8	XLOC_032002	si:dkey-27h10.2
chst15	aes	arrdc3b
mars	zgc:158423	si:busm1-266f07.2
dscamb	slc25a43	SLC46A3 (1 of many)
cntnap5l	XLOC_020172	rsrp1
si:ch211-253p18.2	vcanb	ppp1r13ba
rho	cyp27a7	map6b
roraa	atg10	dnajb4
si:ch211-134c9.2	zgc:173705	LOC101883855
cdc42se1	zgc:171459	cmtm7
ccdc85ca	si:ch211-102c2.7	hsd17b7
rab34b	stk10	CR847936.10
trim66	cib2	suv39h1b
eno3	FO834823.1	zgc:154058
zgc:173480	cep104	znf1121
zgc:158464	lonp1	g0s2
pdlim3b	cxcl18b	pdgfab
zgc:174310	pdgfbb	si:dkey-246e1.3
ddb2	col16a1	pmvk
LOC101883036	fkbp8	dnttip2
ndst1a	XLOC_008693	pign
zic1	gabrd	scml4
LOC103911880	LOC108179089	abcg2a
ndrg1a	rpz5	ucp2
trim44	si:ch211-207e14.4	snx17
CABZ01072254.1	si:ch211-248e11.2	tead1b
si:dkey-261j15.2	zgc:173720	LOC110440160
nop14	slain1b	sdf2l1
rergla	atp13a2	XLOC_000597
zgc:171220	si:ch211-216b21.2	zgc:174315
si:dkey-258f14.3	calcrla	LOC110440196
heatr5b	hoxb5b	ephx2
zgc:162193	nsdhl	rbl1
abhd11	hyal2a	ARMC6
pfkla	col18a1a	LOC110437891
capn7	CU570691.1	XLOC_032136
adcy6a	zgc:101851	si:dkey-112g5.11
txndc11	fndc3ba	LOC797104
SLC35E2A	myo5b	adra2b
smyd4	lgals9l1	chchd2
si:ch211-114n24.6	supt20	cdip1
stambpl1	ppp1r14ab	znf1113
wu:fi36c02	CABZ01086041.1	shisa7a
ostm1	ehd4	tnfrsf9a
rad23b	CABZ01038521.1	rai14
si:dkey-172k15.6	bco2a	mtcl1
rbbp8l	apln	ticam1
rnf141	XLOC_020712	LOC110439414
LOC101884520	si:dkey-172k15.11	rap1gap2a
CU855786.1	cd248a	tinagl1
gstz1	CT583728.25	mpp2a
si:dkey-177p2.6	si:dkey-27i16.2	st8sia4
smchd1	mical1	XLOC_032630
fbxl2	BX548247.1	klf11a
acadl	LOC100151196	tek
srsf7b	cebpb	zgc:174222
rab11fip5a	ric8a	mvk
si:ch73-144d13.5	CR751224.1	ak4
mdka	setd1ba	wu:fj29h11
mettl16	cdc42se2	kcnd1
mpzl2b	hmbsa	samsn1a
smurf2	st6galnac3	rem1
LOC101887070	aqp9b	XLOC_031786
LOC100750260	csmd2	cnn3a
arsh	krt18b	foxp4
LOC108181107	kcnj13	abr
klf5b	galnt6	XLOC_020301
slc4a7	FO834799.2	angptl3
abca1a	CU855930.1	st8sia3
cisd2	znf1114	tspan13b
dexi	tmem204	exoc8
opn3	laptm4b	znf1030
prickle2a	CU633479.6	hsdl1
pou4f3	myl9b	tbc1d15
arid3a	ponzr1	si:ch211-255p10.4
dynlt1	socs5a	cnn2
pafah1b2	cers1	FADS6
zgc:162939	mylka	XLOC_021582
BX547934.2	spen	klf3
si:ch211-133l5.8	nck2b	ppp1r14bb
dph7	arhgap29a	mapk14b
hmgcra	si:ch211-39k3.2	aldh1l2
crbn	srgn	psd2
rfx3	CU681842.1	pmela
arhgef28	myh9b	mtfr1
si:ch211-201h21.5	ficd	CU855552.1
si:ch211-161m3.4	CT030188.1	XLOC_014659
lsm14b	XLOC_028023	zgc:195173
peak1	e4f1	si:zfos-1069f5.1
zgc:171459	clu	olfml3b
CABZ01087948.1	CABZ01067581.1	LOC110438144
kitlga	skp2	pdk2b
si:ch211-271d10.2	wdr48a	XLOC_024377
rbms2a	cyb5a	si:dkey-17m8.2
pycr1a	sde2	LOC110438290
c2cd4a	LOC101882826	mmrn2a
tlk1a	kdsr	stip1
afmid	sdr42e1	grid1b
FAM163B (1 of many)	BX005085.4	inafm2
appl1	slc38a3b	atf5b
gabrp	LOC101885376	HECTD4
azin1a	CABZ01060373.1	PAOX
si:dkey-185p13.1	kat7b	mbnl3
si:dkeyp-2e4.6	zgc:123305	bcl6aa
nfybb	abcc4	prkcba
parp12a	agfg1a	phlda3
zgc:162971	zgc:172128	si:dkey-119f1.1
trit1	gpx4a	itprid2
CR391940.1	gnl1	si:ch211-74m13.3
anxa6	hacd3	st13
gria4b	CABZ01041962.1	tnfrsf1a
mrpl45	adma	xpo1b
gyg1b	BX901962.3	extl3
notch1b	gstt1b	MTERF1
aldh3b2	pstpip1a	spra
abcd4	cobll1a	gas6
zcchc24	nmbb	adra1d
LOC101883783	ankrd12	pfn1
ppfibp1b	CYTL1	prex2
tasp1	si:ch211-276c2.2	FP067440.1
stmn3	msmo1	ca5a
si:dkey-215k6.1	si:dkey-205h13.1	atic
cntn4	prx	XLOC_023492
taf6l	si:cabz01071907.1	ctdsp1
rnf150a	pdzrn3b	LOC110439488
slc25a15b	pacsin3	XLOC_020730
urb1	rab34b	hpgd
sc5d	XLOC_025098	tmem14cb
XLOC_023879	atp2a2a	ecrg4a
alg8	hyal1	cables1
CU681842.1	frem1b	si:dkey-96n2.1
si:dkeyp-38g8.5	LOC110439320	CABZ01068469.1
si:dkey-188i13.9	CABZ01054394.1	XLOC_021306
hydin	hyal6	kpna7
pi4k2a	lsm14b	CR759927.2
umad1	zgc:153116	elk1
gfod2	epyc	si:dkey-266m15.7
XLOC_031109	zgc:66313	tnfaip6
fank1	lhx6	CU682811.2
nuak1a	matn4	plekhg4
e4f1	l3mbtl1b	cyp2j20
zgc:175264	vmp1	BX664610.1
dusp11	chrna4a	rfx1b
cep104	dusp14	dnajb2
dync2li1	slc6a6b	calr
ciao2a	irge4	col14a1a
si:dkey-82i20.2	gsto2	CU914156.1
cacna1ab	map4k6	dusp3a
fam161b	zgc:158257	htra3a
cactin	BX248118.1	rln1
chchd4b	LOC110439614	slco1d1
cdh24b	LOC108183594	BX470211.1
zgc:153293	mir135b	podxl
ppp2r3b	MAP3K13	si:dkey-210j14.3
hspb1	sh3gl2b	hnrnpa3
stard13b	znf1180	id1
med16	BX936308.1	CU914622.2
klhl2	si:ch1073-296i8.2	hspa4l
CR385078.1	LOC101885758	si:dkey-117m1.4
sufu	creb3l2	XLOC_034492
si:ch211-212k18.8	si:zfos-464b6.2	fgfr1a
lrrn3a	wbp2	gpr78a
si:ch73-40a17.4	bag3	si:ch73-211e3.1
col15a1a	si:dkeyp-100a5.4	sypl2a
BX548028.1	eef1a1l2	serpine1
frmd3	cebpd	epn3b
LOC103911884	sqlea	mir124-3
zgc:113348	si:ch211-1a19.3	lss
slitrk5a	nr2f1a	chchd10
gnai3	il17a/f3	sinhcaf
si:ch211-212g7.6	si:dkey-183p4.10	pde7a
zbtb16a	zmynd8	emd
clic4	plat	nid1a
fkbp9	hspa13	slc22a17
gatd3a	znf1083	yap1
lmna	si:ch73-27e22.1	chaf1a
si:ch73-103b2.1	zgc:114104	si:ch211-127b6.2
cdc42ep2	cacybp	sema4ab
mitd1	tjap1	CR318588.4
dusp12	si:ch211-246m6.5	CR932360.2
trpm3	CR790380.1	MMP23B
zgc:63831	kcnq5b	baalca
tuba4l	alkbh8	BX649559.1
fosab	si:dkeyp-53d3.5	LOC108182865
qpct	glrx	si:ch1073-281m9.1
vps9d1	rgl1	foxc1a
cyb561a3a	BX323884.1	foxo1a
specc1	scn1ba	ppp1r13l
asah1a	rhbdl3	si:dkey-199m13.7
PLPP7 (1 of many)	eif2ak1	zgc:152753
si:dkey-109j17.5	hspe1	elovl5
sh3glb2a	LOC103911884	kcnd2
pias1a	ehd2b	zgc:153119
ppp2caa	zgc:173517	lyst
ankmy2a	amot	LOC108191529
itgae.2	LOC101883730	si:dkey-172k15.5
hnrnph1	arhgef3l	sugt1
gulp1a	dnaja3a	zgc:63831
mntb	si:dkey-37g12.1	CU896541.1
CR391986.1	hmgcs1	hspd1
CABZ01043955.1	mindy3	ppp1r3da
si:dkey-19b23.7	si:ch211-110p13.9	tex11
pcdh1a4	si:ch211-241e1.5	zfp36l1b
bmi1a	alg3	marveld1
si:dkey-172m14.1	LOC559196	XLOC_011085
ubxn4	znf407	CR383680.3
XLOC_039063	kdelr2a	pcdh1g14
LOC570903	gabrp	LOC103909212
st6gal2a	rprma	gng2
ldhbb	neo1b	FQ311928.1
myh11a	XLOC_002422	tmem218
GABRR1 (1 of many)	ackr3a	foxj2
si:rp71-1d10.8	zgc:171566	crlf1b
prep	six6a	PRDM15
CR407584.1	eef2k	LOC103908980
si:dkey-33c14.7	si:ch73-199e17.1	CR854907.1
crybg1a	CT027801.2	atp1a1a.1
LOC100331115	si:dkey-27h10.2	ecm1b
fam3c	arrdc3b	EML6
aanat2	si:busm1-266f07.2	fdxacb1
CABZ01079480.1	SLC46A3 (1 of many)	pter
arhgap20b	rsrp1	adcy6a
rlbp1b	ppp1r13ba	disp1
ccdc130	map6b	slc36a4
upk3b	zcchc4	smarca2
elfn1a	CR848667.1	mhc1zba
ldb2b	tlk2	si:ch211-126i22.5
FQ377903.3	dnajb4	gemin4
slco1c1	dnase1l4.1	kcna1a
CABZ01095001.1	zdhhc8b	XLOC_027844
scrib	LOC101883855	mfap5
dnajc11a	cmtm7	cdkl5
shisa8b	si:ch73-257c13.2	rbm14a
CR405715.1	si:ch1073-228h2.2	si:dkey-11f4.20
cbx3a	hsd17b7	large2
si:ch211-76m11.8	CR847936.10	prelid3b
slc44a5a	cdkn1ba	tmem69
tep1	si:dkey-222p3.1	pitx2
flj13639	efna3b	LOC557729
BX248324.1	suv39h1b	CR735102.1
LOC108191536	XLOC_008804	idi1
lin28a	zgc:154058	pogza
lgals3b	BX901962.2	ccl34b.1
lipt2	LOC101884756	ccl38.1
lmod2b	adora2b	fam13b
LOC108191766	znf1121	tcf12
lfng	g0s2	LOC103911445
shank3a	pdgfab	syngr2a
ap4b1	slc38a4	afap1l2
btbd3b	BX005414.1	npc2
taf2	si:dkey-246e1.3	bnip1a
si:ch211-281l24.3	pmvk	si:dkey-240n22.6
abcc2	ptprq	clic4
wdr48a	epha7	si:ch211-114m9.1
si:ch211-108d22.2	LOC103910951	slc12a7b
r3hdm4	rabl6a	znf1151
lpar1	si:ch211-85n16.3	chst6
klf5a	dnttip2	ftr51
minpp1a	pign	tti2
BX649416.2	scml4	si:ch73-272h24.1
cox18	abcg2a	mdga1
supt4h1	kank2	tanc1b
si:ch1073-174d20.2	ucp2	si:ch211-204c21.1
LOC101885394	snx17	slc5a3b
znf521	tead1b	nr1d1
cenpv	LOC110440160	FO704607.1
si:ch211-213a13.1	sdf2l1	CR388166.2
trappc9	XLOC_000597	galnt14
rela	zgc:174315	ppp4r1
znf1001	si:dkey-182i3.10	map3k20
gcat	LOC110440196	cyp51
mrpl58	ephx2	zbtb17
bnip2	si:ch211-225b11.4	igfbp7
BX927193.2	BX248521.2	copz2
usp37	rbl1	cxcl12b
plppr5a	ARMC6	gpr137ba
gramd1ba	tpd52	AL935300.3
znf362a	cep68	tuft1b
LOC100007258	LOC110437891	LO018474.1
cd82b	AL928854.1	arfip1
prex2	si:dkeyp-123h10.2	mpzl2b
pex11a	atrnl1a	c6ast4
LOC571912	XLOC_032136	gper1
wbp11	si:dkey-112g5.11	PQLC1
mynn	LOC797104	si:ch211-261n11.7
si:ch73-380l10.2	adra2b	carhsp1
si:dkey-225f23.5	wu:fj16a03	atp1b1a
cep72	chchd2	tmem176l.1
srbd1	LOC100334104	kitlgb
map3k20	rab32a	eomesa
adgrl1a	crtc1b	pola2
ntrk3b	cdip1	si:dkey-7j14.6
dhrsx	znf1113	dhcr7
sema3b	shisa7a	calua
RASSF10	pimr109	XLOC_034522
nebl	scarb1	gpd1b
klhl24a	rnf145b	XLOC_028371
glrx2	tnfrsf9a	pja2
mkln1	rai14	akap9
crtc3	btbd7	klf2a
si:dkey-217f16.5	eaf2	slc35g2a
si:cabz01021433.2	mtcl1	BX072576.2
BX664610.1	zgc:173480	ccdc85cb
si:dkey-148f10.4	cdc25d	calub
si:ch211-237l4.6	lmo2	nfil3-6
si:dkey-9i23.15	ticam1	si:dkey-29h14.10
ypel5	LOC110439414	zgc:162952
cldn15b	klf5a	syt14a
GPR180	fam3c	mxe
cnot6b	rap1gap2a	pusl1
tfe3a	gfpt1	fgf20a
si:dkey-24l11.2	tinagl1	LOC110439308
XLOC_005004	pcdh18b	tmem97
tmco3	mpp2a	FP016056.1
cx43	asl	srsf1b
rhogb	st8sia4	tpm2
plxnc1	XLOC_032630	banp
ppp1r3cb	klf11a	ppfibp1b
prdm8b	tek	gfi1ab
txnrd2.2	BX548028.1	acss3
igfbp7	appl1	BX005129.3
abcc8b	zgc:174222	LOC110438047
lrch3	mvk	cyp27a1.4
kcnj19b	ak4	lxn
unkl	efemp2a	rab15
slitrk6	wu:fj29h11	si:ch211-10d23.5
gab1	kcnd1	tcirg1a
cry1ab	samsn1a	unc45a
sin3ab	XLOC_005199	golga5
XLOC_008303	nuak2	map4k5
pmp22b	trarg1a	CR848812.1
tmem82	si:dkey-70p6.1	irf7
si:ch73-234b20.5	rem1	acsl1a
akap9	porcnl	si:dkey-126g1.9
gtf3c3	tmem138	samd1a
entpd1	XLOC_031786	oser1
drd1b	cnn3a	si:ch211-215a10.4
LOC108190785	itpr1a	cflara
dnajb12a	rhpn2	si:dkey-275b16.2
si:ch73-257c13.2	zgc:153372	pcolcea
tmeff2a	foxp4	secisbp2
tfap2b	abr	neurod1
sptbn1	ankdd1a	si:rp71-36a1.2
slc29a4	XLOC_019883	srrm4
gadd45ab	antxr2a	zgc:113263
dpp7	XLOC_020301	cbfa2t3
pllp	si:dkey-210j14.5	LOC108190674
pcdh1g29	angptl3	pias1a
scarb1	st8sia3	yif1a
ints11	tspan13b	fbxo44
tmem117	exoc8	smap2
fxn	znf609a	dpf2
LOC103908683	znf1030	AL929210.2
SAMD12	hsdl1	si:ch211-127m7.2
ndufa4l2b	usp13	spry4
znf1036	tbc1d15	LOC110437968
si:ch211-79l17.1	si:ch211-255p10.4	rbm41
eaf2	prickle1b	nfxl1
gpr146	cacna2d4b	zgc:153896
pdgfab	cnn2	eif2ak3
wu:fe17e08	FADS6	ackr3b
si:busm1-266f07.2	XLOC_021582	igfbp5b
LOC100535743	klf3	igfbp1a
apoeb	ppp1r14bb	ccdc80
phyhiplb	mapk14b	dlg4a
pxnb	GRIK2	trove2
triobpb	aldh1l2	CR293507.1
nde1	sufu	rgs11
rab11fip3	psd2	arid3a
kctd3	pmela	soga1
slc8a1b	mtfr1	si:dkey-33c12.11
tnrc6c2	her9	rbp4
nlrc3	CU855552.1	nrde2
mbd1b	zgc:163077	chsy3
tfr2	cdab	kif26ab
LOC100003182	si:ch211-201h21.5	pkig
CABZ01067581.1	XLOC_014659	cx43
fam155a	zgc:195173	txndc5
gmeb1	si:zfos-1069f5.1	chpf2
dars2	rbpms	CU137645.1
BX322657.4	olfml3b	XLOC_029505
ptprk	cenpv	pygb
ints4	LOC110438144	foxred1
pag1	pdk2b	vip
slc25a37	XLOC_024377	LOC103909205
setdb1a	si:dkey-17m8.2	specc1lb
krt18b	LOC110438290	iqgap2
tp53inp1	mmrn2a	atg16l2
CR392012.2	ddrgk1	utp25
wdr6	derl3	ccser1
cntnap2a	stip1	cdc34a
cd59	BX088688.2	vhl
lrrcc1	grid1b	rbm11
si:ch211-141e20.2	gpsm1a	klhl26
EML5	inafm2	BX571680.1
XLOC_010184	lfng	LOC103912018
tnc	atf5b	eif3jb
si:dkey-4p15.3	HECTD4	ptges3b
LOC101884510	PAOX	nudcd2
CABZ01039096.1	kcnk1a	si:dkey-16j16.4
slc36a4	si:dkey-57k2.7	cyth1b
si:dkey-121a11.3	tspan35	gsta.1
fam149b1	mbnl3	mgll
si:dkey-35m8.1	mxd1	tuba8l
dnmt3ab	ctdsp2	zgc:162879
si:ch211-253p2.2	bcl6aa	ncaldb
patj	cdc42ep2	abrab
znf1030	prkcba	f3a
ackr4b	phlda3	ldhd
csmd2	si:dkey-119f1.1	hax1
si:dkey-14k9.3	itprid2	BX294383.1
il1rapl1a	si:ch211-74m13.3	impa2
rln1	st13	ptpn4b
nanos1	rmi2	rnf213a
zmym2	r3hdm2	zgc:113119
tmem30ab	tnfrsf1a	si:dkey-184p18.2
dlgap3	xpo1b	CU468915.1
znf1139	extl3	pof1b
zgc:112980	stt3b	pcdh2ab3
med13b	MTERF1	gnmt
mex3c	spra	nmrk1
gpr186	gas6	rnf144ab
col4a3bpa	jph3	hmgcra
pcnx4	adra1d	cdkn1a
kcnd3	zgc:175264	zdhhc3a
znf609a	ppp1r12c	CU459065.1
CABZ01080056.1	pfn1	pparab
im:7152348	mif4gda	sgk3
scarb2a	prex2	rfc4
pltp	FP067440.1	LOC103909522
zgc:123181	ca5a	oaz2a
LOC110438375	atic	akt2l
med24	myl9a	si:ch211-262h13.3
AL929243.1	XLOC_023492	scn1lab
si:ch1073-345a8.1	ctdsp1	lcp1
zgc:154077	LOC110439488	plce1
tmem51a	CABZ01066921.1	rp2
CABZ01032476.1	XLOC_020730	dusp6
sema4ba	hpgd	LOC100535191
BX248521.2	vkorc1l1	slc35g2b
slc25a22a	fam53b	si:dkey-18a10.3
nrip1a	tmem14cb	ptprnb
kdm4aa	rap1gap2b	fbxo10
stk26	LOC100332847	slc8a2a
XLOC_029505	tshz2	bbc3
ykt6	ecrg4a	si:ch211-270g19.5
cemip2	pard6b	zmp:0000000735
pla2g15	cables1	pdzd3a
XLOC_035103	zgc:112285	gstt2
iqsec2b	nfyal	FO704750.1
rgma	si:dkey-96n2.1	sh3bp4a
zgc:153157	CABZ01068469.1	hrasls
XLOC_016838	XLOC_021306	jmjd4
ptpn23b	apoeb	pcdh2g1
bgnb	cox8b	ankrd10b
srxn1	glud1a	zgc:55781
lcmt2	CU074419.2	brdt
cxcr3.2	vgll4b	tp53i11a
XLOC_028711	kpna7	mgst1.2
slc25a21	pycr1b	tuba4l
lsg1	gcfc2	tcn2
man2a2	CR759927.2	pdia6
sfxn1	csf2rb	nrip1a
dcaf11	elk1	tusc2a
kcnj8	tmed5	tm7sf2
nsun4	si:dkey-266m15.7	BX957297.2
rpz5	LOC110439581	elfn1a
CABZ01111496.1	il15	si:ch211-225b7.5
oxsr1b	tnfaip6	mknk2b
mrm3a	CU682811.2	zgc:92606
ern2	dscama	si:ch211-276i12.9
znf1083	fbxo30b	XLOC_039063
smpd2a	plekhg4	slc35b1
si:ch211-285j22.3	cyp2j20	zfp36l1a
smc1a	si:ch73-263o4.4	zgc:113184
LOC797963	BX664610.1	praf2
LOC101882691	ptprua	CR589875.2
scnm1	adck2	tmem150ab
sema3ab	slc25a21	BX247868.1
AL845324.1	si:dkey-35m8.1	zbtb37
mxe	rfx1b	hbp1
jazf1b	dnajb2	lmna
tmem102	rnpepl1	cyp26a1
c1qtnf4	mdka	slc25a47b
gpr19	calr	selenou1b
ssuh2rs1	col14a1a	zgc:113423
XLOC_030786	lmf2b	dnal1
CR931813.2	reep3a	znf1009
zc3h10	irx4a	LOC108179621
hdac11	gpr158b	atf7ip
LRRC75A	XLOC_022034	XLOC_009562
cldn5a	C12orf75	ntng2a
lmo1	CU914156.1	minpp1a
cfl1l	dusp3a	pcdh17
zgc:174890	tmem187	XLOC_018328
enox1	znf1085	slc19a1
AL590149.1	htra3a	katna1
zdhhc21	ahrra	cep72
ccdc136b	rln1	cbx7a
gtf2h1	slco1d1	cant1b
ppp1r14ab	BX470211.1	im:7145024
pitpnaa	ogal	ebp
dclre1a	fam49a	onecut2
bmp1a	dph2	lrfn5b
slitrk1	podxl	zgc:153911
sinhcaf	si:dkey-210j14.3	pim3
lyst	hnrnpa3	radx
ralgapb	id1	hmga1b
grm2a	CU914622.2	coro1a
fscn1b	hspa4l	phf10
hivep3a	si:dkey-117m1.4	sdr39u1
si:dkey-184a18.5	znf1133	mapk14a
nab1b	XLOC_039146	poll
rgs6	LOC108180204	stard10
nadk2	XLOC_034492	rab11fip1b
gas8	fgfr1a	gulp1a
mplkip	gpr78a	comta
si:dkeyp-68b7.7	si:ch73-211e3.1	cav2
epyc	LO016987.2	im:6904045
rad18	si:ch1073-443f11.2	grna
si:ch211-258f14.2	sypl2a	bbs10
XLOC_008494	serpine1	chpfa
si:ch211-247j9.1	cnnm4b	si:ch211-253p18.2
marco	epn3b	srp68
cobll1a	mir124-3	GPR89B
jade3	mrpl42	stk40
mxra7	mir199-3	BX465862.3
plekhg4	lss	cbx1a
lrfn5b	zmym2	usp31
ctc1	endou	LOC110437735
XLOC_018384	slc25a55a	si:dkey-93n13.2
arhgap36	chchd10	tmem63a
ppardb	LOC108183588	atp6v0a1a
tmem154	sinhcaf	si:dkey-23f9.4
cd2ap	neb	gpsm2l
ccdc3a	pde7a	zgc:153284
si:ch211-229l10.11	emd	tspan15
plat	nid1a	tbp
gsdf	zgc:101016	slitrk2
dhx37	slc22a17	dnmbp
tcn2	yap1	papolg
hic1	chaf1a	tspan4b
si:ch211-214j24.14	sh3bp5a	XLOC_014530
parvaa	si:ch211-127b6.2	tbcelb
cdc42ep1a	sema4ab	zdhhc12a
rps6ka1	CR318588.4	prpf18
CABZ01090373.1	tnfsf13b	sel1l
prdm9	CR932360.2	lamp1a
zgc:66474	MMP23B	ptges3a
si:dkey-78a14.4	ccl44	BX649250.1
zgc:153317	baalca	klf2b
gm2a	bcas3	dhrs1
gcdhb	BX649559.1	stard7
si:ch211-154e10.1	coq10b	sox7
LOC100330186	srfa	CABZ01061495.1
NPFFR2	LOC108182865	hs3st1l2
si:ch211-225b11.1	si:ch1073-281m9.1	arsh
dkk2	foxc1a	notch1a
DHDH	foxo1a	vsx2
trim105	ppp1r13l	si:dkey-9i23.16
tmem150ab	si:dkey-199m13.7	gpank1
nhsb	zgc:152753	cd74a
fzd7a	elovl5	lmf1
crhbp	kcnd2	si:ch211-151p13.8
chaf1a	tram1	mvda
zgc:162936	zgc:153119	bckdhbl
LOC110439849	lyst	aifm2
gldn	LOC108191529	irs2a
pyya	metrn	slc35e3
pdk1	calr3a	tpm4a
nr2c2	dhx30	gng12a
CT583672.1	si:dkey-172k15.5	bahd1
kcnj13	mpped2	FP103005.1
zgc:113336	sugt1	fbxw7
BX649250.1	mir29b-1	zgc:92630
nlrc3l	eepd1	arl4ab
aplnr2	fpgt	LOC101883873
gsta.1	zgc:63831	CR931780.1
vamp5	CU896541.1	XLOC_020099
si:dkeyp-67f1.1	csk	taz
chordc1a	hspd1	slc7a9
BX321870.2	ppp1r3da	zgc:56676
LOC101887034	dusp11	pdlim2
sqlea	tex11	dub
wu:fj29h11	map3k10	wnt6a
klf2b	zfp36l1b	col1a2
znf1129	marveld1	gsta.2
nek2	XLOC_011085	plpp2a
col6a4a	CR383680.3	rbm48
havcr1	zgc:103508	pgls
nfkbie	mrtfab	fam174b
emilin2a	pcdh1g14	krt18a.1
gstcd	LOC103909212	znf985
znf1171	gng2	scn3b
acox1	umad1	purba
si:ch211-74m13.3	fasn	specc1
zgc:171673	cnot7	LOC103911377
lrrc40	cthrc1a	si:rp71-36a1.3
si:cabz01021426.2	FQ311928.1	si:ch211-59h6.1
cenpk	cdc37l1	ghra
fam193b	tmem218	afap1l1b
CU469526.1	foxj2	tmed1b
si:ch211-270g19.5	ARHGEF17	afap1
CU570894.2	crlf1b	crfb1
si:ch211-106h4.9	LOC110439376	cdadc1
zgc:101765	zbtb1	aida
furinb	vcla	CU207354.1
nubp1	CU469577.1	BX470238.1
zfp36l2	taf1a	LOC108180076
CR388042.1	PRDM15	rabl2
dok1b	LOC103908980	cited1
wipf2a	hemgn	zgc:172122
hspa13	CR854907.1	si:dkey-19b23.7
slc19a2	mapk6	prickle3
tspan4a	nkain2	vamp8
si:dkeyp-68b7.5	cd74b	serpina10a
thumpd2	slc25a25a	prodha
ints7	si:ch211-261p9.4	amotl2a
mtrf1l	atp1a1a.1	LO017784.1
FO905040.1	pard6gb	CABZ01081780.1
zgc:153116	ecm1b	isoc2
znf1024	bzw2	ppp6r3
atp6v0e1	EML6	si:dkey-85n7.6
CABZ01021433.1	fdxacb1	zgc:173619
slc25a47b	pter	mgat4a
arhgef5	mex3c	LO018128.1
plxdc2	vezt	zgc:154064
mpp6a	kctd1	elovl6
pde7a	AL928657.1	LO018363.1
pkp2	pitpnm3	nucb2b
LOC110437744	si:ch211-286b5.2	trip6
LOC108179692	serhl	bmpr1ab
pcbd1	adcy6a	slco1c1
LOC101883391	disp1	vipr1b
si:ch211-284e13.5	larp1b	TMEM132D
XLOC_032001	ciao2a	xpo4
LOC108183709	lman2lb	isca2
chrm2a	tfdp2	insig1
lin54	si:ch211-237a4.2	zgc:91860
arhgap12a	slc36a4	stag1b
FAM72B	smarca2	bbox1
s1pr5a	mhc1zba	gnpat
iqce	si:ch211-126i22.5	LOC103910600
grik1a	gemin4	pigv
mrm1	si:ch211-232b12.5	egfl7
inhbaa	srd5a1	cbr1
hdac5	plecb	AL840638.1
hells	znf982	ets1
tmem248	FP016005.1	erp44
ehd4	zgc:112980	si:dkey-147f3.4
sult2st3	si:ch211-202e12.3	ehhadh
morc3a	cracr2ab	znf979
rttn	kcna1a	pgm1
mtmr7b	XLOC_027844	si:ch73-158p21.3
fam169aa	mfap5	txlng
zbtb41	cdkl5	XLOC_008119
CR792453.1	ccdc43	si:dkey-27o4.1
inhbb	rbm14a	cdk15
si:dkey-246e1.3	zgc:174863	si:dkeyp-80d11.10
LOC108184060	zgc:171740	cfap410
rnf165b	mta1	LOC103911449
eef2kmt	si:dkey-11f4.20	nkain4
map2k5	aldh2.1	tctn1
traf3ip1	large2	litaf
focad	anks1ab	bida
gb:ai877918	prelid3b	ifi30
BX649398.2	tmem69	asb7
XLOC_013240	penkb	CABZ01081777.1
si:dkey-246j6.1	pitx2	slc29a1a
LOC110437857	pcdh2ab5	atp6v0e1
AL928657.1	LOC557729	si:ch211-120g10.1
CU062501.1	CR735102.1	sdf2
kdrl	CABZ01092746.1	itsn2a
spry4	pou4f2	zgc:64051
BX957322.1	idi1	prmt7
ccnd1	tsc22d2	slc16a1a
jmjd4	pogza	CABZ01055522.1
XLOC_023730	kat2b	sb:cb1081
slc12a5a	znf687a	RF00231
emid1	DDX17	CR786577.1
si:dkey-190j3.6	rufy1	ctdspl2b
trpv6	lpin1	si:dkey-151p11.2
XLOC_034492	ccl34b.1	kti12
adss	ccl38.1	col4a3bpa
LOC101886860	fam13b	epas1a
elmo3	sox13	scube1
tmc6b	sort1b	abcf2b
CABZ01026153.1	tcf12	trmt61b
ube3b	slc23a2	si:dkey-100n23.3
setd6	stk17al	znf692
sh3bp4a	LOC103911445	si:dkeyp-92c9.2
zgc:194621	casp8	CU570894.1
bach2a	syngr2a	mlc1
ksr2	LOC101882703	smim14
lrfn2b	afap1l2	sh3bgrl
XLOC_027844	ddb2	gabrr2a
fam163b	lrch3	xrcc4
dmd	npc2	zgc:158343
gnmt	si:ch211-160d20.3	XLOC_025573
gpd2	bnip1a	tent5c
znf1017	si:dkey-240n22.6	phospho2
setd5	lipt2	mob2b
si:ch211-241b2.1	si:dkey-182g1.10	rad1
vps39	clic4	si:dkey-102m7.3
si:dkey-20i10.7	arrdc1b	si:ch73-197b13.1
l3mbtl1b	znf644b	si:dkey-172k15.4
irak3	si:ch211-114m9.1	XLOC_004652
si:ch211-57i17.1	rps6ka1	tbce
dgat1a	slc12a7b	rpusd1
notchl	znf1158	slc25a38b
si:dkey-106g10.7	rida	rpl37
dnajb12b	znf1151	arhgef18b
tnfrsf11b	chst6	si:dkeyp-110e4.6
clic1	fam210ab	inavaa
slc6a9	ftr51	si:dkey-32e23.4
rhbdd2	desi1b	gstcd
btr09	atf6	ercc6
fbxl14b	tti2	zgc:194665
mblac1	si:ch211-216l23.2	papss2b
si:dkey-11c5.11	si:ch73-272h24.1	wdr92
anks3	XLOC_003685	srsf7b
CU929073.1	ildr2	CT867948.1
arl6ip6	nacc2	ciao2b
ftr05	ptgfrn	lrrc61
ercc6	c1qa	si:dkeyp-72g9.4
rpap1	mdga1	dhtkd1
fxyd1	tbc1d10aa	zgc:113278
si:ch1073-127d16.1	phactr4a	fkbp14
crygn1	XLOC_010899	prdm2a
rint1	tanc1b	si:ch211-258f14.2
zgc:173693	si:ch211-204c21.1	fosl1a
nras	slc5a3b	smarca1
zgc:174863	nr1d1	si:dkey-217d24.6
dhx30	agpat4	ufsp1
BX323590.1	FO704607.1	tmem241
slc45a2	kmt2e	BX539336.1
CT583646.2	BX005450.1	zgc:174653
XLOC_005779	si:ch211-165d12.4	znf395b
cavin2b	grb10a	LOC110440202
sdk1b	CR388166.2	XLOC_034224
dhtkd1	klhl29	cnksr2b
dicp1.1	galnt14	uri1
f3b	ppp4r1	atp6v0a2b
deaf1	carf	CABZ01086877.1
slc12a7b	pold2	BX537342.1
FO704821.1	map3k20	XLOC_008935
tmem176	cyp51	myo16
XLOC_018958	rab35b	rfx3
gcfc2	cln5	si:dkey-28a3.2
bahcc1a	tanc2a	znf503
si:ch211-197l9.2	pet100	si:ch211-5k11.8
si:dkey-102c8.2	si:ch211-79k12.2	mylipa
XLOC_019023	zbtb17	si:ch211-195o20.7
gpsm1a	gm2a	bhlhe41
si:dkey-159f12.2	scrt1a	zgc:171679
CABZ01054394.1	igfbp7	CU640433.1
ctdsp1	XLOC_041857	mocs2
exo5	rapgef5a	si:ch211-286b5.5
kcnj9	copz2	mettl24
si:ch73-199e17.1	cxcl12b	grapa
rbm41	insrb	mef2b
BX539325.1	nabp1a	CT573344.1
LOC103908612	gpr137ba	fam234a
XLOC_013854	AL935300.3	lamc3
znf1115	nrbp2a	emc8
hinfp	sox18	gpatch8
hsp70l	tuft1b	rbm6
ccdc30	LO018474.1	SMIM18
LOC100149554	hbba1	id2b
GDPGP1	arfip1	spc25
hbaa1	adcy3a	socs2
gareml	irf2bp2b	mpeg1.1
blvra	mpzl2b	faxca
sult6b1	notch2	glo1
si:ch211-126i22.5	usp2b	zgc:162945
si:dkey-6d5.1	c6ast4	xpnpep3
tnfsf13b	si:ch211-156b7.4	mob1a
FO704813.1	lrfn4a	rasip1
prox1b	mrpl9	itgb5
MARCH4 (1 of many)	gper1	prmt9
glipr2l	zgc:66447	BX004991.1
CR376741.1	rrm2	slc50a1
ecsit	PQLC1	fibinb
zgc:113691	bmp2k	atf3
XLOC_017021	si:ch211-261n11.7	nsmce2
CABZ01070469.1	XLOC_034393	osgin2
ttll3	mlec	XLOC_016198
CR790380.1	gale	f5
si:dkey-58j15.10	BX465844.1	sparc
ier2a	carhsp1	mapre1a
si:dkeyp-97a10.2	atp1b1a	fam8a1b
XLOC_031786	tmem176l.1	txndc11
tnnt1	BX957362.1	ell2
nmu	kitlgb	ikzf4
crb2a	ptpn23b	rbm27
mctp1a	eomesa	rccd1
LOC108190593	pola2	si:ch1073-345a8.1
srfa	si:dkey-7j14.6	fcer1gl
ccdc85a	msantd4	hivep1
capgb	FO704610.1	p4hb
bambia	gna12a	sh2b3
loxl2a	ern2	fam199x
si:dkey-69o16.5	mkln1	zmat3
gng10	zgc:92242	raraa
si:dkey-217d24.6	dhcr7	slco4a1
AL935300.3	calua	si:dkey-215k6.1
LOC110438858	TENT5A	HTRA2 (1 of many)
ggh	kat14	znf1100
si:dkey-7i4.8	XLOC_034522	bach1a
dmap1	gpd1b	si:dkey-29p10.4
cbr4	XLOC_028371	tmem169b
si:ch73-197b13.1	LOC103909810	hps6
si:dkey-27c15.3	nras	ube3b
BX537288.2	rad21b	si:dkey-7i4.21
cul5b	pja2	cybc1
eogt	akap9	si:dkey-82i20.2
LOC101882460	si:ch211-196h16.5	sh3bgrl2
sergef	klf2a	CR854838.1
hs3st2	FP325358.1	rplp2
rnf207b	slc35g2a	rps29
cnot7	mrnip	si:ch211-284e13.6
alas2	BX072576.2	LOC101885065
pax10	ccdc85cb	nudt18
si:ch211-137i24.12	calub	atxn1l
ankrd50l	nfil3-6	deptor
LOC108190923	zgc:171971	pcdh1g18
BX957274.1	tbc1d5	CR450785.1
gfi1ab	si:dkey-9i23.8	znf1104
LOC100329627	si:dkey-29h14.10	stxbp3
si:dkey-210j14.5	zgc:162952	si:ch73-281n10.2
rufy1	rabl6b	junba
thrap3a	syt14a	znf706
si:cabz01054396.2	gchfr	crebrf
znf999	mxe	CR388369.1
tm7sf3	pusl1	plppr5a
phactr3a	znf1164	CU467861.1
samd11	fgf20a	tnfaip2a
casp8	LOC110439308	zgc:112332
zgc:113295	tmem97	mtg1
CR753876.1	FP016056.1	mrtfbb
ARMC6	glipr2l	pigm
si:dkeyp-2e4.7	srsf1b	si:ch211-195b13.1
CDPF1	tpm2	hnrnpa1a
slitrk2	znf1091	sult1st1
si:ch73-221f6.3	banp	e2f3
LOC100534853	ppfibp1b	pid1
XLOC_004195	gfi1ab	si:dkey-188i13.11
shisa9b	zgc:171482	mir129-1
si:ch73-156l6.2	acss3	si:dkeyp-88h4.2
arhgap44	BX005129.3	plekhg7
her9	si:dkey-154b15.1	ppp2cab
top3a	bbs1	dvl1a
FP074902.2	LOC110438047	adar
c1qtnf1	cyp27a1.4	si:ch73-174h16.4
nphp4	lxn	znf45l
serpine1	rab15	epdl1
FP016056.1	CABZ01090373.1	hnrnpa1b
znf1023	znf16l	LOC103911968
paxx	si:ch211-10d23.5	ankrd13a
ctnna1	tcirg1a	inpp5l
LOC110439623	unc45a	tmem68
si:ch1073-406l10.2	golga5	zgc:162971
cdt1	cyp2ad3	ptcd2
slc2a3b	map4k5	rfc2
si:dkey-188i13.10	crtac1a	si:ch73-217b7.1
znf982	CR848812.1	si:cabz01071911.3
radx	irf7	rc3h2
si:ch211-74m13.1	acsl1a	cfl1l
zgc:85789	mtus1b	rn7sk
slc18a2	si:ch211-281l24.3	slc3a2b
BX511120.1	si:dkey-14d8.1	si:dkey-77f5.14
fam234a	cbx4	emc7
LOC100001832	AL772314.1	sp8a
socs5a	rln	arpc1b
eif3bb	ganc	hsd17b2
plekha8	si:dkey-126g1.9	ube2w
cd7al	samd1a	rpl39
hyal1	prtfdc1	nr2c2
LOC100535225	oser1	FQ377903.3
rfc2	foxg1b	rpl35
si:dkey-172k15.5	CU024870.1	e2f4
jcada	ptgdsb.1	sec24d
si:ch211-255p10.4	zc3h4	si:ch211-220f16.1
LOC101885705	slc25a23a	CR407584.1
ndufa4l2a	si:ch211-215a10.4	si:dkey-18j18.3
hrasls	FP017215.1	gpc2
cldn12	cflara	BX927130.3
kank4	si:ch211-235o23.1	shda
hsp70.3	si:dkey-275b16.2	jak2b
kremen1	pcolcea	nfat5a
mtif2	secisbp2	CU468920.1
lss	si:ch211-261n11.5	si:ch211-113e8.10
prkd2	neurod1	col1a1b
fam210b	si:rp71-36a1.2	zgc:112102
scrt1b	srrm4	pigh
b3glctb	cryz	hydin
cdh24a	admb	timp4.3
shda	zgc:113263	cxxc5b
LOC101884172	six4b	cysltr2a
mustn1b	si:dkeyp-113d7.1	hlfa
pecam1	tet1	nectin1b
LOC108184007	p3h2	sall3a
ptgis	ehd3	im:7142702
il13ra1	cbfa2t3	tlr7
adgra3	LOC108190674	flna
si:zfos-128g4.1	dyrk1b	plekha8
tead3a	pias1a	zgc:92335
col1a1b	yif1a	cpne1
tspan33b	fbxo44	fam114a1
znf142	smap2	sb:cb81
ncaph2	SBNO2	tufm
aqp9b	dpf2	rps14
cyp2j20	nt5c2a	nrip2
znf1164	slc10a7	atp5md
LOC101886403	lrrc29	prkab1b
ccdc187	lgals3bpb	atl3
nmrk1	AL929210.2	nprl3
lrp1ba	kcnj9	ints12
slc30a10	si:ch211-127m7.2	slc6a4a
pik3c2a	spry4	tmem108
CR749775.2	hnrnpdl	LOC101887070
p2rx7	LOC110437968	LOC101882721
si:dkey-78p8.1	si:dkey-48g21.7	slc25a48
si:ch211-186j3.6	sharpin	kank1a
tmem250	pkdcca	atp1b3a
abcc8	synm	dock4b
afap1	mos	si:ch73-252i11.1
zc3h7ba	rbm41	tra2b
XLOC_010337	nfxl1	mlh3
pgls	zgc:153896	alkbh7
itga6l	rab11fip2	plcxd3
camkvb	si:dkey-14k9.3	si:ch1073-145m9.1
LOC110438250	wdr47b	cblb
si:ch73-60h1.1	CT737123.1	fbxo8
kcnab1a	eif2ak3	ablim3
dscama	ackr3b	fam193a
XLOC_028649	igfbp5b	znf1098
si:ch211-196f5.9	igfbp1a	nedd9
acd	neurod2	rgma
ripply2	chst3b	RAMP1
bmp8a	ccdc80	iqcb1
C14orf132	dlg4a	ndufa4l2b
LOC108179634	gpc4	si:ch211-161m3.4
si:ch211-110e21.4	mcfd2	oard1
kcnk1a	trove2	apoc1
adpgk	si:zfos-2326c3.2	rlbp1a
LOC100334706	CR293507.1	unc5c
pacsin3	BX465227.1	zgc:174310
ciz1b	rgs11	trappc12
znf385b	znf1146	ephb3
phospho1	pfkfb4b	nme2a
nwd2	angptl2b	nckap5l
FO704607.1	lsp1	cog8
pxna	arid3a	fap
CU984600.1	BX322530.1	kdrl
FP102018.1	soga1	snx2
apln	tln1	atp2c1
rc3h2	nucks1a	znf319b
avpr1ab	si:dkey-33c12.11	si:dkey-261p22.1
BX537263.3	c1galt1c1	anks4b
rprd2b	LOC101883815	id3
arid3b	rbp4	ppfibp1a
sh3bp5a	nrde2	si:dkey-197c15.6
LOC108191338	chsy3	sorl1
ptgdsb.1	sarm1	uba52
atr	si:ch211-242f23.8	CT583728.3
LOC108183452	si:dkey-20i10.7	ubald1b
erbb3b	wash1	unm_sa1261
XLOC_021896	si:ch211-107o10.3	loxl2b
slc6a4a	tns3.2	smarcd3a
hacl1	kif26ab	crebl2
mta3	pkig	wbp11
BX005129.5	BX005340.1	si:dkey-77f5.8
ecm1b	cx43	tsc22d1
usp28	ech1	arhgef9a
fam8a1a	eva1ba	rps15a
pcdh17	bik	fkbp5
xkr6b	txndc5	si:dkeyp-53d3.3
nol10	chpf2	si:ch211-132b12.7
si:dkey-56e3.3	CU137645.1	tmem184ba
BX005254.1	ndufa4l2a	st3gal3a
si:ch211-215p11.1	pdp2	si:zfos-1056e6.1
wu:fe05a04	si:ch211-107m4.1	grm6b
XLOC_015374	tmem237b	fbxo18
f9b	XLOC_029505	acd
polr1a	pygb	eif4ebp3l
si:ch211-198k9.6	pcxa	abcc12
edem2	CR383676.1	RNF14 (1 of many)
lrp1bb	napgb	cx43.4
cyb5a	ccm2	vps11
LOC110439374	cacul1	leo1
LOC101882721	foxred1	im:7141269
CABZ01015815.1	dia1b	si:dkey-111k8.3
mtfmt	vip	lypla1
nudt22	LOC103909205	si:dkey-23a23.2
ushbp1	XLOC_020031	adnp2b
si:ch211-161c3.6	LOC103909509	lygl1
ctgfa	arhgef7b	flnca
znf1133	specc1lb	crip3
ugt5c3	LOC556707	fezf1
si:ch211-194e18.2	itpkca	usp12a
alpl	hacd2	aadac
lamc3	iqgap2	lnpk
sox9b	adcy5	si:ch211-285j22.3
man2b2	tmem177	ttc32
rbp4l	atg16l2	alg8
gng12a	slc25a51b	stk25a
fra10ac1	utp25	krt222
bmpr2b	ccser1	pigp
zdhhc12a	pard6a	cox4i2
abcb4	cdc34a	BX649481.1
nocta	scp2a	porb
zgc:154064	crema	XLOC_036961
ehd2b	vhl	si:ch73-281i18.7
si:dkey-24c2.7	LOC101884549	CR352226.5
si:ch211-261n11.5	rbm11	rhogc
nsmce4a	klhl26	si:dkey-100n23.5
psd2	tmem30ab	slc43a2b
si:ch73-138e16.2	BX571680.1	tom1
CU469530.2	XLOC_013197	hprt1l
arnt	tspan14	card19
e2f3	dusp23b	birc5a
deptor	LOC103912018	cables2b
si:dkey-71l4.4	eif3jb	rab42b
rsad2	toe1	alg1
ppm1db	ptges3b	cln3
dusp23b	smu1b	oxld1
cyp3c1	jam2a	raver2
ovca2	si:ch211-86h15.1	si:dkeyp-72e1.9
atg4c	btbd3b	XLOC_024261
cep120	jmjd6	mysm1
derl3	nudcd2	ube2g2
b4galt4	si:dkey-16j16.4	arrdc2
tox4b	cyth1b	mob3a
bnip4	im:7136021	jag2b
LOC101884666	nrbp2b	si:dkey-24l11.2
antxr2b	gsta.1	efna2a
abrab	sdr16c5b	nsun4
znf1137	zgc:153901	bmf2
cxcl18b	cnot3b	LOC101885062
rfwd3	mgll	pxdc1b
BX649416.1	pofut2	lamb2l
slc7a9	pnpla8	ctbp2a
ppfia2	tuba8l	cntnap2a
erap1a	zgc:162879	tmem248
adam19a	adgrl2a	arvcfa
tbc1d2b	dnajb6a	gna13a
XLOC_024261	ncaldb	si:ch211-269m15.3
pi4kaa	st3gal2	tgfbi
pard6a	LOC562049	si:ch211-222n4.2
parapinopsinb	gabpb2a	anxa13
LOC101885758	abrab	synj2bp
syngap1a	f3a	si:dkey-7j22.2
sgk3	jade1	rgra
mul1b	apool	znf1042
CABZ01090219.1	ldhd	h1fx
vav3b	hax1	ano10b
LOC103909212	BX294383.1	fam160a2
atmin	impa2	sfxn1
smyd3	nanos1	si:dkey-40j3.3
ripply1	fgf14	RASSF5
tmem170b	bmp1b	preb
rln	zbtb49	hif1an
stxbp4	ptpn4b	micall1a
C14orf28	adra2c	vps28
CU469420.2	rnf213a	tmem121b
flvcr2b	zgc:113119	mgat1a
mlh3	si:dkey-184p18.2	spred2a
spon1b	CU468915.1	erfl3
lrch4	pof1b	dram1
nkain2	mcl1a	btg3
celsr3	lbr	si:ch211-39i2.2
BX510922.1	fxyd6l	LOC101883779
tnfaip8l1	rab30	fastkd5
znf1016	pcdh8	slc20a1b
CSMD3	kmt2ba	gstm.1
zgc:175107	pcdh2ab3	acot20
rftn2	znf646	ubox5
zmym4	rab4b	cbln4
zgc:92242	cdk2ap2	ino80da
bnc2	gnmt	b3galt2
chrna4a	nmrk1	cd164
sh3gl1b	rilp	rpl36a
fndc4b	rnf144ab	rgs5a
PAOX	hmgcra	si:ch1073-209e23.1
tbx5a	cdkn1a	smpd3
apeh	eef1da	BX936433.2
viml	zdhhc3a	arhgap35b
tbl1x	CU459065.1	rps17
serpinh1b	pparab	ints14
ticam1	parietopsin	ier2a
nol8	sgk3	ccsapb
CR936321.1	col2a1b	tmcc3
si:dkey-28i19.1	mon1a	bend3
hexa	zgc:174895	gnas
prss23	bmt2	prim2
znf692	rfc4	XLOC_013326
XLOC_004189	fam69aa	LOC100004591
slc22a18	LOC103909522	map2k7
mon1bb	oaz2a	rgs6
tuba8l2	CABZ01021433.1	gid8a
hcn2b	akt2l	parp3
acp2	si:ch211-262h13.3	nek12
sept9a	scn1lab	cav1
ttc21b	lcp1	dlg3
zgc:113314	tmsb5	CU464180.1
si:dkeyp-53d3.3	phc3	LOC110438143
LOC101886386	si:ch211-51h9.6	kcnc2
XLOC_017424	znf219	snphb
mir124-3	grb10b	mybl2b
XLOC_004652	plce1	atp11c
plekhf2	rp2	SFMBT1
cbx4	dusp6	man2b1
mre11a	hpdl	skilb
si:dkey-262g12.14	dcaf5	ppcs
akap12a	mylipb	rbms1a
spi1b	golt1ba	pprc1
frmd7	pou4f3	crnkl1
LOC100534851	LOC100535191	si:ch211-149b19.2
pex5la	slc35g2b	spag1a
si:ch211-246i5.5	upk3b	rab14l
gstm.1	phyhd1	hif1al
rab32a	si:dkey-18a10.3	dtymk
znf1144	ptprnb	aup1
LOC100535941	fbxo10	slc4a7
znf1143	slc8a2a	sdc2
klf2a	bbc3	pigw
LOC108179274	CR848757.1	padi2
fkbp5	XLOC_007504	rgs16
XLOC_036274	tpst1	ampd2a
ciz1a	si:ch211-270g19.5	rgs8
CR786577.1	dpp6b	XLOC_011153
pdlim4	zmp:0000000735	rps26
entpd5b	rcn2	pxnb
XLOC_011916	XLOC_009640	coq4
tmem237b	pdzd3a	ppp1r3cb
glt8d1	LOC110438149	mtfmt
adam10b	gstt2	acap3b
XLOC_018363	gatm	MAPK8IP1 (1 of many)
gprc5ba	FO704750.1	sc5d
si:dkey-266m15.7	AL953894.1	pebp1
dnase2	sh3bp4a	cish
CR749168.2	hrasls	tgfb1a
arhgef12b	XLOC_000936	CABZ01058333.1
CABZ01102109.1	ift57	tyk2
LOC110437979	jmjd4	sik1
zgc:158482	vipr2	rpl22l1
supt20	pudp	dok1b
inppl1a	rab11fip5a	efl1
pomt2	CABZ01038376.1	si:dkey-14d8.22
parietopsin	pcdh2g1	rassf4a
AL954322.2	sox2	si:ch211-145b13.6
si:ch211-264f5.8	samd10b	bcl2l13
six6a	ankrd10b	dnajb6b
tjap1	rpp21	sh3gl3b
si:ch211-233f11.5	glis1b	rbms2b
tmem206	kctd7	si:ch211-113e8.11
cecr2	zgc:55781	LO017845.1
ilvbl	ulk4	ptbp1b
mmp24	brdt	brpf3a
fam120b	kcnc1b	fitm2
pqlc3	zgc:101577	znf970
cyp27a7	tp53i11a	chrm4a
maco1b	mgst1.2	tpcn1
sox18	tuba4l	nlrx1
si:ch73-71d17.2	tcn2	si:dkey-93h22.4
si:ch211-154o6.3	si:dkey-9i23.15	LOC555793
hps4	pdia6	zgc:162339
marveld1	nrip1a	desi1a
myh9b	ppm1db	dhrs13l1
uts2a	saraf	cdh7a
anxa4	dscaml1	CABZ01064859.1
znf1032	tusc2a	LRRC75A
fam49ba	LOC100148023	ccng2
taf1a	tm7sf2	mplkip
pcdh1g2	pcdh1a4	atpaf2
rnd3b	BX957297.2	p2rx7
zfpm1	elfn1a	myct1a
si:dkey-23k10.5	vrk3	GPR180
LOC101883560	si:ch211-225b7.5	fan1
si:dkey-85n7.6	slc12a4	bsdc1
itga9	reps1	atp2b1b
tmem241	mknk2b	mafba
cacng7b	zgc:92606	kif19
fbxl8	XLOC_039086	GDPGP1
LOC101884680	kazna	CABZ01088149.1
si:ch211-175f11.5	siva1	slc4a10b
elovl2	si:ch211-276i12.9	gtf2ird1
CABZ01078858.1	shisal1a	ints4
dock1	znf1032	tdg.1
efna3b	XLOC_039063	fahd1
LOC108181080	slc35b1	mettl7a
tmtops2a	arid5b	chmp3
dnajb1b	odr4	ppp1r26
si:dkey-38l22.2	erh	ZNF335
ccdc15	rnf126	si:ch211-241b2.5
rasd1	zfp36l1a	keap1a
slf2	zgc:113184	SRCIN1
yeats2	ephb4a	fam98b
si:dkey-147f3.8	tmem51a	si:ch211-213a13.1
zgc:112163	zgc:194281	si:ch211-85n16.4
si:dkey-121j17.6	praf2	hnrnph3
LOC100333534	si:dkeyp-38g8.5	picalma
acap3b	CR589875.2	BX936439.1
zgc:173615	tmem150ab	XLOC_011160
gabrr2a	si:dkey-63d15.12	zgc:174574
CR925761.2	emilin2a	CU464124.1
CABZ01049825.1	BX247868.1	BX548059.1
plp1a	zbtb37	taf15
wnt9b	hbp1	si:ch211-197l9.2
kcne4	lmna	si:ch211-287n14.3
pfklb	pola1	gng10
si:dkey-31g6.4	efnb3a	si:ch211-154o6.3
homer2	cyp26a1	fgf18a
chek2	LOC110437970	rnf34a
msantd4	slc25a47b	peak1
stard9	col12a1a	rgcc
XLOC_003625	si:dkey-4e7.3	METTL18
LOC101882638	selenou1b	si:ch211-253h3.1
aadac	zgc:113423	pgbd5
tcf15	zgc:162962	ier5
si:ch1073-104i17.1	dnal1	barhl1a
si:ch73-389k6.1	neurod6a	BX324206.1
CU469420.3	scinla	thoc5
BX548247.1	dynll2b	rps24
LOC110439332	rhoua	mob1bb
LO018608.1	znf1009	taf8
XLOC_019649	LOC108179621	etv5b
rimbp2	CR753886.1	ppm1ab
rab43	aqp9a	zgc:158464
mdga1	fmn2a	tmem176
slc43a2b	atf7ip	vezf1b
pcmtd2	plpbp	ino80db
nefla	dbnlb	rpl14
ube2j1	XLOC_009562	cers4b
LOC103910472	cpeb2	rnf181
nme2a	isl2a	cst3
rab42b	ntng2a	zgc:64189
paxip1	minpp1a	cryabb
znf143a	pcdh17	fbxo11a
si:dkeyp-2e4.5	XLOC_018328	ptn
rn7sk	XLOC_020714	mmp15a
trmt9b	sash1a	BX469885.1
si:ch211-242e8.1	pdcd4a	nocta
LOC101887122	ckba	foxp2
zgc:194629	slc19a1	inhbb
zgc:112994	katna1	gsr
FP067440.1	cep72	si:dkey-172j4.3
kank3	cbx7a	eno1b
rlf	ppp1r15b-1	birc6
gjd2b	zgc:112001	lats2
si:ch211-149b19.2	cant1b	LOC108190785
nedd1	si:ch73-138e16.2	ash1l
zgc:162183	im:7145024	pnp5a
ppp1r13l	si:ch73-376l24.2	syt9b
LOC110437750	shank2	rps25
col5a1	kdm6a	lrtm2b
tut1	srpk1a	si:dkey-149m13.5
CU856344.2	ebp	impdh2
irs2a	ufl1	zgc:194659
fhod3b	nphp3	LOC101882378
XLOC_005432	onecut2	XLOC_002710
slc20a1a	si:ch73-386h18.1	nagk
rx1	ruvbl2	btbd6a
gal3st1a	lrfn5b	larp4ab
card19	usp3	si:ch211-108d22.2
inhbab	atp7a	CT009597.1
si:dkey-23a23.3	rad54l2	cbfb
si:ch73-382f3.1	zgc:153911	mogat3b
XLOC_029275	si:cabz01021430.2	bhlhe23
nfat5a	pim3	gramd1bb
cers4a	radx	LOC560099
twist3	znf1159	znf521
gpr137	ggps1	arf3a
LOC101883730	hmga1b	dcbld2
zgc:158257	coro1a	LOC103911996
CR854838.1	si:dkeyp-82a1.1	pane1
net1	kctd12.2	glceb
CABZ01066921.1	usp19	cant1a
znf219	magi2a	sars2
toe1	ppp2r2bb	rpp38
fam114a1	phf10	aqp11
XLOC_019042	sdr39u1	bmi1a
CABZ01052576.1	mapk14a	pou6f1
armc10	poll	sybl1
grxcr1a	KCNN2	nprl2
prr7	lrrc59	arfgap3
ifih1	ccne2	aqp1a.1
ecscr	stard10	ube2r2
mtnr1bb	eif4enif1	XLOC_019023
htr1aa	NDUFAF8	stxbp5b
det1	rnpep	kalrna
si:dkey-199m13.5	CABZ01117752.1	nsmce1
pparaa	rab11fip1b	si:ch73-308l14.2
si:dkey-30f3.2	gulp1a	rps7
zmp:0000000735	lzic	BX663503.1
BX004999.1	she	si:dkey-167k11.5
timp4.3	hmgb2a	pak2a
cog8	eif1ad	ankrd27
si:dkey-40c11.2	XLOC_010908	fcho2
BX545856.1	brd2b	nfe2l3
cthrc1a	comta	XLOC_008494
AL935153.1	cav2	ARHGAP22 (1 of many)
aes	im:6904045	CR626944.1
CU855758.1	snx13	mrpl58
fam198b	si:ch211-81a5.1	rmdn2
si:dkey-20i20.15	sft2d1	faua
MAPK8IP1 (1 of many)	jarid2b	mppe1
LOC103910459	grna	hrh3
tmem177	bbs10	hnrnpm
cyth1b	lrp1bb	trappc9
mvda	ptchd4	rnft2
tmlhe	chpfa	endog
pcdh1g31	c7a	il12bb
AL954322.3	TBC1D8B	csrp2
gal3st3	meis1b	znf653
XLOC_022251	si:ch211-253p18.2	unm_sa1614
LOC100330575	srp68	rapgef1b
si:ch211-51h4.2	GPR89B	hbegfa
pcdh2ab3	CU929070.1	zbtb40
gsta.2	stk40	znf385a
mettl23	hacd1	cart3
si:ch211-208k15.1	BX465862.3	zc3h7bb
BX571719.1	dnajc24	hs3st3b1b
slc8a4b	pla2g6	chd3
tmem176l.3a	g6pd	ndufa4
XLOC_037240	cbx1a	adgrb1b
si:dkeyp-123h10.2	BX323458.1	nelfa
rgs4	nxf1	tmem263
si:ch211-242f23.8	pon1	atg4b
mir125a-1	usp31	nup133
XLOC_027155	znf384l	mtbl
nfatc3a	wu:fe17e08	CHST13
tbx15	LOC110437735	loxl3b
mir129-1	retreg1	tpd52l1
mir181b-1	si:dkey-93n13.2	irx4b
c1qa	ccdc130	plcb3
tm4sf18	itga1	syt13
pitpnm3	lyrm7	DHX35
tlcd2	dvl3a	sar1b
skilb	zgc:101559	sh3bgr
aldh2.2	tmem63a	LO017835.1
CU633999.2	csf3b	CT583728.12
kirrel3a	atp6v0a1a	crebbpb
LOC108183612	si:dkey-17o15.2	tmem9
zgc:174704	pde8a	LOC796314
dusp19b	CR356246.1	espn
chst6	si:dkey-23f9.4	dph7
hps6	gpsm2l	ankrd37
epc1b	CR293509.1	tagapb
orc1	zgc:153284	triobpb
zgc:91849	tspan15	gpr27
kctd8	ppt2	ch25hl3
znrf3	spata22	BX088709.1
si:dkey-9i23.8	smurf1	znf592
stx2b	tbp	ago1
kif5ab	tceanc2	slco2a1
slc44a5b	plp1a	sdc4
arl15b	zgc:85777	ccdc136b
ldlrap1b	stom	rpl27a
phkg1a	slitrk2	nt5c2b
LOC100002469	si:ch211-155o21.3	laptm4a
gpt2l	dnmbp	ppm1ba
si:dkey-264d12.4	cactin	zgc:110699
ano2	papolg	taok1a
si:ch211-255f4.9	tspan4b	si:dkey-5i3.5
mxra8a	zfand2a	abcc8b
fbxo30b	zgc:158320	nlgn3a
ZNF521 (1 of many)	pqlc3	zgc:77158
znf1026	RF01268	cap1
kctd12.1	prkar2aa	LOC101887034
nfkbil1	txnl4b	pcdh1a3
XLOC_020714	XLOC_014530	suox
CR848812.1	epha4l	zgc:112496
si:ch211-22k7.9	LOC101885394	tox4b
XLOC_016094	si:ch211-139a5.1	zgc:153317
si:ch211-225b11.4	tmsb1	map4k2
chst14	plp2	krit1
si:ch211-165d12.4	syndig1l	grm2b
si:ch211-153b23.5	wrap73	CU499336.2
CU633991.2	hcfc2	map1sb
loxl3b	tbcelb	sox9b
XLOC_032844	naf1	rpl11
LOC108182798	zdhhc12a	rpl24
pdgfrl	kcnab1a	tep1
grid1b	kcnj19b	zgc:153733
tek	fam208b	rev1
fas	prpf18	tbccd1
LOC108183925	arhgap18	nhsb
xirp1	sel1l	trim44
adra2c	cbx7b	nsd1b
TTC28	lamp1a	mul1a
si:ch211-155o21.3	ptges3a	si:ch211-153b23.4
kcnq5a	zgc:103759	march7
gchfr	prelid1a	XLOC_018367
ryr1b	LOC103909811	map2k2b
hyal6	ccdc82	pus3
XLOC_023761	BX649250.1	CT583728.24
ppp4r1	inpp5d	pde4a
gtpbp3	klf2b	rbm15b
cryba4	dhrs1	atp5if1a
CR318607.1	phc2b	cacng3b
tmem243a	stard7	map3k1
grip2a	rprd2a	XLOC_018981
CR848791.2	sox7	agpat2
kctd15a	si:ch211-214j8.12	tmem243b
ankrd22	CABZ01061495.1	sipa1l3
sertad2b	si:ch211-248l17.3	histh1l
FP102158.1	hs3st1l2	fgd5a
zbtb43	plekha3	egr4
adamts5	ddr1	rps6kb1a
hhipl1	si:ch1073-291c23.2	klhl24a
XLOC_000936	arsh	dapk1
myo5c	sin3ab	cnot4a
mgat1a	ZNF276	mia2
rars2	notch1a	FP236734.1
CU462980.1	kdm2ab	fbxl14b
rilpl2	mettl21a	rnf128a
rbm10	thap12a	zgc:153981
exoc8	shisa7b	gpr186
PXMP4	helz	ctu1
rad21b	si:dkey-43k4.3	zgc:113452
CABZ01109081.1	slit3	castor2
si:ch211-139a5.1	lipeb	cog7
ptpn6	AL929009.1	mapkap1
fbxl4	cmbl	dnm2a
XLOC_019975	zgc:162160	prdx1
npffr1l2	XLOC_017014	ndufa7
zgc:174315	vangl1	gba
tmem121b	supt3h	mier1b
ogal	gtf3c6	XLOC_011190
hnrnpdl	vsx2	per1a
LOC103908846	si:dkey-9i23.16	mgat2
gmpr	si:ch73-389k6.1	CR376783.1
LOC101884923	gpank1	si:dkey-193c22.1
gna15.3	gpr19	fkbp1ab
igf2r	lurap1	pex5la
flrt1a	mief2	si:dkey-51e6.1
mtnr1aa	pip5k1cb	dcaf8
hyal2a	ptpro	mt-nd3
ndufs8b	tent2	rplp0
si:ch211-245n8.4	gtf3c2	pdk2a
znf1096	cd74a	slc1a2b
CR848667.1	lmf1	cacna1da
alg10	evi5b	rpl17
slc16a9a	nos1apa	bcl9l
si:rp71-36a1.3	oxnad1	tm9sf1
lpin1	si:ch211-151p13.8	ppm1k
mpeg1.1	syne3	igf2r
adra2a	zfpl1	gng5
rgs9bp	mvda	chrnb3a
bmp1b	arid2	haus6
htra3a	fen1	iars
chd1l	bckdhbl	si:dkey-57k17.1
si:dkey-178e17.1	plxna4	nup153
si:rp71-36a1.2	ptar1	CT573433.1
csrp1a	FP074902.2	CABZ01039096.1
sorbs3	aifm2	zgc:152938
LOC110438243	irs2a	syngr1a
adck2	si:dkey-172h23.2	irf1b
znf1064	prkrip1	efcab7
FP102783.1	si:dkeyp-69b9.6	brwd3
AL935115.1	roraa	kcnma1a
si:ch211-245h14.1	slc35e3	ccdc106a
ints6	lin54	znf1008
si:dkey-237g15.2	akt3a	noc3l
cobll1b	pdxdc1	tmem106a
tnfrsf1b	si:dkey-21c19.3	gpr137
galnt6	ncaph2	AL929114.2
rhbdl3	LOC101884938	STMP1
CABZ01086041.1	si:dkey-33c12.4	anxa5b
si:dkey-172k15.4	tpm4a	CR932000.1
znf1156	gng12a	gramd4a
rxraa	zgc:112356	XLOC_010731
zgc:92275	zbtb47b	COA4
LOC103909257	fat1a	LOC103909195
si:dkey-104n9.1	LOC103909511	wdr34
LOC100535676	bahd1	CABZ01087564.1
XLOC_039979	FP103005.1	AL954669.1
FO818719.1	fam193b	rmdn3
itsn2a	fbxw7	zmp:0000000624
LOC103911968	zgc:92630	zgc:113030
XLOC_028687	si:ch211-178n15.1	irx3a
CU137645.1	adkb	atp1b4
XLOC_020712	snx1a	si:ch73-362m14.4
si:ch211-171l17.14	six4a	anapc2
arhgap31	acot13	rpl31
XLOC_007524	senp3b	znf668
mmp17a	pgap1	si:dkey-151g10.6
GABRA2	galk1	slu7
dlg4a	dcaf15	LOC570835
ctss2.1	adprm	ugp2a
si:dkey-15b23.3	socs6b	zgc:172139
FP074874.1	ttc7b	prr12b
atrnl1a	LOC100334937	kdm4aa
LOC100537384	kdm2ba	sult4a1
lrrc45	adprhl2	anxa2a
LOC108192140	hcn1	rbp4l
HACD4	pcmtd1	mms19
gadd45gb.1	cacna2d1a	aldocb
LOC110439519	tesk2	CU571384.1
CR933734.2	si:ch211-9d9.1	camlg
LOC101886078	itprip	si:ch211-103n10.5
p4ha2	mcf2la	ftr24
cyp2p6	thap1	afdna
zgc:64051	tbl1xr1a	fgf2
BX324206.1	creb3l4	iba57
mettl25	pikfyve	rbpjb
b4galnt1b	l3mbtl1a	adam23a
rgrb	enah	si:ch211-128m15.3
LOC103911996	acp2	fbxl6
si:cabz01071912.2	nit2	itsn2b
phlda1	FP101882.1	si:ch211-199b20.3
styk1b	XLOC_020615	pkib
hykk.2	stk19	psme2
LOC110438047	XLOC_020666	stat1a
oplah	bin2b	sobpa
LOC108181175	si:ch211-59d17.3	kcnh5b
XLOC_028948	zgc:194629	rhoca
zgc:153169	snap47	LOC100534771
cntn3b	nsun2	intu
ephb3	CABZ01052576.1	hdlbpb
vip	CU062501.1	si:ch1073-104i17.1
c7a	dph6	si:ch211-196f5.9
si:dkeyp-35e5.10	slc25a22a	rnf2
LOC110439581	itgb8	si:dkey-191g9.7
si:ch211-234c11.2	frem2a	RYR2
si:ch73-280o22.2	ercc3	adck1
foxj2	stxbp5a	smarcb1b
spc25	tor2a	zgc:114188
rock2a	dlg2	napaa
LOC110438094	LOC570903	tmem259
pkn2	dhx32b	nlgn2a
CT990561.2	clpxb	hdac6
slc16a1a	fbxl18	cldn5a
anxa5b	efhd1	timp4.1
CU929119.1	rbm25b	nubpl
irf8	zgc:153409	agps
crhb	ankib1b	tmem256
XLOC_022032	kdm5c	palm2
XLOC_032136	si:ch73-71d17.2	si:ch211-189a15.5
ccka	soga3a	LOC798685
cflarb	arhgap36	man1b1b
XLOC_033809	zfpm2a	mdga2a
si:ch1073-228h2.2	si:ch211-173p18.3	srcap
LOC108179780	smpd4	usp2a
znf1180	rnd3a	upf1
rfx7a	tex264a	baxa
ncam2	pxna	CABZ01058650.1
grin2bb	LOC571912	FO904980.1
LOC108179813	dip2ba	tmem101
BX571724.1	grm4	arl4ca
angptl1a	fbxo25	hcfc1a
ddias	mob2a	slc30a5
XLOC_025509	ddi2	sptbn1
dennd6aa	si:dkeyp-84f3.9	zbtb25
esama	gal3st3	alkbh6
abi3a	snd1	si:dkey-111k8.2
CR388052.1	mmp9	galcb
LOC100535286	dio2	phykpl
zgc:113119	lgi2b	CU467856.1
ttc26	si:ch211-255f4.3	fmo5
ifi45	si:ch1073-228b5.2	LOC110438363
zgc:158270	erap1b	ndufa2
zgc:55262	SLCO3A1 (1 of many)	zgc:175107
spdl1	twistnb	CABZ01111496.1
znf1098	acy3.1	grk3
pik3ap1	dact3a	grk6
il12bb	chrna6	kdm4b
znf1104	nacc1b	nop2
si:ch211-223a21.3	afg1lb	scg5
tti2	ilf3b	CU633855.1
LOC110438040	pgap3	tle2a
polg	tkta	ca2
XLOC_030238	exoc3	CABZ01111953.1
XLOC_033087	nudt14	cbll1
pdlim2	si:ch211-113p18.3	fzr1b
metrn	uba2	ftr82
BX470259.3	fam241a	mmaa
XLOC_026841	spartb	atp9b
shcbp1	gabra1	anapc7
zgc:172079	sec14l8	XLOC_024885
si:dkey-29j8.1	si:ch73-61d6.3	znf1137
c1ql1a	aggf1	XLOC_024248
zdhhc8b	naa25	neurl1aa
si:dkey-1b17.9	b3gat1a	zgc:101716
sall3a	LOC110438046	ssh1b
BX465844.1	dock10	nptnb
znf1117	BX248497.1	mydgf
si:ch211-9d9.1	pi4kaa	slc31a2
si:cabz01071907.1	mlh1	ddah1
fkbp7	mrps7	etv1
si:dkey-96n2.1	CT583727.1	mcm7
LOC110440088	adora1b	orai2
foxc1b	snx30	fam219b
BX248418.1	cpvl	LOC101886485
LOC103911377	mmel1	zfhx3
si:ch211-287n14.3	LOC101883771	XLOC_026836
XLOC_029634	tbc1d24	ddr2a
CABZ01057364.1	FO905040.1	grtp1a
hbba1	insyn1	znf532
pkz	zgc:113019	snapc2
si:ch73-158p21.7	CU074330.1	klhl21
LOC103911313	sh3bp5b	slx1b
lgi2a	aldh3b1	ptges
[truncated: 1,796 more rows]

## Sheet: Common genes
[Set A] and [Set B] and [Set C]:	[Set A] and [Set B]:	[Set B] and [Set C]:	[Set A] and [Set C]:
si:ch211-76m11.3	plekhg5a	CABZ01080568.1	si:ch211-214b16.4
cdkn1a	AL953894.1	hsp70.1	noa1
LOC103909772	tefm	zgc:174719	pde6ha
si:zfos-1011f11.2	trnau1apa	hsp70.2	zgc:158366
si:ch73-236c18.9	ncoa1	hsp90aa1.2	pde6h
cep162	sprtn	mlf1	micall1a
utp25	tmem184bb	hsph1	cspg5b
dhx33	cyr61	st3gal4	fahd1
tpm4b	zgc:101016	BX511111.1	ankha
spi1a	prmt8b	si:dkey-261h17.1	prmt7
si:ch211-39i22.1	si:dkeyp-97b10.3	LOC101882298	col1a2
col18a1a	dock8	si:ch211-205a14.1	si:dkey-57k17.1
rsrp1	tex10	fhl2a	si:ch73-158p21.3
LOC108180196	caln2	fbln1	map1lc3cl
serpine2	oxnad1	CR855389.1	BX539336.1
stag1a	si:dkeyp-100a5.4	cxcl14	LO017835.1
si:ch211-246m6.4	rbks	pdcd4b	si:rp71-1h20.5
phf11	CU467856.3	ponzr5	spink2.1
SAMD8	nucks1a	LOC103911531	rhoj
si:ch73-266f23.3	BX072577.1	CU929312.1	egfl7
arvcfb	kiaa1549lb	LOC101882472	cacng8b
dnmt3bb.3	si:dkey-15h8.10	serpinh1a	nlgn3a
slc3a2a	si:dkey-273g18.1	hspbp1	znf653
arhgap32a	adprm	si:ch211-214b16.3	atp6ap1b
dio2	itpkcb	si:ch211-256e16.11	il12rb2l
zgc:113423	BX548062.1	nkd2a	fuk
mybl2a	zgc:163077	hspa4a	snapc2
nudt4b	rbpms	si:dkey-240n22.3	CT573344.1
rab27b	si:ch211-117c9.5	epsti1	zgc:113921
fam241a	lrch2	edrf1	arl4ca
cdh18a	lgals9l1	scarf1	si:dkeyp-82a1.6
ppp1r14bb	pcmt	ahsa1b	zgc:56676
LOC569097	LOC100151196	dym	tp53bp1
gnat2	msh6	LOC103911814	mapkapk3
txndc5	wdfy4	LOC108184069	ctu1
zgc:114174	ptbp1a	pdia4	itsn2b
kdsr	tecpr1b	LOC110439513	tmem178
insyn1	pkdcca	cyr61l2	flnca
steap4	tpd52	id4	jak2b
dusp14	abcb8	dnajc3a	SFMBT1
LOC100332187	mmp14b	cand2	ints12
cldni	si:dkey-182i3.10	cygb1	gnpat
pde6gb	znf1085	hspa5	nfe2l3
mmel1	rmi2	gas1a	cx43.4
cabp5a	mtus1b	colgalt1	aff3
ntn1a	fam118b	p2ry1	rasl11b
gnat1	il15	hbaa2	adam23a
LOC100535191	nrp1a	XLOC_002665	CR376783.1
CR936462.1	rcbtb1	zgc:101583	b9d2
si:ch73-256g18.2	wwc3	hbba2	BX470238.1
map4k5	si:ch73-109d9.3	ehd1b	si:dkey-27o4.1
heatr3	mon1a	tanc1a	hmha1b
BX571762.2	npr3	tbx20	si:ch211-234h8.7
acvrl1	clpxb	tsku	sclt1
pygb	abcb6a	hsp90b1	fam219b
igf1	bco2l	LOC101884727	paqr3b
si:ch211-113d22.2	sh3rf1	XLOC_028899	ints14
arhgap27	fgf14	tpcn3	mlc1
atf5b	them6	adrb2a	XLOC_016198
larp1	msl1a	LOC110439512	serinc4
CR847534.1	mrps31	srgap1a	hpcal4
tmem204	si:dkey-21c1.1	gnb4b	tmem125b
rcn3	slc12a7a	terf1	si:ch211-81n22.1
kcnip1b	alg3	top1	mettl15
apba2a	chac1	znf997	kank1a
sprn2	kif21b	herpud1	wtip
anxa1a	rnf126	si:dkeyp-46h3.1	tmem68
gltpa	pmt	dusp26	st3gal3a
nfxl1	si:ch73-335l21.4	slc39a13	trmt61b
kcnq5b	rhoub	si:ch211-214j24.10	gsk3aa
pter	gpr155a	wu:fa19b12	unc119b
LOC101886347	gpr137c	hyou1	rev1
skp2	tcf7l2	creld2	zgc:153993
si:ch73-86n18.1	LOC101883723	CT583728.4	zgc:101716
slc5a6a	sdr16c5b	dhrs3a	chst15
rca2.2	si:ch211-248l17.3	BX088707.3	si:ch211-134c9.2
si:ch211-215a10.4	zgc:103508	ccl25b	ccdc85ca
plppr4b	CR381647.1	LOC100333111	zgc:158464
oprk1	tpp1	rdh10a	zgc:174310
calcrla	tprb	fkbp4	LOC103911880
dhrs3b	hdx	CABZ01033394.1	ndrg1a
CR318601.1	dpp6b	pcdh1g1	trim44
wdcp	zgc:77086	tfpia	abhd11
nudt6	mettl21a	CABZ01085139.1	pfkla
si:ch1073-296d18.1	pou4f2	si:ch73-334d15.2	txndc11
bcl6aa	hpdl	BX649300.2	srsf7b
im:7151449	ppm1j	snf8	LOC101887070
CC2D1A	hspa12a	si:rp71-36a1.5	slc4a7
kirrel3l	gpr158b	manf	dexi
zgc:110249	prrg4	thnsl2	dph7
si:dkeyp-73d8.8	ZNF276	LOC101882396	rfx3
cntnap5l	si:ch73-62l21.1	nox1	si:ch211-161m3.4
si:ch211-253p18.2	si:dkey-235d18.5	zpr1	peak1
rho	gpt2	ms4a17a.10	afmid
zic1	zgc:114104	rfk	zgc:162971
CABZ01072254.1	zgc:162898	cds1	tasp1
zgc:171220	znf410	zgc:103692	si:dkey-215k6.1
si:dkey-258f14.3	lgals9l3	HTRA2 (1 of many)	cntn4
capn7	gabpb2a	tmed3	slc25a15b
adcy6a	lrp10	s100u	sc5d
rbbp8l	rilp	creb1b	alg8
gstz1	tspan5b	fdps	hydin
si:ch73-144d13.5	glis1b	serinc2	nuak1a
mpzl2b	gatad2ab	smco4	si:dkey-82i20.2
arsh	osgepl1	nt5c2l1	cacna1ab
cisd2	pikfyve	dnase1l1	fam161b
arid3a	ilkap	rab35a	stard13b
pafah1b2	stx11b.2	cilp	fkbp9
hmgcra	nrg1	tefa	mitd1
lsm14b	nt5c2a	si:ch211-113g11.6	dusp12
kitlga	insm1b	CU459186.4	fosab
si:ch211-271d10.2	LOC559196	dnajb1a	qpct
gabrp	slc25a32a	ugt1b5	specc1
si:dkey-185p13.1	si:ch211-202e12.3	hspb8	si:dkey-19b23.7
gria4b	trmt44	faub	bmi1a
aldh3b2	galca	zgc:77439	ldhbb
LOC101883783	kmt2ba	SBSPON	CR407584.1
ppfibp1b	dscamb	si:ch211-121j5.4	arhgap20b
XLOC_031109	roraa	lmo4a	FQ377903.3
cdh24b	rab34b	ms4a17a.11	slco1c1
hspb1	zgc:173480	COLGALT1 (1 of many)	tep1
si:ch73-40a17.4	ddb2	frem1a	ap4b1
LOC103911884	si:dkey-261j15.2	sil1	si:ch211-108d22.2
gnai3	zgc:162193	CABZ01064859.2	lpar1
zbtb16a	si:ch211-114n24.6	si:ch211-286o17.1	znf521
clic4	stambpl1	c1qb	si:ch211-213a13.1
lmna	wu:fi36c02	CABZ01068358.1	trappc9
si:ch73-103b2.1	ostm1	si:dkey-262g12.7	mrpl58
zgc:63831	smchd1	ramp2	plppr5a
tuba4l	fbxl2	plod3	wbp11
asah1a	rab11fip5a	ckap4	klhl24a
pias1a	mdka	cfap298	si:dkey-217f16.5
gulp1a	mettl16	si:ch211-212k18.7	si:cabz01021433.2
mntb	LOC108181107	LOC103911563	si:ch211-237l4.6
si:dkey-172m14.1	prickle2a	adcy7	GPR180
XLOC_039063	pou4f3	slc30a1a	cnot6b
myh11a	si:ch211-201h21.5	porcn	si:dkey-24l11.2
rlbp1b	zgc:171459	samd1b	XLOC_005004
elfn1a	pycr1a	zcchc2	ppp1r3cb
ldb2b	appl1	ero1b	abcc8b
scrib	azin1a	creld1b	cry1ab
CR405715.1	parp12a	tomm34	gtf3c3
LOC108191766	trit1	CR769777.1	drd1b
minpp1a	anxa6	si:dkey-31n13.4	LOC108190785
znf1001	notch1b	comtb	tfap2b
prex2	abcd4	calr3b	sptbn1
cep72	rnf150a	stat5a	dpp7
srbd1	urb1	hspg2	ndufa4l2b
map3k20	CU681842.1	LOC101886530	phyhiplb
nebl	si:dkeyp-38g8.5	BX284696.1	pxnb
BX664610.1	pi4k2a	si:dkey-54n8.2	triobpb
cx43	umad1	parp6a	kctd3
igfbp7	e4f1	mknk1	ints4
akap9	zgc:175264	mibp	pag1
tmem117	dusp11	CT027980.1	cntnap2a
SAMD12	cep104	fam20cb	XLOC_010184
si:ch211-79l17.1	ciao2a	ednraa	CABZ01039096.1
pdgfab	cactin	sult1st6	dlgap3
si:busm1-266f07.2	klhl2	dnajb9a	gpr186
rab11fip3	sufu	XLOC_032002	col4a3bpa
LOC100003182	lrrn3a	slc25a43	pcnx4
fam155a	col15a1a	XLOC_020172	kcnd3
krt18b	BX548028.1	atg10	si:ch1073-345a8.1
lrrcc1	cdc42ep2	zgc:173705	kdm4aa
EML5	trpm3	si:ch211-102c2.7	stk26
si:dkey-4p15.3	cyb561a3a	stk10	iqsec2b
LOC101884510	PLPP7 (1 of many)	cib2	rgma
slc36a4	si:dkey-109j17.5	lonp1	lsg1
znf1030	CABZ01043955.1	fkbp8	sfxn1
ackr4b	pcdh1a4	gabrd	nsun4
rln1	LOC570903	LOC108179089	CABZ01111496.1
CABZ01080056.1	st6gal2a	si:ch211-248e11.2	si:ch211-285j22.3
slc25a22a	si:rp71-1d10.8	zgc:173720	sema3ab
nrip1a	fam3c	slain1b	LRRC75A
XLOC_029505	ccdc130	hoxb5b	cldn5a
XLOC_016838	upk3b	nsdhl	cfl1l
XLOC_028711	CABZ01095001.1	zgc:101851	AL590149.1
kcnj8	dnajc11a	bco2a	ccdc136b
rpz5	si:ch211-76m11.8	cd248a	fscn1b
mxe	lipt2	CT583728.25	rgs6
pitpnaa	lfng	si:dkey-27i16.2	gas8
dclre1a	shank3a	mical1	mplkip
sinhcaf	btbd3b	cebpb	si:ch211-258f14.2
lyst	si:ch211-281l24.3	ric8a	XLOC_008494
ralgapb	abcc2	CR751224.1	si:ch211-247j9.1
grm2a	wdr48a	setd1ba	tmem154
nab1b	klf5a	cdc42se2	dhx37
epyc	BX649416.2	hmbsa	zgc:153317
rad18	cox18	znf1114	si:ch211-225b11.1
plekhg4	LOC101885394	laptm4b	nhsb
lrfn5b	cenpv	myl9b	nr2c2
arhgap36	znf362a	spen	nlrc3l
ccdc3a	LOC571912	nck2b	BX321870.2
tcn2	si:dkey-225f23.5	si:ch211-39k3.2	LOC101887034
cdc42ep1a	dhrsx	srgn	gstcd
si:dkey-78a14.4	sema3b	ficd	si:cabz01021426.2
LOC100330186	RASSF10	XLOC_028023	si:ch211-106h4.9
tmem150ab	mkln1	clu	nubp1
chaf1a	si:dkey-148f10.4	LOC101882826	zfp36l2
zgc:162936	si:dkey-9i23.15	sdr42e1	dok1b
gldn	ypel5	BX005085.4	znf1024
pyya	tfe3a	slc38a3b	atp6v0e1
BX649250.1	tmco3	LOC101885376	LOC110437744
aplnr2	plxnc1	kat7b	inhbaa
gsta.1	lrch3	agfg1a	tmem248
chordc1a	kcnj19b	zgc:172128	rttn
sqlea	unkl	gpx4a	fam169aa
wu:fj29h11	sin3ab	gnl1	inhbb
klf2b	entpd1	hacd3	focad
znf1129	si:ch73-257c13.2	CABZ01041962.1	kdrl
havcr1	slc29a4	adma	tmc6b
si:ch211-74m13.3	scarb1	BX901962.3	ube3b
CU469526.1	eaf2	pstpip1a	lrfn2b
si:ch211-270g19.5	gpr146	ankrd12	fam163b
wipf2a	wu:fe17e08	si:ch211-276c2.2	si:ch211-241b2.1
hspa13	apoeb	msmo1	clic1
ints7	slc8a1b	si:dkey-205h13.1	fbxl14b
zgc:153116	nlrc3	pdzrn3b	ercc6
slc25a47b	CABZ01067581.1	atp2a2a	rint1
pde7a	dars2	frem1b	CT583646.2
si:dkey-246e1.3	slc25a37	LOC110439320	dhtkd1
LOC108184060	setdb1a	zgc:66313	tmem176
rnf165b	CR392012.2	lhx6	si:ch211-197l9.2
XLOC_013240	si:ch211-141e20.2	vmp1	XLOC_019023
LOC110437857	si:dkey-35m8.1	irge4	XLOC_013854
CU062501.1	si:ch211-253p2.2	gsto2	GDPGP1
spry4	patj	BX248118.1	ecsit
jmjd4	csmd2	LOC110439614	ttll3
slc12a5a	si:dkey-14k9.3	LOC108183594	ier2a
XLOC_034492	nanos1	mir135b	tnnt1
elmo3	zmym2	MAP3K13	nmu
CABZ01026153.1	tmem30ab	BX936308.1	bambia
sh3bp4a	zgc:112980	creb3l2	si:dkey-69o16.5
bach2a	mex3c	si:zfos-464b6.2	gng10
XLOC_027844	znf609a	wbp2	si:dkey-217d24.6
dmd	zgc:123181	bag3	si:ch73-197b13.1
gnmt	tmem51a	eef1a1l2	BX537288.2
irak3	BX248521.2	si:ch211-1a19.3	cul5b
si:dkey-106g10.7	pla2g15	nr2f1a	eogt
si:dkey-11c5.11	ptpn23b	il17a/f3	rnf207b
fxyd1	lcmt2	si:ch73-27e22.1	CR753876.1
crygn1	slc25a21	cacybp	XLOC_004195
cavin2b	ern2	si:ch211-246m6.5	c1qtnf1
sdk1b	znf1083	rgl1	BX511120.1
f3b	jazf1b	scn1ba	fam234a
slc12a7b	c1qtnf4	eif2ak1	plekha8
bahcc1a	gpr19	hspe1	rfc2
CABZ01054394.1	gtf2h1	arhgef3l	kank4
ctdsp1	ppp1r14ab	dnaja3a	fam210b
rbm41	bmp1a	si:dkey-37g12.1	shda
hsp70l	slitrk1	hmgcs1	mustn1b
LOC100149554	cobll1a	mindy3	col1a1b
hbaa1	ctc1	si:ch211-241e1.5	p2rx7
gareml	XLOC_018384	znf407	abcc8
si:ch211-126i22.5	plat	ackr3a	afap1
zgc:113691	hic1	zgc:171566	zc3h7ba
XLOC_017021	si:ch211-214j24.14	eef2k	pgls
CABZ01070469.1	parvaa	si:dkey-27h10.2	camkvb
XLOC_031786	rps6ka1	arrdc3b	si:ch211-196f5.9
ccdc85a	CABZ01090373.1	SLC46A3 (1 of many)	acd
loxl2a	gm2a	ppp1r13ba	CU984600.1
AL935300.3	trim105	map6b	rc3h2
LOC110438858	crhbp	dnajb4	BX537263.3
sergef	pdk1	cmtm7	atr
gfi1ab	kcnj13	hsd17b7	slc6a4a
znf999	zgc:113336	CR847936.10	wu:fe05a04
ARMC6	col6a4a	suv39h1b	LOC101882721
slitrk2	emilin2a	zgc:154058	CABZ01015815.1
LOC100534853	znf1171	znf1121	mtfmt
nphp4	fam193b	g0s2	alpl
serpine1	CU570894.2	pmvk	lamc3
FP016056.1	CR388042.1	dnttip2	sox9b
LOC110439623	thumpd2	pign	rbp4l
si:ch1073-406l10.2	FO905040.1	scml4	abcb4
si:dkey-188i13.10	CABZ01021433.1	abcg2a	nocta
radx	plxdc2	ucp2	zgc:154064
si:ch211-74m13.1	pkp2	snx17	arnt
socs5a	LOC108179692	LOC110440160	e2f3
hyal1	XLOC_032001	sdf2l1	deptor
LOC100535225	lin54	XLOC_000597	tox4b
si:dkey-172k15.5	hdac5	ephx2	antxr2b
si:ch211-255p10.4	hells	rbl1	znf1137
hrasls	ehd4	LOC110437891	slc7a9
hsp70.3	zbtb41	si:dkey-112g5.11	XLOC_024261
kremen1	CR792453.1	LOC797104	mlh3
lss	map2k5	adra2b	zgc:175107
b3glctb	si:dkey-246j6.1	chchd2	rftn2
pecam1	AL928657.1	cdip1	nol8
aqp9b	BX957322.1	znf1113	CR936321.1
cyp2j20	XLOC_023730	shisa7a	znf692
nmrk1	emid1	tnfrsf9a	XLOC_004189
CR749775.2	adss	rai14	si:dkeyp-53d3.3
LOC108179634	si:dkey-20i10.7	mtcl1	XLOC_004652
pacsin3	l3mbtl1b	LOC110439414	spi1b
FO704607.1	dgat1a	rap1gap2a	pex5la
pxna	btr09	tinagl1	gstm.1
avpr1ab	ftr05	mpp2a	fkbp5
ecm1b	si:ch1073-127d16.1	st8sia4	CR786577.1
pcdh17	zgc:173693	XLOC_032630	pdlim4
si:ch211-215p11.1	nras	klf11a	adam10b
cyb5a	zgc:174863	zgc:174222	gprc5ba
LOC110439374	dhx30	mvk	si:ch211-154o6.3
ctgfa	gcfc2	ak4	rnd3b
si:ch211-194e18.2	gpsm1a	kcnd1	si:dkey-85n7.6
gng12a	kcnj9	samsn1a	tmem241
bmpr2b	si:ch73-199e17.1	rem1	cacng7b
zdhhc12a	hinfp	cnn3a	si:dkey-38l22.2
ehd2b	tnfsf13b	foxp4	rasd1
psd2	glipr2l	abr	yeats2
rsad2	CR376741.1	XLOC_020301	acap3b
abrab	CR790380.1	angptl3	gabrr2a
tbc1d2b	LOC108190593	st8sia3	pfklb
sgk3	srfa	tspan13b	chek2
LOC103909212	LOC101882460	hsdl1	aadac
stxbp4	cnot7	tbc1d15	si:ch1073-104i17.1
spon1b	alas2	cnn2	LOC110439332
chrna4a	LOC108190923	FADS6	rab43
fndc4b	BX957274.1	XLOC_021582	slc43a2b
PAOX	LOC100329627	klf3	nme2a
serpinh1b	si:dkey-210j14.5	mapk14b	rab42b
ticam1	rufy1	aldh1l2	rn7sk
ttc21b	si:cabz01054396.2	pmela	rlf
zgc:113314	casp8	mtfr1	si:ch211-149b19.2
LOC101886386	zgc:113295	CU855552.1	tut1
XLOC_017424	si:dkeyp-2e4.7	XLOC_014659	card19
mir124-3	CDPF1	zgc:195173	inhbab
mre11a	si:ch73-221f6.3	si:zfos-1069f5.1	si:dkey-23a23.3
si:dkey-262g12.14	her9	olfml3b	nfat5a
akap12a	FP074902.2	pdk2b	gpr137
klf2a	ctnna1	XLOC_024377	CR854838.1
XLOC_011916	znf982	si:dkey-17m8.2	fam114a1
si:dkey-266m15.7	cd7al	LOC110438290	timp4.3
CR749168.2	LOC101885705	mmrn2a	cog8
tmem206	ndufa4l2a	stip1	AL935153.1
marveld1	cldn12	inafm2	fam198b
uts2a	mtif2	HECTD4	MAPK8IP1 (1 of many)
pcdh1g2	cdh24a	mbnl3	gsta.2
itga9	ncaph2	prkcba	tmem176l.3a
dock1	znf1164	phlda3	nfatc3a
dnajb1b	LOC101886403	si:dkey-119f1.1	mir129-1
ccdc15	si:dkey-78p8.1	itprid2	skilb
zgc:173615	itga6l	st13	kirrel3a
stard9	kcnab1a	tnfrsf1a	hps6
XLOC_003625	dscama	xpo1b	phkg1a
tcf15	XLOC_028649	extl3	gpt2l
mdga1	bmp8a	MTERF1	ZNF521 (1 of many)
si:dkeyp-2e4.5	C14orf132	spra	loxl3b
si:ch211-242e8.1	kcnk1a	gas6	LOC108183925
FP067440.1	nwd2	adra1d	TTC28
kank3	apln	pfn1	kcnq5a
ppp1r13l	rprd2b	ca5a	CR318607.1
LOC110437750	sh3bp5a	XLOC_023492	tmem243a
irs2a	ptgdsb.1	XLOC_020730	ankrd22
slc20a1a	XLOC_021896	hpgd	sertad2b
gal3st1a	f9b	tmem14cb	myo5c
cers4a	edem2	ecrg4a	mgat1a
net1	lrp1bb	cables1	tmem121b
grxcr1a	ushbp1	CABZ01068469.1	igf2r
htr1aa	znf1133	XLOC_021306	si:rp71-36a1.3
zmp:0000000735	man2b2	kpna7	mpeg1.1
aes	si:ch211-261n11.5	CR759927.2	rgs9bp
cyth1b	si:ch73-138e16.2	elk1	si:dkey-172k15.4
mvda	CU469530.2	tnfaip6	rxraa
XLOC_022251	ppm1db	CU682811.2	FO818719.1
pcdh2ab3	dusp23b	rfx1b	itsn2a
tlcd2	derl3	dnajb2	LOC103911968
aldh2.2	cxcl18b	calr	ctss2.1
chst6	erap1a	col14a1a	zgc:64051
epc1b	adam19a	CU914156.1	BX324206.1
kif5ab	pi4kaa	dusp3a	mettl25
si:ch211-255f4.9	pard6a	slco1d1	LOC103911996
mxra8a	parapinopsinb	BX470211.1	si:cabz01071912.2
CR848812.1	LOC101885758	podxl	LOC108181175
si:ch211-22k7.9	syngap1a	si:dkey-210j14.3	XLOC_028948
si:ch211-153b23.5	mul1b	hnrnpa3	ephb3
XLOC_032844	CABZ01090219.1	id1	si:ch73-280o22.2
LOC108182798	vav3b	CU914622.2	spc25
pdgfrl	atmin	hspa4l	slc16a1a
grid1b	rln	si:dkey-117m1.4	anxa5b
tek	nkain2	fgfr1a	XLOC_033809
hyal6	CSMD3	gpr78a	grin2bb
ppp4r1	zgc:92242	si:ch73-211e3.1	abi3a
rbm10	sh3gl1b	sypl2a	LOC100535286
exoc8	apeh	epn3b	znf1098
zgc:174315	si:dkey-28i19.1	chchd10	il12bb
gna15.3	hexa	emd	znf1104
mtnr1aa	hcn2b	nid1a	pdlim2
hyal2a	acp2	slc22a17	sall3a
htra3a	sept9a	yap1	LOC103911377
si:rp71-36a1.2	plekhf2	si:ch211-127b6.2	si:ch211-287n14.3
sorbs3	cbx4	sema4ab	CABZ01057364.1
rhbdl3	rab32a	CR318588.4	RF00231
LOC103909257	LOC100535941	MMP23B	si:ch211-229b6.1
CU137645.1	znf1143	baalca	zgc:64189
XLOC_020712	LOC108179274	BX649559.1	rft1
dlg4a	tmem237b	LOC108182865	LOC110437954
LOC100537384	CABZ01102109.1	si:ch1073-281m9.1	padi2
LOC101886078	supt20	foxo1a	si:ch211-5k11.8
p4ha2	inppl1a	si:dkey-199m13.7	XLOC_032387
cyp2p6	parietopsin	zgc:152753	CU207354.1
phlda1	AL954322.2	elovl5	dvl1a
hykk.2	si:ch211-264f5.8	kcnd2	loxl2b
LOC110438047	six6a	zgc:153119	XLOC_023808
vip	tjap1	LOC108191529	XLOC_018367
si:dkeyp-35e5.10	mmp24	sugt1	dusp28
foxj2	pqlc3	CU896541.1	si:dkey-280e8.1
rock2a	cyp27a7	hspd1	XLOC_012571
XLOC_022032	sox18	ppp1r3da	BX469925.1
XLOC_032136	si:ch73-71d17.2	tex11	si:dkey-165a24.10
ccka	myh9b	zfp36l1b	XLOC_032764
znf1180	znf1032	XLOC_011085	ftr92
rfx7a	taf1a	CR383680.3	znf985
zgc:113119	elovl2	pcdh1g14	si:dkey-111k8.2
zgc:158270	CABZ01078858.1	gng2	XLOC_014736
pik3ap1	efna3b	FQ311928.1	plpp2a
si:ch211-223a21.3	plp1a	tmem218	srrd
tti2	homer2	crlf1b	scube1
XLOC_033087	msantd4	PRDM15	LOC101885637
XLOC_026841	si:ch73-389k6.1	LOC103908980	LOC794838
si:dkey-29j8.1	BX548247.1	CR854907.1	XLOC_011160
c1ql1a	LO018608.1	atp1a1a.1	bglap
si:dkey-1b17.9	pcmtd2	EML6	si:dkey-188i13.8
znf1117	znf143a	fdxacb1	LOC108179074
si:cabz01071907.1	trmt9b	disp1
si:dkey-96n2.1	zgc:194629	smarca2
LOC110440088	gjd2b	mhc1zba
aqp4	nedd1	gemin4
CABZ01061495.1	CU856344.2	kcna1a
foxc1a	LOC101883730	mfap5
slc4a1a	zgc:158257	cdkl5
slco2b1	CABZ01066921.1	rbm14a
XLOC_034522	znf219	si:dkey-11f4.20
nyap2a	toe1	large2
fbxo36a	CABZ01052576.1	prelid3b
LOC101883855	ifih1	tmem69
LOC110439553	ecscr	pitx2
atic	pparaa	LOC557729
abhd8a	si:dkey-40c11.2	CR735102.1
LOC110438144	BX545856.1	idi1
cdon	cthrc1a	pogza
scmh1	tmem177	ccl34b.1
LOC101884747	gal3st3	ccl38.1
tead1b	XLOC_037240	fam13b
LOC101883130	si:dkeyp-123h10.2	tcf12
LOC110440196	si:ch211-242f23.8	LOC103911445
cyp51	c1qa	syngr2a
zgc:153284	pitpnm3	afap1l2
LOC110439325	CU633999.2	npc2
zgc:123305	orc1	bnip1a
LOC110439488	si:dkey-9i23.8	si:dkey-240n22.6
pcdh1g32	fbxo30b	si:ch211-114m9.1
si:ch73-272h24.1	XLOC_020714	znf1151
slc35f1	si:ch211-225b11.4	ftr51
pcdh1g3	chst14	tanc1b
AL929210.2	si:ch211-165d12.4	si:ch211-204c21.1
sh3pxd2b	adra2c	slc5a3b
zgc:174698	si:ch211-155o21.3	nr1d1
CR759797.1	gchfr	CR388166.2
si:dkey-222h21.2	XLOC_023761	galnt14
LOC110439587	XLOC_000936	zbtb17
XLOC_017738	rars2	copz2
zgc:162879	rad21b	cxcl12b
CR932360.2	si:ch211-139a5.1	gpr137ba
	ptpn6	tuft1b
[Set A] and [Set B] and [Set C]:	XLOC_019975	LO018474.1
si:ch211-76m11.3	ogal	arfip1
cdkn1a	hnrnpdl	c6ast4
LOC103909772	LOC103908846	gper1
si:zfos-1011f11.2	gmpr	PQLC1
si:ch73-236c18.9	CR848667.1	si:ch211-261n11.7
cep162	lpin1	carhsp1
utp25	bmp1b	atp1b1a
dhx33	csrp1a	tmem176l.1
tpm4b	adck2	kitlgb
spi1a	si:ch211-245h14.1	eomesa
si:ch211-39i22.1	galnt6	pola2
col18a1a	CABZ01086041.1	si:dkey-7j14.6
rsrp1	znf1156	dhcr7
LOC108180196	zgc:92275	calua
serpine2	atrnl1a	gpd1b
stag1a	lrrc45	XLOC_028371
si:ch211-246m6.4	styk1b	pja2
phf11	c7a	slc35g2a
SAMD8	LOC110439581	BX072576.2
si:ch73-266f23.3	si:ch1073-228h2.2	ccdc85cb
arvcfb	angptl1a	calub
dnmt3bb.3	dennd6aa	nfil3-6
slc3a2a	esama	si:dkey-29h14.10
arhgap32a	zgc:55262	zgc:162952
dio2	polg	syt14a
zgc:113423	XLOC_030238	pusl1
mybl2a	metrn	fgf20a
nudt4b	BX470259.3	LOC110439308
rab27b	shcbp1	tmem97
fam241a	zgc:172079	srsf1b
cdh18a	zdhhc8b	tpm2
ppp1r14bb	BX465844.1	banp
LOC569097	si:ch211-9d9.1	acss3
gnat2	hbba1	BX005129.3
txndc5	LOC103911313	cyp27a1.4
zgc:114174	FO834823.1	lxn
kdsr	vcanb	rab15
insyn1	dlgap2a	si:ch211-10d23.5
steap4	zbtb34	tcirg1a
dusp14	XLOC_005199	unc45a
LOC100332187	dspa	golga5
cldni	zgc:153215	irf7
pde6gb	LOC103910951	acsl1a
mmel1	pon1	si:dkey-126g1.9
cabp5a	si:dkey-172h23.2	samd1a
ntn1a	XLOC_009121	oser1
gnat1	zgc:154046	cflara
LOC100535191	si:ch211-237a4.2	si:dkey-275b16.2
CR936462.1	XLOC_040582	pcolcea
si:ch73-256g18.2	arhgap18	secisbp2
map4k5	im:7140347	neurod1
heatr3	CT573247.1	srrm4
BX571762.2	BX323884.1	zgc:113263
acvrl1	CU633479.6	cbfa2t3
pygb	hp	LOC108190674
igf1	slc46a2	yif1a
si:ch211-113d22.2	XLOC_004644	fbxo44
arhgap27	XLOC_014956	smap2
atf5b	CT737123.1	dpf2
larp1	XLOC_026229	si:ch211-127m7.2
CR847534.1	CR356246.1	LOC110437968
tmem204	BX248122.1	zgc:153896
rcn3	XLOC_003685	eif2ak3
kcnip1b	fkbp10b	ackr3b
apba2a	si:dkey-263j23.1	igfbp5b
sprn2	LO016987.2	igfbp1a
anxa1a	CU639436.1	ccdc80
gltpa	hhex	trove2
nfxl1	CT027801.2	CR293507.1
kcnq5b		rgs11
pter		soga1
LOC101886347		si:dkey-33c12.11
skp2		rbp4
si:ch73-86n18.1		nrde2
slc5a6a		chsy3
rca2.2		kif26ab
si:ch211-215a10.4		pkig
plppr4b		chpf2
oprk1		foxred1
calcrla		LOC103909205
dhrs3b		specc1lb
CR318601.1		iqgap2
wdcp		atg16l2
nudt6		ccser1
si:ch1073-296d18.1		cdc34a
bcl6aa		vhl
im:7151449		rbm11
CC2D1A		klhl26
kirrel3l		BX571680.1
zgc:110249		LOC103912018
si:dkeyp-73d8.8		eif3jb
cntnap5l		ptges3b
si:ch211-253p18.2		nudcd2
rho		si:dkey-16j16.4
zic1		mgll
CABZ01072254.1		tuba8l
zgc:171220		ncaldb
si:dkey-258f14.3		f3a
capn7		ldhd
adcy6a		hax1
rbbp8l		BX294383.1
gstz1		impa2
si:ch73-144d13.5		ptpn4b
mpzl2b		rnf213a
arsh		si:dkey-184p18.2
cisd2		CU468915.1
arid3a		pof1b
pafah1b2		rnf144ab
hmgcra		zdhhc3a
lsm14b		CU459065.1
kitlga		pparab
si:ch211-271d10.2		rfc4
gabrp		LOC103909522
si:dkey-185p13.1		oaz2a
gria4b		akt2l
aldh3b2		si:ch211-262h13.3
LOC101883783		scn1lab
ppfibp1b		lcp1
XLOC_031109		plce1
cdh24b		rp2
hspb1		dusp6
si:ch73-40a17.4		slc35g2b
LOC103911884		si:dkey-18a10.3
gnai3		ptprnb
zbtb16a		fbxo10
clic4		slc8a2a
lmna		bbc3
si:ch73-103b2.1		pdzd3a
zgc:63831		gstt2
tuba4l		FO704750.1
asah1a		pcdh2g1
pias1a		ankrd10b
gulp1a		zgc:55781
mntb		brdt
si:dkey-172m14.1		tp53i11a
XLOC_039063		mgst1.2
myh11a		pdia6
rlbp1b		tusc2a
elfn1a		tm7sf2
ldb2b		BX957297.2
scrib		si:ch211-225b7.5
CR405715.1		mknk2b
LOC108191766		zgc:92606
minpp1a		si:ch211-276i12.9
znf1001		slc35b1
prex2		zfp36l1a
cep72		zgc:113184
srbd1		praf2
map3k20		CR589875.2
nebl		BX247868.1
BX664610.1		zbtb37
cx43		hbp1
igfbp7		cyp26a1
akap9		selenou1b
tmem117		dnal1
SAMD12		znf1009
si:ch211-79l17.1		LOC108179621
pdgfab		atf7ip
si:busm1-266f07.2		XLOC_009562
rab11fip3		ntng2a
LOC100003182		XLOC_018328
fam155a		slc19a1
krt18b		katna1
lrrcc1		cbx7a
EML5		cant1b
si:dkey-4p15.3		im:7145024
LOC101884510		ebp
slc36a4		onecut2
znf1030		zgc:153911
ackr4b		pim3
rln1		hmga1b
CABZ01080056.1		coro1a
slc25a22a		phf10
nrip1a		sdr39u1
XLOC_029505		mapk14a
XLOC_016838		poll
XLOC_028711		stard10
kcnj8		rab11fip1b
rpz5		comta
mxe		cav2
pitpnaa		im:6904045
dclre1a		grna
sinhcaf		bbs10
lyst		chpfa
ralgapb		srp68
grm2a		GPR89B
nab1b		stk40
epyc		BX465862.3
rad18		cbx1a
plekhg4		usp31
lrfn5b		LOC110437735
arhgap36		si:dkey-93n13.2
ccdc3a		tmem63a
tcn2		atp6v0a1a
cdc42ep1a		si:dkey-23f9.4
si:dkey-78a14.4		gpsm2l
LOC100330186		tspan15
tmem150ab		tbp
chaf1a		dnmbp
zgc:162936		papolg
gldn		tspan4b
pyya		XLOC_014530
BX649250.1		tbcelb
aplnr2		prpf18
gsta.1		sel1l
chordc1a		lamp1a
sqlea		ptges3a
wu:fj29h11		dhrs1
klf2b		stard7
znf1129		sox7
havcr1		hs3st1l2
si:ch211-74m13.3		notch1a
CU469526.1		vsx2
si:ch211-270g19.5		si:dkey-9i23.16
wipf2a		gpank1
hspa13		cd74a
ints7		lmf1
zgc:153116		si:ch211-151p13.8
slc25a47b		bckdhbl
pde7a		aifm2
si:dkey-246e1.3		slc35e3
LOC108184060		tpm4a
rnf165b		bahd1
XLOC_013240		FP103005.1
LOC110437857		fbxw7
CU062501.1		zgc:92630
spry4		dcaf15
jmjd4		LOC100334937
slc12a5a		cacna2d1a
XLOC_034492		tesk2
elmo3		tbl1xr1a
CABZ01026153.1		l3mbtl1a
sh3bp4a		enah
bach2a		stk19
XLOC_027844		snap47
dmd		nsun2
gnmt		frem2a
irak3		dhx32b
si:dkey-106g10.7		rbm25b
si:dkey-11c5.11		dip2ba
fxyd1		grm4
crygn1		mob2a
cavin2b		si:dkeyp-84f3.9
sdk1b		si:ch211-255f4.3
f3b		SLCO3A1 (1 of many)
slc12a7b		acy3.1
bahcc1a		dact3a
CABZ01054394.1		nacc1b
ctdsp1		pgap3
rbm41		tkta
hsp70l		sec14l8
LOC100149554		naa25
hbaa1		LOC110438046
gareml		dock10
si:ch211-126i22.5		BX248497.1
zgc:113691		mlh1
XLOC_017021		CT583727.1
CABZ01070469.1		nhlh2
XLOC_031786		znf76
ccdc85a		tenm4
loxl2a		XLOC_000946
AL935300.3		ncoa6
LOC110438858		qsox2
sergef		gnaia
gfi1ab		pfkfb2b
znf999		smarcad1b
ARMC6		atm
slitrk2		pcnx1
LOC100534853		BX005228.1
nphp4		ormdl3
serpine1		rdh8a
FP016056.1		n4bp2
LOC110439623		pde4ca
si:ch1073-406l10.2		CR855860.1
si:dkey-188i13.10		ssh1a
radx		si:ch211-194c3.5
si:ch211-74m13.1		BX005183.3
socs5a		shroom2a
hyal1		zgc:174263
LOC100535225		ulk1b
si:dkey-172k15.5		si:dkey-262g12.10
si:ch211-255p10.4		LOC110438237
hrasls		rnf38
hsp70.3		chtopb
kremen1		cc2d2a
lss		dock6
b3glctb		nat16
pecam1		XLOC_005982
aqp9b		anapc4
cyp2j20		gemin5
nmrk1		nrp2b
CR749775.2		BX088712.2
LOC108179634		dhfr
pacsin3		cap2
FO704607.1		si:ch73-206p6.1
pxna		si:dkey-12h9.6
avpr1ab		si:dkey-27m7.4
ecm1b		srek1ip1
pcdh17		tspan3b
si:ch211-215p11.1		tgfa
cyb5a		mettl17
LOC110439374		rxfp3.3b
ctgfa		si:ch211-87m7.2
si:ch211-194e18.2		engase
gng12a		nek1
bmpr2b		pvrl2l
zdhhc12a		tuba7l
ehd2b		LOC103910871
psd2		si:ch211-14c7.2
rsad2		zgc:174702
abrab		cnrip1b
tbc1d2b		ubac2
sgk3		si:ch73-358j7.2
LOC103909212		LOC100000890
stxbp4		nrp2a
spon1b		ints6l
chrna4a		CIR1
fndc4b		baiap2b
PAOX		BX936308.2
serpinh1b		b3galt6
ticam1		edc4
ttc21b		gcn1
zgc:113314		XLOC_029028
LOC101886386		XLOC_018373
XLOC_017424		retreg3
mir124-3		mllt1a
mre11a		abcb10
si:dkey-262g12.14		cep192
akap12a		zgc:114120
klf2a		BX322787.1
XLOC_011916		XLOC_005726
si:dkey-266m15.7		XLOC_022621
CR749168.2		cldn19
tmem206		ppig
marveld1		dtwd2
uts2a		znf1015
pcdh1g2		ppp6r2b
itga9		si:ch211-106h4.6
dock1		cthrc1b
dnajb1b		KIAA0895L
ccdc15		plekho1b
zgc:173615		tnksa
stard9		znf512
XLOC_003625		pou2f1b
tcf15		dhrs11b
mdga1		LOC100151570
si:dkeyp-2e4.5		CELA1 (1 of many)
si:ch211-242e8.1		klhl22
FP067440.1		rab9b
kank3		mcu
ppp1r13l		nup214
LOC110437750		zgc:172282
irs2a		LOC108183639
slc20a1a		bach2b
gal3st1a		CR450780.2
cers4a		map3k7cl
net1		glulb
grxcr1a		pigx
htr1aa		kctd6a
zmp:0000000735		AL928824.3
aes		si:ch211-148l7.4
cyth1b		slc25a34
mvda		hgsnat
XLOC_022251		mpi
pcdh2ab3		znf576.1
tlcd2		mpp5a
aldh2.2		dolk
chst6		aldh3a2a
epc1b		LOC103910136
kif5ab		LO017848.1
si:ch211-255f4.9		gpm6bb
mxra8a		fam167b
CR848812.1		mrap2a
si:ch211-22k7.9		XLOC_004556
si:ch211-153b23.5		mgarp
XLOC_032844		napga
LOC108182798		LOC402866
pdgfrl		FAT4
grid1b		mfsd2b
tek		retreg2
hyal6		igfbp5a
ppp4r1		fam162a
rbm10		gdf3
exoc8		rhobtb1
zgc:174315		slc16a1b
gna15.3		vash2
mtnr1aa		si:ch73-304f21.1
hyal2a		si:dkey-14o6.8
htra3a		saal1
si:rp71-36a1.2		LOC101886390
sorbs3		smox
rhbdl3		ogfod2
LOC103909257		LOC101882111
CU137645.1		yrk
XLOC_020712		LOC110438367
dlg4a		urod
LOC100537384		slc25a35
LOC101886078		si:dkey-52j6.3
p4ha2		man2c1
cyp2p6		si:ch211-196p9.1
phlda1		brcc3
hykk.2		nbas
LOC110438047		prkcaa
vip		ascl1b
si:dkeyp-35e5.10		slc6a8
foxj2		clic2
rock2a		XLOC_010247
XLOC_022032		tradd
XLOC_032136		mmrn2b
ccka		sec31b
znf1180		yjefn3
rfx7a		tap1
zgc:113119		XLOC_005647
zgc:158270		aldh5a1
pik3ap1		fastkd3
si:ch211-223a21.3		csrnp2
tti2		si:dkeyp-117b11.2
XLOC_033087		sall2
XLOC_026841		fgf7
si:dkey-29j8.1		ksr1b
c1ql1a		si:ch73-264p11.1
si:dkey-1b17.9		znf608
znf1117		ttll4
si:cabz01071907.1		si:cabz01102082.1
si:dkey-96n2.1		tcp11l2
LOC110440088		sash3
aqp4		uvssa
CABZ01061495.1		gtpbp2b
foxc1a		LOC101885538
slc4a1a		tap2t
slco2b1		eci1
XLOC_034522		pla2g12a
nyap2a		zufsp
fbxo36a		mknk2a
LOC101883855		adam15
LOC110439553		zak
atic		LOC110438643
abhd8a		zwilch
LOC110438144		XLOC_002452
cdon		si:ch211-212c13.10
scmh1		prelid3a
LOC101884747		spa17
tead1b		LOC110439786
LOC101883130		XLOC_033475
LOC110440196		XLOC_040862
cyp51		ryr3
zgc:153284		sp4
LOC110439325		BX511111.2
zgc:123305		gon4l
LOC110439488		gsap
pcdh1g32		si:ch211-197k17.3
si:ch73-272h24.1		scfd2
slc35f1		rgl3a
pcdh1g3		cst14b.1
AL929210.2		ddx11
sh3pxd2b		morn2
zgc:174698		nfil3-5
CR759797.1		mgat5
si:dkey-222h21.2		XLOC_032256
LOC110439587		sympk
XLOC_017738		kl
zgc:162879		celf3b
CR932360.2		si:cabz01069015.1
		cldn5b
		virma
		bhlhe22
		myo10l3
		cdhr5a
		rrnad1
		XLOC_004016
		MARF1
		ncalda
		kitb
		psma6l
		CU861477.1
		XLOC_030237
		XLOC_009629
		si:ch211-163b2.4
		si:dkeyp-23e4.3
		CU694532.1
		zmp:0000001228
		LOC101885809
		clcn5a
		wdr19
		CU694481.1
		lig1
		arntl1b
		fam160b1
		CT573423.1
		srsf5a
		CABZ01084131.1
		LOC101882640
		homer3b
		smarcal1
		zgc:153916
		cdk2
		fbxl5
		XLOC_013497
		lrrc15
		CABZ01117780.1
		si:ch211-69b7.6
		ddx3xa
		irx6a
		CR847566.1
		bscl2
		zgc:110796
		XLOC_007665
		si:dkey-175m17.7
		syt14b
		CABZ01005379.1
		drp2
		susd5
		b4galt1l
		slc5a6b
		si:rp71-1g18.13
		cwc22
		myo6b
		si:dkey-92i17.2
		CR759918.1
		LOC110440146
		XLOC_012729
		znf513a
		XLOC_035493
		apaf1
		ptpn13
		agtpbp1
		rnf34b
		brpf1
		nsmfa
		mhc1laa
		glipr1b
		si:dkey-52l18.4
		prxl2b
		XLOC_000941
		BX957322.2
		il21r.1
		zbtb48
		LOC108191324
		hsd17b3
		chp1
		CABZ01069022.1
		CT956002.2
		tmtc4
		si:ch73-266f23.1
		lsm10
		srsf5b
		mboat1
		ngfra
		lpar6a
		si:dkey-261i16.5
		si:ch211-147k10.6
		dtna
		pygl
		RHOU (1 of many)
		dnajc27
		XLOC_015643
		si:dkey-287g12.6
		rps6ka3b
		nrn1la
		syk
		ap4e1
		slc2a1a
		hspbap1
		XLOC_014378
		slc7a10a
		rwdd2b
		LOC110439973
		CABZ01041604.1
		si:dkey-103i16.6
		XLOC_007541
		si:ch211-261d7.6
		LOC110438291
		si:dkey-262k9.2
		LOC103911473
		XLOC_023375
		igf2bp2a
		mmd
		MFAP4 (1 of many)
		armc9
		si:dkeyp-104f11.6
		orc5
		mier2
		brinp3b
		sc:d0202
		mns1
		opn1sw2
		cep76
		pdzd7a
		ogt.2
		lyrm5b
		hivep2b
		frrs1l
		psap
		slc25a17
		magi2b
		top3b
		heg1
		si:ch211-195e19.1
		st6gal1
		wnk1a
		fbxo41
		si:dkey-112e17.1
		wdr53
		si:ch73-1a9.4
		prdm1a
		zgc:154075
		CABZ01054965.1
		CMKLR1 (1 of many)
		mtmr10
		si:dkeyp-4f2.3
		tmem151ba
		atxn7l2a
		mef2ab
		ildr1a
		tsta3
		wfs1a
		MCMDC2
		BX927258.1
		LOC561230
		sgsh
		XLOC_032112
		mtpap
		LOC100536587
		LOC100149991
		znf1099
		als2b
		dydc2
		syt7b
		si:dkey-279j5.1
		poglut1
		erc2
		BX890591.1
		rnd1b
		polrmt
		si:dkey-97l20.6
		fyco1b
		si:dkey-29j8.2
		rnf144aa
		si:ch1073-184j22.1
		fam117aa
		dnajc17
		LOC101885668
		XLOC_018975
		XLOC_017534
		iffo2b
		sc:d189
		XLOC_022129
		pcdh2aa1
		si:ch211-73m21.1
		ppp1r35
		LOC108191706
		XLOC_038986
		XLOC_005448
		soga3b
		si:ch211-266c8.1
		amacr
		CABZ01061894.1
		XLOC_002188
		znf1179
		ap1s3b
		znf1102
		XLOC_040108
		nudt19
		gtpbp1l
		BX248082.1
		olig2
		XLOC_006258
		LOC101884425
		mtmr1b
		BX511129.2
		dennd3a
		XLOC_028916
		CT583687.1
		cpeb3
		ptpdc1a
		cdh26.1
		zbtb8a
		CT027815.1
		GPR62 (1 of many)
		LOC110437725
		xkr9
		pcdh2ab2
		LOC100536676
		USP53 (1 of many)
		XLOC_032836
		si:dkey-205i10.1
		znf217
		LOC103908978
		znf1118
		si:ch73-21k16.1
		cntnap3
		LO017648.1
		BX890543.1
		sema6e
		plxnb3
		LOC101883326
		CR847968.1
		prl2
		btr29
		BX936433.1
		nub1
		si:dkey-3p4.8
		manba
		XLOC_001603
		XLOC_021586
		si:dkey-253d23.4
		nkd3
		plin2
		LOC108183847
		cep70
		si:ch1073-140o9.2
		CR847851.1
		si:dkey-253d23.3
		si:dkey-22h13.2
		trim59
		si:dkey-238k10.3
		rims3
		LOC101886116
		si:dkey-207m2.4
		nme2b.2
		LOC101884792
		igsf5b
		igfbp2b
		rtel1
		si:ch211-264f5.6
		si:dkey-267n13.1
		XLOC_002671
		XLOC_019549
		si:dkey-65j6.2
		si:dkey-26i24.1
